# Supplementary material for: TracrRNA reprogramming enables direct PAM-independent detection of RNA with diverse DNA-targeting Cas12 nucleases
Source: Nat Commun. 2024 Jul 13;15:5909. doi: 10.1038/s41467-024-50243-x (PMC11246509; doi:10.1038/s41467-024-50243-x)
Supplement: Supplementary file 4 — Supplementary Data 1 [file 41467_2024_50243_MOESM4_ESM.xlsx]

## Sheet: Supp Data 1
Observed rate constant kobs
Fig. 4b Impact of processed DNA target on BhCas12b activity				Fig. 4d Impact of processed DNA target on DpbCas12e activity
Target DNA size	Kobs (h-1, Mean)			Target DNA size	Kobs (h-1, Mean)
NTS+6 : TS+6_nontargeting	3.19e-05			NTS+6 : TS+6_nontargeting	3.28e-05
NTS+6 : TS+6	0.0805			NTS+6 : TS+6	0.544
NTS+6 : TS+0	0.444			NTS+6 : TS+0	0.766
NTS-6 : TS+6	0.0964			NTS-8 : TS+6	0.674
NTS-6 : TS+0	0.444			NTS-8 : TS+0	1.01
Fig. S4c Impact of temperature on BhCas12b activity				Fig. S9b Impact of temperature on DpbCas12e activity
Temperature (°C)	Kobs (h-1, Mean)			Temperature (°C)	Kobs (h-1, Mean)
42	0.192			42	0.674
37	0.03			37	0.429
29	3.01e-05			29	0.0705
42_NT	2.53e-05			42_NT	0
Fig. S4d Impact of DNA target size on BhCas12b activity				Fig. S9c Impact of DNA target size on DpbCas12e activity
Target size (bp)	Kobs (h-1, Mean)			Target size (bp)	Kobs (h-1, Mean)
337	0.03			334	0.429
94	0.165			91	0.458
60	0.115			57	0.519
45	0.0805			44	0.544
337_NT	3.31e-05			334_NT	1.58e-05
Fig. S6b Impact of processed DNA target on BhCas12b activity				Fig. S10a Impact of processed DNA target on DpbCas12e activity
Target DNA size	Kobs (h-1, Mean)			Target DNA size	Kobs (h-1, Mean)
94 bp				91 bp
NTS+55 : TS+55_nontargeting	3.14e-05			NTS+53 : TS+53_nontargeting	3.27e-05
NTS+55 : TS+55	0.165			NTS+53 : TS+53	0.458
NTS+55 : TS+0	0.463			NTS+53 : TS+0	0.782
NTS-6 : TS+55	0.101			NTS-8 : TS+53	0.663
60 bp				57 bp
NTS+21 : TS+21_nontargeting	3.13e-05			NTS+19 : TS+19_nontargeting	3.21e-05
NTS+21 : TS+21	0.115			NTS+19 : TS+19	0.519
NTS+21 : TS+0	0.454			NTS+19 : TS+0	0.761
NTS-6 : TS+21	0.0574			NTS-8 : TS+19	0.725
45 bp				44 bp
NTS+6 : TS+6_nontargeting	3.19e-05			NTS+6 : TS+6_nontargeting	3.28e-05
NTS+6 : TS+6	0.0805			NTS+6 : TS+6	0.544
NTS+6 : TS+0	0.444			NTS+6 : TS+0	0.766
NTS-6 : TS+6	0.0964			NTS-8 : TS+6	0.674
39 bp				38 bp
NTS+0 : TS+0_nontargeting	3.22e-05			NTS+0 : TS+0_nontargeting	9.98e-06
NTS+0 : TS+0	0.476			NTS+0 : TS+0	0.767
NTS-6 : TS+0	0.444			NTS-8 : TS+0	1.01
NTS-6 : TS-2	0.555			NTS-8 : TS-2	1.38
NTS-6 : TS-4	0.377			NTS-8 : TS-4	1.68
NTS-6 : TS-6	1.17e-05			NTS-8 : TS-6	0.892
Fig. S5 ssDNA vs dsDNA targets				Fig. S7 Impact of secondary structure within the Rptr binding region of the sensed RNA
Target DNA	Kobs (h-1, Mean)			Sensed RNA	Kobs (h-1, Mean)
ssDNA target_94nt	0.211			WT	0.88
dsDNA target_94bp	0.0938			Random	0
ssDNA target_60nt	0.252			V1	0.541
dsDNA target_60bp	0.0565			V2	0.348
ssDNA target_45nt	0.164			V3	0.2
dsDNA target_45bp	0.0398			V4	0.267
				V5	1.05e-05
Fig. S8 Impact of annealing on relative performance of sgRNA and sensed RNA-Rptr pair				Fig. S11 Additional sgRNAs for DNA target-independent collateral cleavage activity
Name	Kobs (h-1, Mean)			Name	Kobs (h-1, Mean)
sgRNA without annealing	0.597			CJ8421_04975 sgRNA#1	0.677
Nontargeting sgRNA without annealing	1.05e-05			CJ8421_04975 sgRNA#4	1.03e-05
sgRNA with annealing	0.537			CJ8421_04975 sgRNA#5	1e-05
Nontargeting sgRNA with annealing	1.17e-05			CJ8421_04975 sgRNA#6	0.00586
Rptr-sensed RNA without annealing	0.834			CJ8421_04975 sgRNA#7	0.0609
Rptr-nontargeting sensed RNA without annealing	3.22e-05			CJ8421_04975 sgRNA#8	1.04e-05
Rptr-sensed RNA with annealing	0.884			CJ8421_04975 sgRNA#9	2.08e-05
Rptr-nontargeting sensed RNA with annealing	1.72e-05			deGFP sgRNA#1	1.01e-05
				deGFP sgRNA#2	0
				deGFP sgRNA#3	3.18e-05
				deGFP sgRNA#4	2.97e-07
				deGFP sgRNA#5	0.0276
Fig. S14 Impact of mismatches in the repeat:anti-repeat duplex for BhCas12b				Fig. 6a Tolerance test of guide-target mismatches for three different Cas12b orthologs
Name	Kobs (h-1, Mean)			Name	Kobs (h-1, Mean)
WT	0.998			BthCas12b
MM1-2	0.442			NT	2.29e-05
MM3-4	0.481			WT	2.96
MM5-6	0.728			MM1-2	0.787
MM7-8	0.658			MM3-4	0.896
MM9-10	0.536			MM5-6	0.219
MM11-12	0.746			MM7-8	0.025
MM13-14	0.703			MM9-10	0.142
MM15-16	0.562			MM11-12	3.25e-05
MM17-18	0.639			MM13-14	1.74
MM1-3	0.741			MM15-16	3.14
MM4-6	0.798			MM17-18	0.724
MM7-9	0.643			MM19-20	0.662
MM10-12	0.768			MM21	2.91
MM13-15	0.646
MM16-18	0.639			BhCas12b
MM1-4	0.587			NT	0.0154
MM5-8	0.71			WT	2.6
MM9-12	0.668			MM1-2	0.721
MM13-16	0.569			MM3-4	0.745
MM15-18	0.622			MM5-6	0.62
MM20	0.95			MM7-8	0.181
MM21	0.721			MM9-10	0.248
MM22	0.938			MM11-12	0.0213
MM23	0.65			MM13-14	1.94
MM19-20	0.614			MM15-16	3
MM21-22	0.479			MM17-18	1.28
MM22-23	0.457			MM19-20	1.02
MM19-21	0.469			MM21	2.89
MM20-22	0.561
MM21-23	0.254			AacCas12b
				NT	4.71e-05
				WT	3.54
				MM1-2	1.37
				MM3-4	1.23
				MM5-6	0.784
				MM7-8	1.32
				MM9-10	2.71
				MM11-12	0.973
				MM13-14	3.22
				MM15-16	2.96
				MM17-18	2.93
				MM19-20	2.53
				MM21	3.7
