# Supplementary material for: TracrRNA reprogramming enables direct PAM-independent detection of RNA with diverse DNA-targeting Cas12 nucleases
Source: Nat Commun. 2024 Jul 13;15:5909. doi: 10.1038/s41467-024-50243-x (PMC11246509; doi:10.1038/s41467-024-50243-x)
Supplement: Supplementary file 5 — Supplementary Data 2 [file 41467_2024_50243_MOESM5_ESM.xlsx]

## Sheet: Supp Data 2
List of strains, plasmids, gBlocks, amplified linear DNA, and oligonucleotides.
Strains
Name	Public ID	Selective marker	Description	Source	Comment
TOP10	-	StrR	Escherichia coli TOP10, mcrA∆(mrr-hsdRMS-mcrBC) Φ80lacZ ∆M15 ∆lacX74 deoR recA1araD139∆(ara-leu)7697 galU galK rpsL endA1 nupG	Invitrogen	Used for cloning
Starting plasmids
Name	Public ID	Internal ID	Benchling link	Source	Comments
pZ149-pcDNA3-BhCas12b_v4	pCBS919	pDC523	https://benchling.com/s/seq-91OSCjHIwiFOIYNZvRZ9?m=slm-zGT40c5uQl9OWEIdAAbb	Ref. 36	BhCas12b_v4 mammalian expression (Addgene ID#122446)
pYPQ290_AacCas12b	pCBS3300	pDC1024	https://benchling.com/s/seq-G2zXsWypHXh3mThOZ5I9?m=slm-OX5Flj73x9zeBHD2L73i	Ref. 88	rice codon optimized AacCas12b for plant expression (Addgene ID#129670)
pYPQ291_BthCas12b	pCBS3301	pDC1025	https://benchling.com/s/seq-4fryT2MyeAzguuqw5Fbx?m=slm-YqzkH0zopExl3FEMGqwI	Ref. 88	rice codon optimized BthCas12b for plant expression (Addgene ID#129671)
pET28a-SUMO-AsCas12f	pCBS4108	pCJ818	https://benchling.com/s/seq-AlicbkglrEvFOywr5fOd?m=slm-iUAHdqj1SPZ14mPyyzNB	Ref. 39	pET28a-SUMO-AsCas12f, expression plasmid (Addgene ID#171612)
pCasX (DpbCas12e)	pCBS1433	pCJ261	https://benchling.com/s/seq-Q1tqOucIlbRtcDGglM3o?m=slm-x4Jy4xDwhrmZ7GGkDVD9	Ref. 89	pCasX1 p15A plasmid expressing CasX locus from Deltaproteobacteria (Addgene ID#87685)
BhCas12b for bacterial expression	pCBS923	pDC528	https://benchling.com/s/seq-11CMrxLOUL0peqT6obeY?m=slm-QWSDKiECw7flURuaKxuf	This work	BhCas12b_v4 for bacterial expression by removing NLS, HIS tags, adding sigma70 promoter, start codon, and stop codon.
AacCas12b for bacterial expression	pCBS4126	pDC1117	https://benchling.com/s/seq-m7VMcRIanyh02vNS4mot?m=slm-LZl6DTwrqF7LZk3nQ6JM	This work	p15a_J23108_newRBS_AacCas12b_CmR
BthCas12b for bacterial expression	pCBS4127	pDC1118	https://benchling.com/s/seq-tLkNEfo3qCuK45iobLRG?m=slm-HOPRoy67ilg8McEVK1RW	This work	p15a_J23108_newRBS_BthCas12b_CmR
DpbCas12e for bacterial expression	pCBS1486	pCJ268	https://benchling.com/s/seq-zsA7OLCMdDNnsl2HKbBl?m=slm-JXCwv3M2t2CBGRzfvzKG	This work	p15A ori-J23108p-DpbCas12e
BthCas12b sgRNA	pCBS3526	pDC1029	https://benchling.com/s/seq-sftuchcPrUQJyrmqdi6G?m=slm-aJ9ElLa78LzdM6ZTYBMF	This work	MB1_J23119_sgRNA_BthCas12b_spacer_dropout_kanR
AmpR-ColE1-sgRNA	pCB672	pCSM180	https://benchling.com/s/seq-ycOqfYOrOVB7CDYvQ0LJ?m=slm-Xj85HN3G9ZONrJ2IYQfe	Ref. 63
SC101-KanR-P70a-deGFP	pCB705	pCSM168	https://benchling.com/s/seq-fvlwBohZt2VHSM84Y84h?m=slm-wdQlRriaIJZVtyvbt3KP	Noireaux lab
ColE1-AmpR-P70a-deGFP	pCBS267	pCJ001	https://benchling.com/s/seq-9fRs2arT8ZK9vYreUZd9?m=slm-rYrLuW6BYtUwFve1DrZ7	Ref. 63
Plasmids or linear DNA used in figures
Name	Public ID	Internal ID	Benchling link	Source	Comments
Fig. 2c and e (BhCas12b)
BhCas12b	pCBS2556	pCJ528	https://benchling.com/s/seq-8Tws1Ro6C9tjYjf3BGJG?m=slm-3B5nOA8phdyZf16zWRYw	This work	pETM11_BhCas12b-v4 for protein expression and purification
NT (non-targeting crRNA/tracrRNA)	pCBS2062	pCJ418	https://benchling.com/s/seq-rDmdOMW1ldrrXOyUBB63?m=slm-jNy4kiHTHA0CQ3bPXyen	This work	primers CJpr0932-933 annealed, then Gibson assembled into vector pCSM180 linearized by primers CJpr0370-303
T (targeting crRNA/tracrRNA)	pCBS2496	pCJ501	https://benchling.com/s/seq-1FGUzP0vvIHBByvcmTXq?m=slm-8fHsdSF1aRkyk5UrVvNW	This work	Q5-SDM with primers CJpr1060-1061 and template pCJ414
T-br (bulge removed)	pCBS2497	pCJ502	https://benchling.com/s/seq-IzSj6XY5NVRg2wsOeGhC?m=slm-0tXRYjiIYcWXoKS0GJa6	This work	Q5-SDM with primers CJpr1062-1063 and template pCJ501
c1	pCBS2577	pCJ546	https://benchling.com/s/seq-4jsmtqRHgz33FdMgHdfp?m=slm-fDoZFSRVlt33R70JeoUK	This work	Gibson assemble CJfr0538 and 539 into vector pCSM180 linearized by primers CJpr0370-303
c2	pCBS2578	pCJ547	https://benchling.com/s/seq-fgFWumxCTQUW9n6vrsPS?m=slm-RD5bQx1N1BciITIkAyP3	This work	Gibson assemble CJfr0540 and 541 into vector pCSM180 linearized by primers CJpr0370-303
c3	pCBS2575	pCJ544	https://benchling.com/s/seq-4aRJfjd2PigqEM1Or6nu?m=slm-Mbi59xExp6LNCCxrxwRl	This work	Gibson assemble CJfr0534 and 535 into vector pCSM180 linearized by primers CJpr0370-303
c4	pCBS2576	pCJ545	https://benchling.com/s/seq-XCe80HyoV6rU8RmVVmJz?m=slm-GMu7juWvMFAf3t7kaDcC	This work	Gibson assemble CJfr0536 and 537 into vector pCSM180 linearized by primers CJpr0370-303
c5	pCBS2579	pCJ548	https://benchling.com/s/seq-scMhzfVhn0TXXKighuOx?m=slm-KpUrAOCtRgGW7XPjHVtL	This work	Gibson assemble CJfr0542 and 543 into vector pCSM180 linearized by primers CJpr0370-303
c6	pCBS2580	pCJ549	https://benchling.com/s/seq-miDkAW7ovQCtmhEkfPH5?m=slm-3e0cSpj7WiAd4ozMS08S	This work	Gibson assemble CJfr0544 and 545 into vector pCSM180 linearized by primers CJpr0370-303
mRNA/Rptr1	pCBS2021	pCJ406	https://benchling.com/s/seq-0wvmDGVOTpJ3fl0pMFt0?m=slm-EiCQDpX4yNFHUcyPgSE2	This work	Gibson assemble CJfr0440 into vector pCSM180 linearized by primers CJpr0370-138
mRNA/Rptr2	pCBS2022	pCJ407	https://benchling.com/s/seq-5Vh2s3an0EH3UOtVR72v?m=slm-iv6IbVhXMlqAL58m5XQ1	This work	Gibson assemble CJfr0441 into vector pCSM180 linearized by primers CJpr0370-138
targeted plasmid1	pCBS2024	pCJ409	https://benchling.com/s/seq-jEYOMjTT9wxwFxuQ5Nj1?m=slm-QOzCrMJ2KdGlc8wLyc00	This work	Q5-SDM with primers CJpr0899-900 and template pCSM168
targeted plasmid2	pCBS2025	pCJ410	https://benchling.com/s/seq-zQ0yyEi7oNAZ8N4bjgEa?m=slm-oNDLsfD4RitHhtWlnu6q	This work	Q5-SDM with primers CJpr0901-902 and template pCSM168
crRNA1/tracrRNA	pCBS2030	pCJ414	https://benchling.com/s/seq-uOE5pTwCYCaxiLOKASFu?m=slm-Jh15JeEOs4a6K6m3Mus7	This work	primers (CJpr0907-908) annealing and extenstion, then together with CJfr0428, Gibson assembled into vector pCSM180 linearized by primers CJpr0370-303
crRNA2/tracrRNA	pCBS2031	pCJ415	https://benchling.com/s/seq-7KIDBuj1H7v81xJoWM7U?m=slm-U9TDM6jSYe8wy4mZS2fh	This work	primers (CJpr0909-910) annealing and extenstion, then together with CJfr0428, Gibson assembled into vector pCSM180 linearized by primers CJpr0370-303
NT crRNA/tracrRNA	pCBS2062	pCJ418	https://benchling.com/s/seq-rDmdOMW1ldrrXOyUBB63?m=slm-jNy4kiHTHA0CQ3bPXyen	This work	primers (CJpr0911-912) annealing and extenstion, then together with CJfr0428, Gibson assembled into vector pCSM180 linearized by primers CJpr0370-303
mRNA(mut)/Rptr1	pCBS2063	pCJ419	https://benchling.com/s/seq-QNGmE3kI3ZMnzTcfKA4b?m=slm-P8PX64xMFgURT2MBWkjx	This work	Q5-SDM with primers CJpr0934-935 and template pCJ406
mRNA(mut)/Rptr2	pCBS2064	pCJ420	https://benchling.com/s/seq-jXz9n5cD5uQXs8OpP5xD?m=slm-otlDZaOCE7e07nHDZ0bs	This work	Q5-SDM with primers CJpr0936-937 and template pCJ407
mRNA/Rptr1(scr-LA)	pCBS4627	pCJ294	https://benchling.com/s/seq-FJRyJLYHdwnNBV3isokU?m=slm-a3qyJ6QXOwU4GQe4tiiL	This work	Q5-SDM with primers CJpr2118-2119 and template pCJ417
mRNA/Rptr2(scr-LA)	pCBS4628	pCJ295	https://benchling.com/s/seq-2CpXlv5ShRZHtHTGcjoK?m=slm-8BIdEz5GQaORekOuqFm0	This work	Q5-SDM with primers CJpr2120-2119 and template pCJ417
mRNA/Rptr1(scr-SA)	pCBS4630	pCJ297	https://benchling.com/s/seq-biTiUwFNDZo14nOw82F8?m=slm-VmiccmITfvo4wSNDc33H	This work	Q5-SDM with primers CJpr2122-2119 and template pCJ406
mRNA/Rptr2(scr-SA)	pCBS4631	pCJ298	https://benchling.com/s/seq-uFns51v9hMqmIcSO3tn0?m=slm-RJ192BIwc67Z1TXipVVt	This work	Q5-SDM with primers CJpr2122-2119 and template pCJ407
mRNA/Rptr(scr-LA&SA)	pCBS2061	pCJ417	https://benchling.com/s/seq-BotR9k9aGNcc4qlpp7E9?m=slm-DnOzK95492ITvgPi6W4N	This work	Gibson assemble CJfr0444 into vector pCSM180 linearized by primers CJpr0370-303
Fig.3b and d (AsCas12f1)
AsCas12f1	pCBS4114	pCJ824	https://benchling.com/s/seq-5Qbd4h1CHzgPw2OJ4lCC?m=slm-J1tAA4kK9Sv7HTyxFn9N	This work
As-T (targeting sgRNA)	pCBS476	pCJ121	https://benchling.com/s/seq-5L8PFR4jbKmJJlaxUcnQ?m=slm-u8lxfuDs5nVDabpxDYQJ	This work	Gibson assemble CJfr0679 into vector pCSM180 linearized by primers CJpr0370-303
As-NT (non-targeting sgRNA)	pCBS557	pCJ123	https://benchling.com/s/seq-ll5o9elAZtrQb5uFmmLN?m=slm-zkO0y1Nth0dPun4OcU9o	This work	Gibson assemble CJfr0680 into vector pCSM180 linearized by primers CJpr0370-303
s1	pCBS4689	pCJ840	https://benchling.com/s/seq-b1NxnEu6bgPALpE0ccUo?m=slm-iIpvNdcFZZ90h0JRY3Pl	This work	Gibson assemble CJfr0824 into vector pCSM180 linearized by primers CJpr0370-303
s2	pCBS4690	pCJ841	https://benchling.com/s/seq-quOt8SVefQR85q9RG3Il?m=slm-lOwUyLTtkrV4PH7UW9uL	This work	Gibson assemble CJfr0825 into vector pCSM180 linearized by primers CJpr0370-303
s3	pCBS1196	pCJ216	https://benchling.com/s/seq-sMcn9fHpKjJl0lXr1yI6?m=slm-5OLygRRWacgBb7PAG5hb	This work	Q5-SDM with primers CJpr1936-1937 and template pCJ125
s4	pCBS558	pCJ124	https://benchling.com/s/seq-s6WvpY8IZhThwcU22u1K?m=slm-GCGrs4EY9qMeLnkymEyO	This work	Gibson assemble CJfr0686 into vector pCSM180 linearized by primers CJpr0370-303
s5	pCBS559	pCJ125	https://benchling.com/s/seq-O945VPCwevfPhBHo7uS0?m=slm-fcqSBNFGMAxJRt0M6NLl	This work	Gibson assemble CJfr0687 into vector pCSM180 linearized by primers CJpr0370-303
s6	pCBS1216	pCJ220	https://benchling.com/s/seq-qUvifBGnIWoBB1ure73L?m=slm-8Tc0pOA2z1R4DySqT2us	This work	Q5-SDM with primers CJpr1936-1937 and template pCJ121
mRNA/Rptr1	pCBS1154	pCJ189	https://benchling.com/s/seq-qWnjIi59lrETq2zOVvx3?m=slm-MYtJFjE4xUNE9YhFbnNr	This work	Gibson assemble CJfr0714 into vector pCSM180 linearized by primers CJpr0370-138
mRNA/Rptr2	pCBS1155	pCJ190	https://benchling.com/s/seq-0jmo3cnPjvNND4bsvg4b?m=slm-zja0BcJdX4EcmXsm9W1w	This work	Gibson assemble CJfr0715 into vector pCSM180 linearized by primers CJpr0370-138
mRNA/Rptr3	pCBS1214	pCJ218	https://benchling.com/s/seq-cqMR1qOyr01U7vP48Ok5?m=slm-tt2Kshj7NNs5DuF3I6Hd	This work	Gibson assemble CJfr0716 into vector pCSM180 linearized by primers CJpr0370-138
NT crRNA/tracrRNA	pCBS561	pCJ127	https://benchling.com/s/seq-tVY1GsUmS7BESDAPgbhJ?m=slm-8PpbOJcXa6DHKHlTmBud	This work	Q5-SDM with primers CJpr1890-1891 and template pCJ126
crRNA1/tracrRNA	pCBS4550	pCJ280	https://benchling.com/s/seq-fARtxM5qO0xFs3OzgHv0?m=slm-m3OW19gVZ5BRRyhNN9Xm	This work	Q5-SDM with primers CJpr1986-1987 and template pCJ126
crRNA2/tracrRNA	pCBS4551	pCJ281	https://benchling.com/s/seq-AbT8w8kGuQ6Ly2lW2vLK?m=slm-ooQ5MUmzwzcUb9IXcrpy	This work	Q5-SDM with primers CJpr1988-1989 and template pCJ126
crRNA3/tracrRNA	pCBS4552	pCJ282	https://benchling.com/s/seq-z06sWdp8Bysqdk6JEBHv?m=slm-2weQNEUPAujyOLB3VNqM	This work	Q5-SDM with primers CJpr1990-1991 and template pCJ126
mRNA(mut)/Rptr1	pCBS4604	pCJ285	https://benchling.com/s/seq-ffjA5cnRHeeHEBSAFkTk?m=slm-QwAT3w6yWNmSElrXVVSJ	This work	Q5-SDM with primers CJpr2066-2067 and template pCJ189
mRNA(mut)/Rptr2	pCBS4605	pCJ286	https://benchling.com/s/seq-3lPtaPxIP4JkpTUpYyOu?m=slm-Cz59RUCJmp5otFkCZpAC	This work	Q5-SDM with primers CJpr2068-2069 and template pCJ190
mRNA(mut)/Rptr3	pCBS4606	pCJ287	https://benchling.com/s/seq-nCBVOfPfGhdsFzF8iDv9?m=slm-ZKdsTH6y9BJ3TvLudL3f	This work	Q5-SDM with primers CJpr2070-2071 and template pCJ218
targeted plasmid1	pCBS408	pCJ106	https://benchling.com/s/seq-IKnD8AUfwvfDHacevDGX?m=slm-eJ2ewT49ZCziH1Yk2Tk6	This work	Q5-SDM with primers CJpr1942-1943 and template pCSM168
targeted plasmid2	pCBS413	pCJ109	https://benchling.com/s/seq-bsNdcQ6VqOlkFsGkXSIH?m=slm-zXSK1mmPnEEZVCYPpscR	This work	Q5-SDM with primers CJpr1944-1945 and template pCSM168
targeted plasmid3	pCBS1420	pCJ248	https://benchling.com/s/seq-Wj4svLdMN1AyTEX0HWTu?m=slm-1VayYidRnvynuNgDy7Bk	This work	Q5-SDM with primers CJpr1946-1947 and template pCSM168
mRNA/tracRNA(scr-LA&SA)	pCBS4553	pCJ283	https://benchling.com/s/seq-9Gmygj9kQRECWsHFcfnD?m=slm-5oCqxy2jOq4CcNUEeuLy	This work	Gibson assemble CJfr0733 into vector pCSM180 linearized by primers CJpr0370-138
mRNA/Rptr1(scr-LA)	pCBS4633	pCJ300	https://benchling.com/s/seq-Rz2JSgJLLrdJlVoFeZD0?m=slm-4qRZ5ZiA1Kb7J71HLjXR	This work	Q5-SDM with primers CJpr2114-1937 and template pCJ283
mRNA/Rptr2(scr-LA)	pCBS4634	pCJ301	https://benchling.com/s/seq-UYTbYjZ9xPS0JMryKDMx?m=slm-2lNASzOD5fKfmNgcXoMg	This work	Q5-SDM with primers CJpr2115-1937 and template pCJ283
mRNA/Rptr3(scr-LA)	pCBS4637	pCJ304	https://benchling.com/s/seq-drrgmKHQcrKIXNYGvMep?m=slm-hfh8Z7LJbbGyyxECbIll	This work	Q5-SDM with primers CJpr2116-1937 and template pCJ283
mRNA/Rptr1(scr-SA)	pCBS4638	pCJ305	https://benchling.com/s/seq-15vMQK4FlB3gWXQcBh4r?m=slm-esrX9pejYJ8d6dMcviDI	This work	Q5-SDM with primers CJpr2117-1937 and template pCJ189
mRNA/Rptr2(scr-SA)	pCBS4639	pCJ306	https://benchling.com/s/seq-FXcb3spWYeE5zY9FxyzB?m=slm-50X0kVPKdQaIpfjKBwnW	This work	Q5-SDM with primers CJpr2117-1937 and template pCJ190
mRNA/Rptr3(scr-SA)	pCBS4640	pCJ307	https://benchling.com/s/seq-ZmDbWT236rJvZRfrYnsu?m=slm-YwYo0ptaUgKGRJlxGe3R	This work	Q5-SDM with primers CJpr2117-1937 and template pCJ218
Fig. 3f-h and j (DpbCas12e)
DpbCas12e for protein purification	pCBS2555	pCJ527	https://benchling.com/s/seq-opnW5QFglXmgb0UIaY2w?m=slm-1721OQyya0Ytcp89zLXm	This work	pETM11_DpbCas12e for protein expression and purification
deGFP target	pCBS1410	pCJ245	https://benchling.com/s/seq-913VBSRHwhkYeHYpcu9B?m=slm-AHsdOUs4EnkUXNdjZ35s	This work	Q5-SDM with primers CJpr0622-623 and template pCSM168
Dpb-NT (non-targeting sgRNA)	pCBS2272	pCJ472	https://benchling.com/s/seq-kqqa6wVhwEYUicVCErJ1?m=slm-BToiQ3gY5PiGbVHdbB5z	This work	Q5-SDM with primers CJpr0984-985 and template pCJ252
Dpb-T (targeting sgRNA)	pCBS1424	pCJ252	https://benchling.com/s/seq-K3cmCrE0plHUelqZE4xf?m=slm-arbxt3vq32IoDQMpo3X7	This work	Gibson assemble CJfr0296 into vector pCSM180 linearized by primers CJpr0370-303
Dpb-T-br (bulge removed)	pCBS2558	pCJ529	https://benchling.com/s/seq-AcNblvbypFlTPeJQoobK?m=slm-JrTPvJnhzin1bAdwNaWm	This work	Q5-SDM with primers CJpr1105-1106 and template pCJ252
s7	pCBS2559	pCJ530	https://benchling.com/s/seq-RLyfED3q70MA59wJUl9z?m=slm-XncIOyiZBMUNEXM4igqT	This work	Q5-SDM with primers CJpr1107-1108 and template pCJ252
s8	pCBS2560	pCJ531	https://benchling.com/s/seq-1uNfe0MqVA0Q9Iem0sZH?m=slm-IVDSUU0OJakOgxojh1Bx	This work	Q5-SDM with primers CJpr1109-1110 and template pCJ252
s9	pCBS2561	pCJ532	https://benchling.com/s/seq-k4ghprzyq4s70fF7end5?m=slm-jRGmuC41ljwAkEmmGtab	This work	Q5-SDM with primers CJpr1111-1112 and template pCJ252
s10	pCBS2562	pCJ533	https://benchling.com/s/seq-Yjp1FkU4OnKMkpSpw6s1?m=slm-znMHOJnNq65og6BxF3up	This work	Q5-SDM with primers CJpr1113-1114 and template pCJ252
s11	pCBS2117	pCJ439	https://benchling.com/s/seq-TCgX48LYdUvhMgZhmYsh?m=slm-WoYikpN5EL6BAxBbul2G	This work	Gibson assemble CJfr0490 into vector pCSM180 linearized by primers CJpr0370-303
s12	pCBS2118	pCJ440	https://benchling.com/s/seq-FhvOpDnLmukhugDwRsjp?m=slm-v4RN6M2BshCcNXivFds0	This work	Gibson assemble CJfr0491 into vector pCSM180 linearized by primers CJpr0370-303
s13	pCBS2119	pCJ441	https://benchling.com/s/seq-fJm47I9q92hygWZKd1AH?m=slm-pCwOfNfzbxkR3oSowOKw	This work	Gibson assemble CJfr0492 into vector pCSM180 linearized by primers CJpr0370-303
s14	pCBS2120	pCJ442	https://benchling.com/s/seq-NmnRCkMc3t5nLOMeMveV?m=slm-fnlJJgvZ6OBkY6XVyg9v	This work	Gibson assemble CJfr0493 into vector pCSM180 linearized by primers CJpr0370-303
s15	pCBS2171	pCJ454	https://benchling.com/s/seq-0BqCbH4xnoV8tQf20NGM?m=slm-ZZEDymhawnhBEAfA7zmd	This work	Gibson assemble CJfr0502 into vector pCSM180 linearized by primers CJpr0370-303
s16	pCBS2172	pCJ455	https://benchling.com/s/seq-wMDiWTdEBfV1FwFAISjA?m=slm-QjN68YhHeOSM2g7ebTzO	This work	Gibson assemble CJfr0503 into vector pCSM180 linearized by primers CJpr0370-303
s17	pCBS2173	pCJ456	https://benchling.com/s/seq-ar0PbsVkLwPkWhMYbGcZ?m=slm-z9rBiCPgBfCSUM1ig65V	This work	Gibson assemble CJfr0504 into vector pCSM180 linearized by primers CJpr0370-303
s18	pCBS2174	pCJ457	https://benchling.com/s/seq-Ynebi6y45jb0QIBM9sAf?m=slm-gkbMJrLZDq3stu5U8QxE	This work	Gibson assemble CJfr0505 into vector pCSM180 linearized by primers CJpr0370-303
s19	pCBS2217	pCJ464	https://benchling.com/s/seq-drMcOhPgZ9wzyTJUJDdu?m=slm-gKq2kbvNn5ANAgMPKEvM	This work	Gibson assemble CJfr0508 into vector pCSM180 linearized by primers CJpr0370-303
s20	pCBS2218	pCJ465	https://benchling.com/s/seq-1OhUMb2vUjEvGJju1mfB?m=slm-Hl3MHcxQk3VIqojQYesc	This work	Gibson assemble CJfr0509 into vector pCSM180 linearized by primers CJpr0370-303
s21	pCBS2219	pCJ466	https://benchling.com/s/seq-DPAQUEDr2hQzrQs1E2Nf?m=slm-Z33DbXD5Z5Bco7U6ufxu	This work	Gibson assemble CJfr0510 into vector pCSM180 linearized by primers CJpr0370-303
s22	pCBS2220	pCJ467	https://benchling.com/s/seq-qr8zWFThcHbSoBmTlhyK?m=slm-Fa0GIheXD2IQ07SNCDWf	This work	Gibson assemble CJfr0511 into vector pCSM180 linearized by primers CJpr0370-303
s23	pCBS2221	pCJ468	https://benchling.com/s/seq-socKArc6ts3vDhIN91Z9?m=slm-lVDwHohUtMzCX69zsDFW	This work	Gibson assemble CJfr0512 into vector pCSM180 linearized by primers CJpr0370-303
s24	pCBS2269	pCJ469	https://benchling.com/s/seq-rZWYaS1a8TxqAsgq1ian?m=slm-ybveJKLM9SsRG2pWYnnm	This work	Gibson assemble CJfr0513 into vector pCSM180 linearized by primers CJpr0370-303
s25	pCBS2270	pCJ470	https://benchling.com/s/seq-MEEpqLXrCgLG7x5OrmAS?m=slm-ASmM3G3aZE3WBQr9nM3T	This work	Gibson assemble CJfr0514 into vector pCSM180 linearized by primers CJpr0370-303
s26	pCBS2271	pCJ471	https://benchling.com/s/seq-pfGuguCxWLtoxK1sVDqx?m=slm-wbk0omoY05RuavXBVcx7	This work	Gibson assemble CJfr0515 into vector pCSM180 linearized by primers CJpr0370-303
s27	pCBS4641	pCJ308	https://benchling.com/s/seq-2njS5eq43qwFYZvoTBA9?m=slm-IBmGkcJ284SHhb3s7JE9	This work	Q5-SDM with primers CJpr2139-2140 and template pCJ252
s28	pCBS4642	pCJ830	https://benchling.com/s/seq-czNb9cCokjg0jgoKnSWa?m=slm-5JO3DrnJv5ZxHRBLwocR	This work	Q5-SDM with primers CJpr2141-2140 and template pCJ252
s29	pCBS4645	pCJ831	https://benchling.com/s/seq-nTkHziwMxsIo8IHyYozA?m=slm-5BD1bAcF3MvR2owsCAYN	This work	Q5-SDM with primers CJpr2142-2140 and template pCJ252
s30	pCBS4646	pCJ832	https://benchling.com/s/seq-k0myxlr8irHIT3IlvYCY?m=slm-aNDvCTkOV12qsFTTs3vG	This work	Q5-SDM with primers CJpr2143-2140 and template pCJ252
s31	pCBS4647	pCJ833	https://benchling.com/s/seq-CP6tUS8C2VHaSHTI8DAn?m=slm-W50FhUZG35ZWOKERqVQA	This work	Q5-SDM with primers CJpr2144-2140 and template pCJ252
s32	pCBS4648	pCJ834	https://benchling.com/s/seq-sXsN7CQdwsKrnKvOsYVB?m=slm-ZtFgmZdAeZ4sI6FhAcEk	This work	Q5-SDM with primers CJpr2145-2140 and template pCJ252
s33	pCBS2568	pCJ537	https://benchling.com/s/seq-KXzuLBhIbNh2wvrsj2S5?m=slm-6aUJTEj0ZXYJzjVwdZxS	This work	Q5-SDM with primers CJpr1115-1116 and template pCJ529
s34	pCBS2569	pCJ538	https://benchling.com/s/seq-QgCr8na2sKxxd37KPRek?m=slm-jrSXgbYJfmf34U9SseCo	This work	Gibson assemble CJfr0532 into vector pCSM180 linearized by primers CJpr0370-303
s35	pCBS2574	pCJ543	https://benchling.com/s/seq-nKTX8vxfU4fJmJHQOrwW?m=slm-vxLBPwxNunOdqGyNjorv	This work	Q5-SDM with primers CJpr1121-1117 and template pCJ529
s36	pCBS2572	pCJ541	https://benchling.com/s/seq-RQarYkS5P1AVJ1A8sIZd?m=slm-A291KvhUkaVf6EeoF8hC	This work	Gibson assemble CJfr0533 into vector pCSM180 linearized by primers CJpr0370-303
s37	pCBS4649	pCJ835	https://benchling.com/s/seq-oMYYM05xpGfgHXE6szLq?m=slm-hLcG6iicRHitvoxaTThe	This work	Gibson assemble CJfr0805 into vector pCSM180 linearized by primers CJpr0370-303
s38	pCBS4650	pCJ836	https://benchling.com/s/seq-YNcPfpWezW5Ifaz47wPr?m=slm-aJAkWidARN7xPckJ2h6z	This work	Q5-SDM with primers CJpr2146-2147 and template pCJ529
s39	pCBS2573	pCJ542	https://benchling.com/s/seq-spFbRjdKqzVCkhAtbktN?m=slm-MAIxuIjmdKNLBQQJJd6v	This work	Q5-SDM with primers CJpr1120-1117 and template pCJ529
s40	pCBS4651	pCJ837	https://benchling.com/s/seq-0TlMxLHJLu9giRZAWmi4?m=slm-cX1u1Yc2UN8NzPhp8WlH	This work	Q5-SDM with primers CJpr2148-2146 and template pCJ529
s41	pCBS4652	pCJ838	https://benchling.com/s/seq-M8Eupd25ZFezu3mcLQiE?m=slm-c5tccmOCNymlXMdrJFtN	This work	Q5-SDM with primers CJpr2149-2146 and template pCJ529
s42	pCBS2570	pCJ539	https://benchling.com/s/seq-L7KzhlodKmAWzKYlueKR?m=slm-WcYgZFAtB8ccgsYI1W6A	This work	Q5-SDM with primers CJpr1117-1118 and template pCJ529
s43	pCBS2571	pCJ540	https://benchling.com/s/seq-0TyVPYrdEMPynstcRH01?m=slm-dtRYuHD0jrqwN3vU3FLM	This work	Q5-SDM with primers CJpr1117-1119 and template pCJ529
s44	pCBS4653	pCJ839	https://benchling.com/s/seq-fEt3fA7JriQMX3rjZSwH?m=slm-tiWnWXOMvoZoVupoF6a2	This work	Q5-SDM with primers CJpr2150-2146 and template pCJ529
s45	pCBS2695	pCJ574	https://benchling.com/s/seq-SnOI1w2xjD6sho4aZubx?m=slm-xBTGqOj7Ub9N5gszXqHZ	This work	Gibson assemble CJfr0556 into vector pCSM180 linearized by primers CJpr0370-303
s46	pCBS2697	pCJ576	https://benchling.com/s/seq-HYlgPlNXnRIbQ9wdFFi7?m=slm-HzosOLugbEkktfSTRgrL	This work	Gibson assemble CJfr0558 into vector pCSM180 linearized by primers CJpr0370-303
mRNA/Rptr1	pCBS2419	pCJ490	https://benchling.com/s/seq-WpKYGfRBMgrcsozN2Cjq?m=slm-aUIG1R3rIjygtyKeDN8x	This work	2 round Q5-SDM with primers CJpr1038-1039, CJpr1040-1041, and template pCJ489
mRNA/Rptr2	pCBS2420	pCJ491	https://benchling.com/s/seq-nO9tomx2H5m5Kh4zNrTl?m=slm-pBWvDFn2QSWzTPI271KC	This work	Gibson assemble CJfr0528 into vector pCSM180 linearized by primers CJpr0370-138, followed by Q5-SDM with primers CJpr1042-1043
mRNA/Rptr3	pCBS2421	pCJ492	https://benchling.com/s/seq-jB3OrDlMmZPud54hqoTR?m=slm-4sZm29wWOGTZvz2WmxF7	This work	Gibson assemble CJfr0529 into vector pCSM180 linearized by primers CJpr0370-138, followed by Q5-SDM with primers CJpr1044-1045
targeted plasmid1	pCBS2487	pCJ495	https://benchling.com/s/seq-Qn4ZxAOH8gAGItaeEfYh?m=slm-9dFuARRDbyZRbYmcEr20	This work	Q5-SDM with primers CJpr1052-1053 and template pCJ245
targeted plasmid2	pCBS2488	pCJ496	https://benchling.com/s/seq-v4HMTkHcGVzZbAYXokwB?m=slm-dLSOR7SzL4eyK4ciiGQ4	This work	Q5-SDM with primers CJpr1054-1055 and template pCJ245
targeted plasmid3	pCBS2489	pCJ497	https://benchling.com/s/seq-h0Gd6qOryrEQmRWOm2Li?m=slm-brZKUX4cOJNI49K1Cohr	This work	Q5-SDM with primers CJpr1056-1057 and template pCJ245
NT crRNA/tracrRNA	pCBS2529	pCJ505	https://benchling.com/s/seq-2LvSSbGEkKsQbsw5gS5f?m=slm-6Tpnkix3cXpKPGz3j7av	This work	Gibson assemble CJfr0530 and CJfr0531 into vector pCSM180 linearized by primers CJpr0370-303
crRNA1/tracrRNA	pCBS2530	pCJ506	https://benchling.com/s/seq-uQRPYhPp4A8zj2Q3pCIg?m=slm-FcjiWiyILk0Y2sRqO8ao	This work	Q5-SDM with primers CJpr1099-1100 and template pCJ505
crRNA2/tracrRNA	pCBS2532	pCJ508	https://benchling.com/s/seq-xNDoHzrEjUFqbdbRDuI8?m=slm-Oh05iwLcK2m1CjHN9wKb	This work	Q5-SDM with primers CJpr1101-1102 and template pCJ505
crRNA3/tracrRNA	pCBS2534	pCJ510	https://benchling.com/s/seq-60TfX83KUlFKZ2lnzmXn?m=slm-ZLUrSDpaY9aYR9YcUoFA	This work	Q5-SDM with primers CJpr1103-1104 and template pCJ505
mRNA(mut)/Rptr1	pCBS2531	pCJ507	https://benchling.com/s/seq-o7wP2xaokqd7cmPEZ8f6?m=slm-mKQ3Ed5nubk1TXIDdr9N	This work	Q5-SDM with primers CJpr1067-1068 and template pCJ490
mRNA(mut)/Rptr2	pCBS2533	pCJ509	https://benchling.com/s/seq-iih3DDojIPZ6Wsx3T1z0?m=slm-g8BjumxuleldN0P8IVrO	This work	Q5-SDM with primers CJpr1069-1070 and template pCJ491
mRNA(mut)/Rptr3	pCBS2535	pCJ511	https://benchling.com/s/seq-bq0BTFJfGGV3uMpYmuAv?m=slm-hx9u19JFlHGyLsA4PXlo	This work	Q5-SDM with primers CJpr1071-1072 and template pCJ492
mRNA/Rptr1(scr-dplx)	pCBS2536	pCJ512	https://benchling.com/s/seq-D1NSBuKyntqIUOMhuePr?m=slm-LpwKAmXiNSSIrpcQykRw	This work	Q5-SDM with primers CJpr1073-1074 and template pCJ490
mRNA/Rptr2(scr-dplx)	pCBS2541	pCJ516	https://benchling.com/s/seq-uNa1j1AnLWIRopmGnGBE?m=slm-ov1YNTnwZP8ly0V25Sas	This work	Q5-SDM with primers CJpr1073-1074 and template pCJ491
mRNA/Rptr3(scr-dplx)	pCBS2542	pCJ517	https://benchling.com/s/seq-dpfKFL142CTyUPtruFIh?m=slm-714utypF6cMBhEzTN5zq	This work	Q5-SDM with primers CJpr1073-1074 and template pCJ492
mRNA/tracRNA(scr-d&tplx)	pCBS4115	pCJ825	https://benchling.com/s/seq-HYsX40v7aHoYJQfuGhbA?m=slm-QcPZdDbcMjnDu3V9GnT7	This work	Q5-SDM with primers CJpr2123-2124 and template pCJ512
mRNA/Rptr1(scr-tplx)	pCBS4116	pCJ826	https://benchling.com/s/seq-m8pXgQRvrS1V25oTHbwM?m=slm-kRW3rNXFDjGMon9eNJeT	This work	Q5-SDM with primers CJpr2123-2124 and template pCJ490
mRNA/Rptr2(scr-tplx)	pCBS4117	pCJ827	https://benchling.com/s/seq-XDNLrSVco8zI4yRsSAi0?m=slm-hNV39pQZNmj0WJLvEb4I	This work	Q5-SDM with primers CJpr2123-2125 and template pCJ491
mRNA/Rptr3(scr-tplx)	pCBS4118	pCJ828	https://benchling.com/s/seq-038hJN7qrx14xM4ZYbbN?m=slm-CNHVRwXBYzCVwn9F1bWb	This work	Q5-SDM with primers CJpr2123-2126 and template pCJ492
Figs. 4b-c, S4c-d and S6b-c (BhCas12b)
BhCas12b	pCBS2556	pCJ528	https://benchling.com/s/seq-8Tws1Ro6C9tjYjf3BGJG?m=slm-3B5nOA8phdyZf16zWRYw	This work	pETM11_BhCas12b-v4 for protein expression and purification
T-sgRNA	NA	CJfr0642	https://benchling.com/s/seq-CzH6RGrIlShvgwcMaSCT?m=slm-j489kas8nGWk9YNH8GKd	This work	PCR with primers CJpr1772-1773 and template pCJ302 (https://benchling.com/s/seq-DWzR6I4scnNqJHr9cEIz?m=slm-C23SFY31OQydGUP7oI3k)
NT-sgRNA	NA	CJfr0657	https://benchling.com/s/seq-shsI6My0FkKiGklaYxV9?m=slm-OUaTD6mIOQRy6fCNiXb7	This work	PCR with primers CJpr1772-1820 and template pCJ050 (https://benchling.com/s/seq-SsXhsnSNqNljXrbIB4bA?m=slm-bH44jFzWdDtoYTaMb3bP)
Rptr4	NA	CJfr0660	https://benchling.com/s/seq-7RxxrVOMCNF0Hjz4orXQ?m=slm-CoC55UPmVCqBErK7VAfh	This work	primers (CJpr1834 and 1835) annealing and extension
CJ8421_04975 mRNA	NA	CJfr0632	https://benchling.com/s/seq-UlZekGqkIvZyDuLHRpNh?m=slm-g3JcB6P5CQjg370RKKVN	This work	PCR with primers CJpr0700/0473 and template of pCJ490
target_334bp	NA	CJfr0644	https://benchling.com/s/seq-XK8UUna0hcAg3r7EFutD?m=slm-wepqWMbVL4nyOeTa6XYI	This work	PCR with primers CJpr0001-0002 and template pCJ303 (https://benchling.com/s/seq-Bs7EKVdZzImbs8X4MXIs?m=slm-UYU3wXHL0gvZCZhjkoUc)
NTS-6 : TS+55	NA	CJfr0645	https://benchling.com/s/seq-JCJYtA7xysfTg4LRTe9d?m=slm-EK2MSuuWPh1r3g13vF2P	This work	annealed by CJpr1803 and 1804
NTS-6 : TS+21	NA	CJfr0646	https://benchling.com/s/seq-JCJYtA7xysfTg4LRTe9d?m=slm-EK2MSuuWPh1r3g13vF2P	This work	annealed by CJpr1803 and 1776
NTS-6 : TS+0	NA	CJfr0647	https://benchling.com/s/seq-JCJYtA7xysfTg4LRTe9d?m=slm-EK2MSuuWPh1r3g13vF2P	This work	annealed by CJpr1803 and 1778
NTS-6 : TS-2	NA	CJfr0648	https://benchling.com/s/seq-JCJYtA7xysfTg4LRTe9d?m=slm-EK2MSuuWPh1r3g13vF2P	This work	annealed by CJpr1803 and 1779
NTS-6 : TS-4	NA	CJfr0649	https://benchling.com/s/seq-JCJYtA7xysfTg4LRTe9d?m=slm-EK2MSuuWPh1r3g13vF2P	This work	annealed by CJpr1803 and 1780
NTS-6 : TS-6	NA	CJfr0650	https://benchling.com/s/seq-JCJYtA7xysfTg4LRTe9d?m=slm-EK2MSuuWPh1r3g13vF2P	This work	annealed by CJpr1803 and 1781
NTS+55 : TS+0	NA	CJfr0651	https://benchling.com/s/seq-JCJYtA7xysfTg4LRTe9d?m=slm-EK2MSuuWPh1r3g13vF2P	This work	annealed by CJpr1802 and 1778
NTS+21 : TS+0	NA	CJfr0652	https://benchling.com/s/seq-JCJYtA7xysfTg4LRTe9d?m=slm-EK2MSuuWPh1r3g13vF2P	This work	annealed by CJpr1775 and 1778
NTS+55 : TS+55 (target_94bp)	NA	CJfr0653	https://benchling.com/s/seq-JCJYtA7xysfTg4LRTe9d?m=slm-EK2MSuuWPh1r3g13vF2P	This work	annealed by CJpr1802 and 1804
NTS+6 : TS+6 (target_45bp)	NA	CJfr0826	https://benchling.com/s/seq-JCJYtA7xysfTg4LRTe9d?m=slm-EK2MSuuWPh1r3g13vF2P	This work	annealed by CJpr2183 and 1777
NTS-6 : TS+6	NA	CJfr0827	https://benchling.com/s/seq-JCJYtA7xysfTg4LRTe9d?m=slm-EK2MSuuWPh1r3g13vF2P	This work	annealed by CJpr1803 and 1777
NTS+6 : TS+0	NA	CJfr0828	https://benchling.com/s/seq-JCJYtA7xysfTg4LRTe9d?m=slm-EK2MSuuWPh1r3g13vF2P	This work	annealed by CJpr2183 and 1778
NTS+0 : TS+0 (target_39bp)	NA	CJfr0829	https://benchling.com/s/seq-JCJYtA7xysfTg4LRTe9d?m=slm-EK2MSuuWPh1r3g13vF2P	This work	annealed by CJpr2190 and 1778
NTS+21 : TS+21 (target_60bp)	NA	CJfr0834	https://benchling.com/s/seq-JCJYtA7xysfTg4LRTe9d?m=slm-EK2MSuuWPh1r3g13vF2P	This work	annealed by CJpr1775 and 1776
Figs. 4d-e, S9b-c and S10a-b (DpbCas12e)
DpbCas12e for protein purification	pCBS2555	pCJ527	https://benchling.com/s/seq-opnW5QFglXmgb0UIaY2w?m=slm-1721OQyya0Ytcp89zLXm	This work	pETM11_DpbCas12e for protein expression and purification
Rptr	NA	CJfr0630	https://benchling.com/s/seq-KvL0yyWb6KVg4JFz0JA0?m=slm-1tl7dce9dG3D5BUkbaes	This work	primers (CJpr1722 and 1723) annealing and extension
CJ8421_04975 mRNA	NA	CJfr0632	https://benchling.com/s/seq-UlZekGqkIvZyDuLHRpNh?m=slm-g3JcB6P5CQjg370RKKVN	This work	PCR with primers CJpr0700/0473 and template of pCJ490
Rptr(scr-d&tplx)	NA	CJfr0795	https://benchling.com/s/seq-wLquUd2xDARFzAN9ryHC?m=slm-jiCJRMpos2ONuRmNECOX	This work	primers (CJpr2136 and 2138) annealing and extension
target_331bp	NA	CJfr0582	https://benchling.com/s/seq-sHU6BKPKqvAteqtleK2L?m=slm-oShxPEBJoDMKUkwox49t	This work	PCR with primers CJpr0001/0002 and template of pCJ495
NTS+53 : TS+53 (target_91bp)	NA	CJfr0796	https://benchling.com/s/seq-Cdvxk4quMBIiNA94Y2Rd?m=slm-Do4iSH4dlF3lZTX50yla	This work	annealed by CJpr2127 and 2130
NTS+53 : TS+0	NA	CJfr0797	https://benchling.com/s/seq-Cdvxk4quMBIiNA94Y2Rd?m=slm-Do4iSH4dlF3lZTX50yla	This work	annealed by CJpr2127 and 2132
NTS+19 : TS+0	NA	CJfr0798	https://benchling.com/s/seq-Cdvxk4quMBIiNA94Y2Rd?m=slm-Do4iSH4dlF3lZTX50yla	This work	annealed by CJpr2128 and 2132
NTS-8 : TS-6	NA	CJfr0799	https://benchling.com/s/seq-Cdvxk4quMBIiNA94Y2Rd?m=slm-Do4iSH4dlF3lZTX50yla	This work	annealed by CJpr2129 and 2135
NTS-8 : TS-4	NA	CJfr0800	https://benchling.com/s/seq-Cdvxk4quMBIiNA94Y2Rd?m=slm-Do4iSH4dlF3lZTX50yla	This work	annealed by CJpr2129 and 2134
NTS-8 : TS-2	NA	CJfr0801	https://benchling.com/s/seq-Cdvxk4quMBIiNA94Y2Rd?m=slm-Do4iSH4dlF3lZTX50yla	This work	annealed by CJpr2129 and 2133
NTS-8 : TS+0	NA	CJfr0802	https://benchling.com/s/seq-Cdvxk4quMBIiNA94Y2Rd?m=slm-Do4iSH4dlF3lZTX50yla	This work	annealed by CJpr2129 and 2132
NTS-8 : TS+19	NA	CJfr0803	https://benchling.com/s/seq-Cdvxk4quMBIiNA94Y2Rd?m=slm-Do4iSH4dlF3lZTX50yla	This work	annealed by CJpr2129 and 2131
NTS-8 : TS+53	NA	CJfr0804	https://benchling.com/s/seq-Cdvxk4quMBIiNA94Y2Rd?m=slm-Do4iSH4dlF3lZTX50yla	This work	annealed by CJpr2129 and 2130
NTS+6 : TS+6 (target_44bp)	NA	CJfr0830	https://benchling.com/s/seq-Cdvxk4quMBIiNA94Y2Rd?m=slm-Do4iSH4dlF3lZTX50yla	This work	annealed by CJpr2184 and 2185
NTS-8 : TS+6	NA	CJfr0831	https://benchling.com/s/seq-Cdvxk4quMBIiNA94Y2Rd?m=slm-Do4iSH4dlF3lZTX50yla	This work	annealed by CJpr2129 and 2185
NTS+6 : TS+0	NA	CJfr0832	https://benchling.com/s/seq-Cdvxk4quMBIiNA94Y2Rd?m=slm-Do4iSH4dlF3lZTX50yla	This work	annealed by CJpr2184 and 2132
NTS+0 : TS+0 (target_38bp)	NA	CJfr0833	https://benchling.com/s/seq-Cdvxk4quMBIiNA94Y2Rd?m=slm-Do4iSH4dlF3lZTX50yla	This work	annealed by CJpr2191 and 2132
NTS+19 : TS+19 (target_57bp)	NA	CJfr0835	https://benchling.com/s/seq-Cdvxk4quMBIiNA94Y2Rd?m=slm-Do4iSH4dlF3lZTX50yla	This work	annealed by CJpr2128 and 2131
Figs. 5a-b, S8, S12
BhCas12b	pCBS2556	pCJ528	https://benchling.com/s/seq-8Tws1Ro6C9tjYjf3BGJG?m=slm-3B5nOA8phdyZf16zWRYw	This work	pETM11_BhCas12b-v4 for protein expression and purification
sgRNA1	NA	CJfr0931	https://benchling.com/s/seq-nMFwo2q6mpLdVxxDylCC?m=slm-WoMm7361H5cuhu2Ipidh	This work	PCR with primers CJpr1772-2558 and template pCJ302
sgRNA2	NA	CJfr0643	https://benchling.com/s/seq-m4nUGMn7khNQJfLkPB1a?m=slm-G1xTRfOADPZYvw5XBSQb	This work	PCR with primers CJpr1772-1774 and template pCJ041 (https://benchling.com/s/seq-aScZIAqXKlRoaZyjuDD3?m=slm-tPmIHgtZlY9qFKdfwTkv)
sgRNA3	NA	CJfr0657	https://benchling.com/s/seq-shsI6My0FkKiGklaYxV9?m=slm-OUaTD6mIOQRy6fCNiXb7	This work	PCR with primers CJpr1772-1820 and template pCJ050
sgRNA4	NA	CJfr0642	https://benchling.com/s/seq-CzH6RGrIlShvgwcMaSCT?m=slm-j489kas8nGWk9YNH8GKd	This work	PCR with primers CJpr1772-1773 and template pCJ302
Rptr1	NA	CJfr0664	https://benchling.com/s/seq-3VHhibJctGMZgS6vSNSr?m=slm-tfbgqgfdSdbUoxp5fb5q	This work	primers (CJpr1841 and 1842) annealing and extension
sensed RNA1	NA	CJfr0665	https://benchling.com/s/seq-McW81MEy1DjdMEUgVaGb?m=slm-2wDwhFpxqY5H7cTjajv1	This work	primers (CJpr1843 and 1844) annealing and extension
Rptr2	NA	CJfr0934	https://benchling.com/s/seq-Iuj1vVSaWA4EiRQM11D1?m=slm-vd2GSfL9scNw6d1hRgWh	This work	PCR with primers CJpr1772-2559 and template CJfr0441
sensed RNA2	NA	CJfr0932	https://benchling.com/s/seq-MaKY0rMGQBjmhU3L8UvB?m=slm-x913T8Qwe5yky3Uma8bs	This work	annealed by CJpr2565 and 2566
Rptr3	NA	CJfr0935	https://benchling.com/s/seq-5TWHqiL4iTbh5u72eBhx?m=slm-r0vKqlYpQgyMutiHbggI	This work	PCR with primers CJpr1772-2560 and template CJfr0442
sensed RNA3	NA	CJfr0933	https://benchling.com/s/seq-e0mABHErXuenyEyTDnZW?m=slm-5SKlTkV4MRQ1pPLtA9Zo	This work	annealed by CJpr2567 and 2568
Rptr4	NA	CJfr0660	https://benchling.com/s/seq-7RxxrVOMCNF0Hjz4orXQ?m=slm-CoC55UPmVCqBErK7VAfh	This work	primers (CJpr1834 and 1835) annealing and extension
sensed RNA4	NA	CJfr0663	https://benchling.com/s/seq-EFQENWof9ISlidg5gRux?m=slm-yxYtaLkXfgkj59S0Bgab	This work	primers (CJpr1839 and 1840) annealing and extension
DNA target for both sgRNA1 and Rptr1	NA	CJfr0936	https://benchling.com/s/seq-7k2tJdVaO5WsMDzuJV9b?m=slm-jDaybKf9DV6lGQPT4JWM	This work	annealed by CJpr2338 and 1861
DNA target for Rptr2	NA	CJfr0938	https://benchling.com/s/seq-Cf8litO4jmj1pdQwyKuz?m=slm-jf32jbSGWqfspF9atAjB	This work	annealed by CJpr2570 and 2571
DNA target for Rptr3	NA	CJfr0939	https://benchling.com/s/seq-4Veg0aZXhbl6nFNU6l3n?m=slm-GSYiqL2rWHPnG1yJVpdl	This work	annealed by CJpr2572 and 2573
DNA target for both sgRNA4 and Rptr4	NA	CJfr0937	https://benchling.com/s/seq-VuInlBp5h5Um7mYxnv8j?m=slm-Q4QxfWwBcd7nIAI7GxYY	This work	annealed by CJpr2569 and 1779
DNA target for sgRNA2	NA	CJfr0940	https://benchling.com/s/seq-xuQPJQvz6zflVN0SXdKh?m=slm-RwC6oOwNAPDzeWqKUmp6	This work	annealed by CJpr2574 and 2575
DNA target for sgRNA3	NA	CJfr0941	https://benchling.com/s/seq-6ykwGRWkxrNRNmPv2dca?m=slm-RiE9prCqwvxNdVto63zC	This work	annealed by CJpr2576 and 2577
Fig. 5c
BhCas12b	pCBS2556	pCJ528	https://benchling.com/s/seq-8Tws1Ro6C9tjYjf3BGJG?m=slm-3B5nOA8phdyZf16zWRYw	This work
sgRNA1	NA	CJfr0931	https://benchling.com/s/seq-nMFwo2q6mpLdVxxDylCC?m=slm-WoMm7361H5cuhu2Ipidh	This work	PCR with primers CJpr1772-2558 and template pCJ302
sgRNA4	NA	CJfr0642	https://benchling.com/s/seq-CzH6RGrIlShvgwcMaSCT?m=slm-j489kas8nGWk9YNH8GKd	This work	PCR with primers CJpr1772-1773 and template pCJ302
DNA target for sgRNA1_334bp	NA	CJfr0579	https://benchling.com/s/seq-TOIfTPfEURc5pzJIFjQG?m=slm-uy7zuagvIUfVQ5CfHgRe	This work	PCR with primers CJpr0001-0002 and template pCJ409
DNA target for sgRNA4_334bp	NA	CJfr0644	https://benchling.com/s/seq-TltQfNue9i1KfbsgpHaM?m=slm-WGeT67IusqKdMW4O8fKc	This work	PCR with primers CJpr0001-0002 and template pCJ303
Rptr1	NA	CJfr0664	https://benchling.com/s/seq-3VHhibJctGMZgS6vSNSr?m=slm-tfbgqgfdSdbUoxp5fb5q	This work	primers (CJpr1841 and 1842) annealing and extension
sensed RNA1	NA	CJfr0665	https://benchling.com/s/seq-McW81MEy1DjdMEUgVaGb?m=slm-2wDwhFpxqY5H7cTjajv1	This work	primers (CJpr1843 and 1844) annealing and extension
Rptr4	NA	CJfr0660	https://benchling.com/s/seq-7RxxrVOMCNF0Hjz4orXQ?m=slm-CoC55UPmVCqBErK7VAfh	This work	primers (CJpr1834 and 1835) annealing and extension
sensed RNA4	NA	CJfr0663	https://benchling.com/s/seq-EFQENWof9ISlidg5gRux?m=slm-yxYtaLkXfgkj59S0Bgab	This work	primers (CJpr1839 and 1840) annealing and extension
DNA target for Rptr1	NA	CJfr0936	https://benchling.com/s/seq-7k2tJdVaO5WsMDzuJV9b?m=slm-jDaybKf9DV6lGQPT4JWM	This work	annealed by CJpr2338 and 1861
DNA target for Rptr4	NA	CJfr0937	https://benchling.com/s/seq-VuInlBp5h5Um7mYxnv8j?m=slm-Q4QxfWwBcd7nIAI7GxYY	This work	annealed by CJpr2569 and 1779
Fig. 6a
BhCas12b for protein purification	pCBS2556	pCJ528	https://benchling.com/s/seq-8Tws1Ro6C9tjYjf3BGJG?m=slm-3B5nOA8phdyZf16zWRYw	This work	pETM11_BhCas12b-v4 for protein expression and purification
AacCas12b for protein purification	pCBS4322	pDC1173	https://benchling.com/s/seq-sGIi3953MiSVKlQmHSGg?m=slm-G4JYdVEusi7uAeVRFAhV	This work	pETM11_AacCas12b
BthCas12b for protein purification	pCBS4319	pDC1170	https://benchling.com/s/seq-6hfSamZ0hBZeS3VSSPJH?m=slm-lRrJSS1DJcbAFRTEnUpu	This work	pETM11_BthCas12b
sensed RNA	NA	frMgh018	https://benchling.com/s/seq-1yjczTujffYtLLxC5Ahb?m=slm-QbTmL80HR1y51YxZOiL7	This work	PCR with primers prMGh034 and 035
BthCas12b-Rptr	NA	frMgh017	https://benchling.com/s/seq-wlAr0ti3qY1BvHNUdsCl?m=slm-HhFDWi96LZtZYIbaHSmb	This work	PCR with primers prMGh005 and 032
BhCas12b-Rptr	NA	frMgh016	https://benchling.com/s/seq-NDX7Zx09OGP2Sf0xM5MP?m=slm-xACVFx330GOwXCklFsDU	This work	PCR with primers prMGh030 and 031
AacCas12b-Rptr	NA	frMgh052	https://benchling.com/s/seq-Mn92a9ADls7ZDA2KA1x8?m=slm-R29VwjpRVkGiJkYJjGD5	This work	1st PCR with primers prMGh084 and 085, 2nd PCR with primers prMGh059 and 033, using product from 1st PCR as template
NT (non-targeting DNA)	NA	frMGh061	https://benchling.com/s/seq-Jqze5qf851EGWK8h3dnt?m=slm-4xGoh9faMfmKSX5CnV8c	This work	annealed by prMGh097 / prMGh098
WT (targeting DNA)	NA	frMGh075	https://benchling.com/s/seq-VJ2IWXEVTgLHj4Iiw9v6?m=slm-5wpe8lIHLDmWPuFWx9iC	This work	annealed by prMGh125 / prMGh028
MM1-2	NA	frMGh076	https://benchling.com/s/seq-d5TWoA22Q2Pw1TLckHkb?m=slm-t04IdV78fj17UMMFSWoY	This work	annealed by prMGh126 / prMGh127
MM3-4	NA	frMGh077	https://benchling.com/s/seq-XAZFmFBflbDTqG8tawZu?m=slm-OV4YDCy7ULh8ZDWGEU4Y	This work	annealed by prMGh128 / prMGh129
MM5-6	NA	frMGh078	https://benchling.com/s/seq-gABOj75gvIFkD8y3uecz?m=slm-tqJLAbu5lGgsBtK3Knfw	This work	annealed by prMGh130 / prMGh131
MM7-8	NA	frMGh079	https://benchling.com/s/seq-LycwfArqLOMFPWiiYWbg?m=slm-adq2RjT04jdSO5dJ4BXe	This work	annealed by prMGh132 / prMGh133
MM9-10	NA	frMGh080	https://benchling.com/s/seq-v9xeTVNhWkkSOqkcLchp?m=slm-KE5Cml0RjrmzheYBTFhD	This work	annealed by prMGh134 / prMGh135
MM11-12	NA	frMGh081	https://benchling.com/s/seq-LJ1GNHBizo1qAtzpyLqx?m=slm-FTg7SWKQsyBmPdjke2Qx	This work	annealed by prMGh136 / prMGh137
MM13-14	NA	frMGh082	https://benchling.com/s/seq-y8XAyAYjbEbnjhW3AXi7?m=slm-BdXirssMUe69U6Xj5Zz9	This work	annealed by prMGh138 / prMGh139
MM15-16	NA	frMGh083	https://benchling.com/s/seq-Oa5FshEgKVmz5Zt0ab2e?m=slm-fZlNcXwfJ9WZgspc8Ikc	This work	annealed by prMGh140 / prMGh141
MM17-18	NA	frMGh084	https://benchling.com/s/seq-uZUmN1ob5XVRRAZyIOBw?m=slm-6813gAdGnq6BgdZNwyYJ	This work	annealed by prMGh142 / prMGh143
MM19-20	NA	frMGh085	https://benchling.com/s/seq-uPU5y4Y08FNVwIpoyXDz?m=slm-GMtF5aBoh8JxAQQUBK65	This work	annealed by prMGh144 / prMGh145
MM21	NA	frMGh086	https://benchling.com/s/seq-1yiM1wVt6zNDwvcC5cn1?m=slm-Xk76fj1YAZWNBXrQz81J	This work	annealed by prMGh146 / prMGh147
Figs. 6c, S15
BthCas12b for protein purification	pCBS4319	pDC1170	https://benchling.com/s/seq-6hfSamZ0hBZeS3VSSPJH?m=slm-lRrJSS1DJcbAFRTEnUpu	This work
Universal BthCas12b Rptr	NA	frMGh101	https://benchling.com/s/seq-TzLE1cqOK5NC45Yd5TT3?m=slm-FnLbz9j84Yzt3zLaeEko	This work	primers (prMGh005 and 173) annealing and extension
E. coli 16S rRNA	NA	frMGh102	https://benchling.com/s/seq-w5Ubk6d2oqMoKNGgacem?m=slm-TSEL7gT05bew5KVdLV8B	This work	primers (prMGh177 and 175) annealing and extension
K. pneumoniae 16S rRNA	NA	frMGh103	https://benchling.com/s/seq-uVliWq3OmKP3xa1cHui0?m=slm-pjg9ZoFE9dDQpgMWUHRG	This work	primers (prMGh177 and 176) annealing and extension
S. aureus 16S rRNA	NA	frMGh106	https://benchling.com/s/seq-izV9UvJAH3RS4XZYvgvV?m=slm-L6qfoZBfpyT75p8xgZpv	This work	primers (prMGh186 and 183) annealing and extension
E. faecalis 16S rRNA	NA	frMGh107	https://benchling.com/s/seq-UF9uJA3R0pMJQua7tdYN?m=slm-Gh6MHV7kYX5J9TYr9sEH	This work	primers (prMGh186 and 184) annealing and extension
L. monocytogenes 16S rRNA	NA	frMGh108	https://benchling.com/s/seq-W9DxmFnDPfE64uDWfYSz?m=slm-OS4DOtKu3cxkxI45Om0U	This work	primers (prMGh186 and 185) annealing and extension
DNA target for E. coli	NA	frMGh104	https://benchling.com/s/seq-QjDjVMqcCZGwtNiqvfUv?m=slm-TJhXhiKH8feidKb6hFYj	This work	Annealed by prMGh179 and 180
DNA target for K. pneumoniae	NA	frMGh105	https://benchling.com/s/seq-5vcBWk0k0LpJMD1O2n8P?m=slm-H8mZCgfC5TmT6JO8IC4a	This work	Annealed by prMGh181 and 182
DNA target for S. aureus	NA	frMGh109	https://benchling.com/s/seq-7Mlf9cV2jWwSuee4Ndmj?m=slm-6QodnWjJbPylBRMGNVTu	This work	Annealed by prMGh188 and 189
DNA target for E. faecalis	NA	frMGh110	https://benchling.com/s/seq-rjepQv78yJXL0Z3Ns6fX?m=slm-nVo9139wRMfAwNZ7WImS	This work	Annealed by prMGh190 and 191
DNA target for L. monocytogenes	NA	frMGh111	https://benchling.com/s/seq-muojHIsTqJdF3sYeiewz?m=slm-B8rD6QDWY6Je48i4tpVG	This work	Annealed by prMGh192 and 193
Fig. S2
BthCas12b	pCBS-4127	pDC1118	https://benchling.com/s/seq-tLkNEfo3qCuK45iobLRG?m=slm-HOPRoy67ilg8McEVK1RW	This work
targeted plasmid	pCBS-3949	pDC1079	https://benchling.com/s/seq-IghG8u1B5uk5ZebTSsrM?m=slm-NpSLFd9XuSoQE0wgPl88	This work	Q5-SDM with primers prDC1306/1389 and template pCJ001
NT (non-targeting sgRNA)	pCBS-3963	pDC1097	https://benchling.com/s/seq-4eOZKEt9fIet73HO0BkB?m=slm-d67fNihwQ24NnS7COkP1	This work	prDC1410 / 1411 annealed, then ligated into BbsI-digested pDC1029
T (targeting sgRNA)	pCBS-3961	pDC1095	https://benchling.com/s/seq-ZJQJseMvfYzcoh2xDOv1?m=slm-ViERNAML4QUFDVIgf321	This work	prDC1406 / 1407 annealed, then ligated into BbsI-digested pDC1029
v1	pCBS-3215	pDC1124	https://benchling.com/s/seq-9oGC2OQNxevVJK9hfMtK?m=slm-f3OXoTAcQa97lH0ZE2SC	This work	Q5-SDM with template pDC1095 and primers prDC1520 / 1521
v2	pCBS-3216	pDC1125	https://benchling.com/s/seq-AfdQus3kE3mL2OSrOmPG?m=slm-THhoJKt73C5PqGMZpCOy	This work	Q5-SDM with template pDC1095 and primers prDC1522 / 1523
v3	pCBS-3217	pDC1126	https://benchling.com/s/seq-tgnGL1Pudqq2tEHglgiA?m=slm-UHWExZdanFz8skondzk6	This work	Q5-SDM with template pDC1095 and primers prDC1524 / 1525
v4	pCBS-3218	pDC1127	https://benchling.com/s/seq-jWYEfle8vUi1s12Kov4R?m=slm-WAIvaTfMXfqepTLial1i	This work	Q5-SDM with template pDC1095 and primers prDC1526 / 1527
v5	pCBS-3220	pDC1128	https://benchling.com/s/seq-ZnT7r4364Iu2f85OMP8B?m=slm-oEio7z2UXZCQ1SwfBgTo	This work	Q5-SDM with template pDC1095 and primers prDC1528 / 1529
v6	pCBS-3221	pDC1129	https://benchling.com/s/seq-EpMnnI3WrJTt4j7ZDyAE?m=slm-gJEYuBVp3ONcYni7VoDE	This work	Q5-SDM with template pDC1095 and primers prDC1530 / 1531
v7	pCBS-4161	pDC1130	https://benchling.com/s/seq-d3Oru2sAXikMuqh07nZS?m=slm-tvm9PQr6YkHL4LIDy14w	This work	Q5-SDM with template pDC1095 and primers prDC1532 / 1533
v8	pCBS-4162	pDC1131	https://benchling.com/s/seq-27FUujfIKkPGScY0qX0H?m=slm-OZbqPuj7Bqm8szgqCWYI	This work	Q5-SDM with template pDC1095 and primers prDC1534 / 1535
v9	pCBS-4163	pDC1132	https://benchling.com/s/seq-3zTb8btfCKtCQgzzZJEV?m=slm-5otIiYwn3ZEKYGEmxiMz	This work	Q5-SDM with template pDC1095 and primers prDC1536 / 1537
v10	pCBS-4164	pDC1133	https://benchling.com/s/seq-UqAzmLoS3otU6xPNOyqq?m=slm-N3fWzVaRx5ObuoV5msQb	This work	Q5-SDM with template pDC1095 and primers prDC1538 / 1539
v11	pCBS-4165	pDC1134	https://benchling.com/s/seq-q9WOqsYymP7bjZ4sw6Hf?m=slm-xQib7UbVcCRVPVQwp7dc	This work	Q5-SDM with template pDC1095 and primers prDC1540 / 1541
v12	pCBS-4166	pDC1135	https://benchling.com/s/seq-tcpTcKDYk58aah8akMkO?m=slm-HcXJaR5daSm2RF64WNe8	This work	Q5-SDM with template pDC1095 and primers prDC1540 / 1542
Fig. S4b
BhCas12b for protein purification	pCBS2556	pCJ528	https://benchling.com/s/seq-8Tws1Ro6C9tjYjf3BGJG?m=slm-3B5nOA8phdyZf16zWRYw	This work	pETM11_BhCas12b-v4 for protein expression and purification
DpbCas12e for protein purification	pCBS2555	pCJ527	https://benchling.com/s/seq-opnW5QFglXmgb0UIaY2w?m=slm-1721OQyya0Ytcp89zLXm	This work	pETM11_DpbCas12e for protein expression and purification
FnCas12a	NA	NA	NA	ABM	Francisella novicida Cas12a, Cat. # K087-ABM
LbCas12a	NA	NA	NA	NEB	Alt-R™ L.b. Cas12a (Cpf1) Ultra, Cat. # 10007922
BhCas12b sgRNA	NA	CJfr0642	https://benchling.com/s/seq-CzH6RGrIlShvgwcMaSCT?m=slm-j489kas8nGWk9YNH8GKd	This work	PCR with primers CJpr1772-1773 and template pCJ302
DpbCas12e sgRNA	NA	CJfr0694	https://benchling.com/s/seq-4jIVvtaPsBVI8dHQ4QNn?m=slm-JqVOvAn9P2mcw8LHIbVV	This work	PCR with primers CJpr1726-1906 and template pCJ252
FnCas12a sgRNA	NA	CJfr0690	https://benchling.com/s/seq-RwmQCyyYB558G66jRJgC?m=slm-L9DBSHESvdzOtcguugki	This work	Annealed by CJpr1903 and 1904
LbCas12a sgRNA	NA	CJfr0692	https://benchling.com/s/seq-NMIK5D54VC0QsmXHJyqz?m=slm-ZaSfpvLnvAGdYReLSVFa	This work	Annealed by CJpr1909 and 1910
Fig. S5
BhCas12b	pCBS2556	pCJ528	https://benchling.com/s/seq-8Tws1Ro6C9tjYjf3BGJG?m=slm-3B5nOA8phdyZf16zWRYw	This work	pETM11_BhCas12b-v4 for protein expression and purification
T-sgRNA (sgRNA4)	NA	CJfr0642	https://benchling.com/s/seq-CzH6RGrIlShvgwcMaSCT?m=slm-j489kas8nGWk9YNH8GKd	This work	PCR with primers CJpr1772-1773 and template pCJ302 (https://benchling.com/s/seq-DWzR6I4scnNqJHr9cEIz?m=slm-C23SFY31OQydGUP7oI3k)
NT-sgRNA	NA	CJfr0657	https://benchling.com/s/seq-shsI6My0FkKiGklaYxV9?m=slm-OUaTD6mIOQRy6fCNiXb7	This work	PCR with primers CJpr1772-1820 and template pCJ050 (https://benchling.com/s/seq-SsXhsnSNqNljXrbIB4bA?m=slm-bH44jFzWdDtoYTaMb3bP)
ssDNA target_45nt	NA	CJpr1777	NA	This work	NA
ssDNA target_60nt	NA	CJpr1776	NA	This work	NA
ssDNA target_94nt	NA	CJpr1804	NA	This work	NA
dsDNA target_45bp	NA	CJfr0826	https://benchling.com/s/seq-JCJYtA7xysfTg4LRTe9d?m=slm-EK2MSuuWPh1r3g13vF2P	This work	annealed by CJpr2183 and 1777
dsDNA target_60bp	NA	CJfr0834	https://benchling.com/s/seq-JCJYtA7xysfTg4LRTe9d?m=slm-EK2MSuuWPh1r3g13vF2P	This work	annealed by CJpr1775 and 1776
dsDNA target_94bp	NA	CJfr0653	https://benchling.com/s/seq-JCJYtA7xysfTg4LRTe9d?m=slm-EK2MSuuWPh1r3g13vF2P	This work	annealed by CJpr1802 and 1804
Fig. S7
BhCas12b	pCBS2556	pCJ528	https://benchling.com/s/seq-8Tws1Ro6C9tjYjf3BGJG?m=slm-3B5nOA8phdyZf16zWRYw	This work	pETM11_BhCas12b-v4 for protein expression and purification
Rptr4	NA	CJfr0660	https://benchling.com/s/seq-7RxxrVOMCNF0Hjz4orXQ?m=slm-CoC55UPmVCqBErK7VAfh	This work	primers (CJpr1834 and 1835) annealing and extension
sensed RNA4 (WT)	NA	CJfr0663	https://benchling.com/s/seq-EFQENWof9ISlidg5gRux?m=slm-yxYtaLkXfgkj59S0Bgab	This work	primers (CJpr1839 and 1840) annealing and extension
random	NA	CJfr0932	https://benchling.com/s/seq-MaKY0rMGQBjmhU3L8UvB?m=slm-x913T8Qwe5yky3Uma8bs	This work	annealed by CJpr2565 and 2566
V1	NA	CJfr1132	https://benchling.com/s/seq-VuryXONC7y6faF44pFmX?m=slm-a3bqq6cpe9uQRHv1v7Q8	This work	primers (CJpr2838 and 2839) annealing and extension
V2	NA	CJfr1133	https://benchling.com/s/seq-WlwMt9br4ZhGT437KAkt?m=slm-N8vFHJCkzZi6R7ThHTcB	This work	primers (CJpr2840 and 2841) annealing and extension
V3	NA	CJfr1134	https://benchling.com/s/seq-r7bcoaNGZAIJKWpqIPYf?m=slm-MZpaNPxDF3ZOV58L1F8y	This work	primers (CJpr2842 and 2843) annealing and extension
V4	NA	CJfr1135	https://benchling.com/s/seq-pAERaTFZZX5UTtC1Pu6h?m=slm-7965OEMLfRUDE8YaeBg8	This work	primers (CJpr2844 and 2845) annealing and extension
V5	NA	CJfr1136	https://benchling.com/s/seq-QPqjJ84sHgyw3kxRM9xe?m=slm-miscUWNGcJu7oncdrqf0	This work	primers (CJpr2846 and 2847) annealing and extension
Fig. S11
BhCas12b	pCBS2556	pCJ528	https://benchling.com/s/seq-8Tws1Ro6C9tjYjf3BGJG?m=slm-3B5nOA8phdyZf16zWRYw	This work	pETM11_BhCas12b-v4 for protein expression and purification
CJ8421_04975 sgRNA#1	NA	CJfr0931	https://benchling.com/s/seq-nMFwo2q6mpLdVxxDylCC?m=slm-WoMm7361H5cuhu2Ipidh	This work	PCR with primers CJpr1772-2558 and template pCJ302
CJ8421_04975 sgRNA#4	NA	CJfr0642	https://benchling.com/s/seq-CzH6RGrIlShvgwcMaSCT?m=slm-j489kas8nGWk9YNH8GKd	This work	PCR with primers CJpr1772-1773 and template pCJ302
CJ8421_04975 sgRNA#5	NA	CJfr1122	https://benchling.com/s/seq-cMdlfqKpk0XDhaiHPxT0?m=slm-XY45H8YvoLwR63CAW6iv	This work	PCR with primers CJpr1772-2827 and template pCJ302
CJ8421_04975 sgRNA#6	NA	CJfr1123	https://benchling.com/s/seq-el7GKH5dDYCWDmyiQzd9?m=slm-8EUcFKv4LoXizxZtyA8A	This work	PCR with primers CJpr1772-2828 and template pCJ302
CJ8421_04975 sgRNA#7	NA	CJfr1124	https://benchling.com/s/seq-KQ1RMU9mtFBSClZvmqik?m=slm-K1MFF5KJseqmZymsrrZn	This work	PCR with primers CJpr1772-2829 and template pCJ302
CJ8421_04975 sgRNA#8	NA	CJfr1125	https://benchling.com/s/seq-MIGQGf47gJCFgWAWOnmg?m=slm-trlNtRER6LTUjiUH5eYA	This work	PCR with primers CJpr1772-2830 and template pCJ302
CJ8421_04975 sgRNA#9	NA	CJfr1126	https://benchling.com/s/seq-3slyd76mPJJLchzEjYPM?m=slm-OfEenntV0T0VxhA94jmB	This work	PCR with primers CJpr1772-2831 and template pCJ302
degfp sgRNA#1	NA	CJfr1127	https://benchling.com/s/seq-MRHraSUhS59x9ccmTuDi?m=slm-Ly33mczat2PgHQqcNxIk	This work	PCR with primers CJpr1772-2832 and template pCJ302
degfp sgRNA#2	NA	CJfr1128	https://benchling.com/s/seq-NrbjyAfXj9UqzJBeQ4pz?m=slm-ngKLLj1Y92jzF6RUe3Kn	This work	PCR with primers CJpr1772-2833 and template pCJ302
degfp sgRNA#3	NA	CJfr1129	https://benchling.com/s/seq-OFznVNjlGxLRnNd9lu1t?m=slm-oj7hIX9Auz3z4hmSAwaf	This work	PCR with primers CJpr1772-2834 and template pCJ302
degfp sgRNA#4	NA	CJfr1130	https://benchling.com/s/seq-YTaoeOAXTrzLxUA3q50p?m=slm-SGD2QqFBOgG5lB9PX5UG	This work	PCR with primers CJpr1772-2835 and template pCJ302
degfp sgRNA#5	NA	CJfr1131	https://benchling.com/s/seq-spNxGqdFmKT5gFH25Ssk?m=slm-EcoLnqOlxptdKKkm2aa7	This work	PCR with primers CJpr1772-2836 and template pCJ302
Fig. S13
BhCas12b for DETECTR and PUMA assays	pCBS2556	pCJ528	https://benchling.com/s/seq-8Tws1Ro6C9tjYjf3BGJG?m=slm-3B5nOA8phdyZf16zWRYw	This work	pETM11_BhCas12b-v4 for protein expression and purification
PbuCas13b for SHERLOCK assay	NA	NA		Blankenfeldt lab
DETECTR sgRNA1	NA	CJfr1137	https://benchling.com/s/seq-8efYBBPJnq2nt8GPQvfC?m=slm-zZByedv9IVvdK1Z1Sc6q	This work	PCR with primers CJpr1772-2848 and template pCJ302 (https://benchling.com/s/seq-DWzR6I4scnNqJHr9cEIz?m=slm-C23SFY31OQydGUP7oI3k)
DETECTR sgRNA2	NA	CJfr1138	https://benchling.com/s/seq-wWhSOraBmVZxu0ny0m43?m=slm-Xz9tcejNQ94zZuqHnceL	This work	PCR with primers CJpr1772-2849 and template pCJ302 (https://benchling.com/s/seq-DWzR6I4scnNqJHr9cEIz?m=slm-C23SFY31OQydGUP7oI3k)
DETECTR sgRNA3	NA	CJfr1139	https://benchling.com/s/seq-oIPyggM6dZ3pK2Lp72Xz?m=slm-BsqEHXjCGKNTYII4gXB3	This work	PCR with primers CJpr1772-2850 and template pCJ302 (https://benchling.com/s/seq-DWzR6I4scnNqJHr9cEIz?m=slm-C23SFY31OQydGUP7oI3k)
PUMA Rptr1	NA	CJfr1140	https://benchling.com/s/seq-lWn3eAhiBntdCqUVaixp?m=slm-ibz84HGntUgVq6NDrJRT	This work	primers (CJpr2851 and 2852) annealing and extension
PUMA Rptr2	NA	CJfr1141	https://benchling.com/s/seq-KrWr7bNYTtT9aZOFGOSs?m=slm-SazSKx8Sdk6KYFUHNnvu	This work	primers (CJpr2853 and 2854) annealing and extension
PUMA Rptr3	NA	CJfr1142	https://benchling.com/s/seq-tUC1milKXHx24uBjElUo?m=slm-b4kccusn217FHHBdJFeZ	This work	primers (CJpr2855 and 2856) annealing and extension
SHERLOCK crRNA1	NA	CJfr1143	https://benchling.com/s/seq-wt2GSDYO37I0SOIS27T0?m=slm-ViDDKqcBpQu7VzTYjymD	This work	primers (CJpr2857 and 2858) annealing and extension
SHERLOCK crRNA2	NA	CJfr1144	https://benchling.com/s/seq-7CM762axhd6ZBdBZUWpH?m=slm-4mun6m4e7gHafJNmVdKN	This work	primers (CJpr2859 and 2860) annealing and extension
SHERLOCK crRNA3	NA	CJfr1145	https://benchling.com/s/seq-N5c9RSoIIGzgUR1cwFKU?m=slm-NX91C3tLRfj4VOYwaJ7a	This work	primers (CJpr2861 and 2862) annealing and extension
sensed RNA1 for PUMA and SHERLOCK	NA	CJfr1146	https://benchling.com/s/seq-9xYsnhKe1MMQxmjRHt0t?m=slm-VKeL3eKaqn9QLgqqayTX	This work	primers (CJpr2863 and 2864) annealing and extension
sensed RNA2 for PUMA and SHERLOCK	NA	CJfr1147	https://benchling.com/s/seq-EzVlez0v1JTYZiZe6A6w?m=slm-RD3GN4qBqADBOLssp3ec	This work	primers (CJpr2865 and 2866) annealing and extension
sensed RNA3 for PUMA and SHERLOCK	NA	CJfr1148	https://benchling.com/s/seq-A6oY27x6V4zArCk3Y4Dn?m=slm-s5fuO9J7nfljYJ3sA3Wm	This work	primers (CJpr2867 and 2868) annealing and extension
PUMA DNA target1	NA	CJfr1149	https://benchling.com/s/seq-pUtOoFTRhOkm0YgQRRKo?m=slm-NneHqFY9WfvHqivwkbTn	This work	annealed by CJpr2869 and 2870
PUMA DNA target2	NA	CJfr1150	https://benchling.com/s/seq-Eeqw2Lq6yJe8vk9YfEjb?m=slm-eEFy1p4srzx4S11Lqf2A	This work	annealed by CJpr2871 and 2872
PUMA DNA target3	NA	CJfr1151	https://benchling.com/s/seq-8gjFabgG3QKUTsN6ZPRv?m=slm-NOvJKFl1Nta9Kgancg50	This work	annealed by CJpr2873 and 2874
DETECTR DNA target1	NA	CJfr1152	https://benchling.com/s/seq-lrtX4ZGby2aM70rOFMMt?m=slm-AfwflAIczgUjCdXgGXSL	This work	primers (CJpr2876 and 2877) annealing and extension
DETECTR DNA target2	NA	CJfr1153	https://benchling.com/s/seq-WLSaDasfCVGXf0uVVRS0?m=slm-OcepAzx59f8tdOIsGZhu	This work	primers (CJpr2878 and 2879) annealing and extension
DETECTR DNA target3	NA	CJfr1154	https://benchling.com/s/seq-Plli5LTaEGypihhXdKE1?m=slm-udFVehCF5gFBtJthGUas	This work	primers (CJpr2880 and 2881) annealing and extension
Fig. S14
BthCas12b for protein purification	pCBS4319	pDC1170	https://benchling.com/s/seq-6hfSamZ0hBZeS3VSSPJH?m=slm-lRrJSS1DJcbAFRTEnUpu	This work
Universal BthCas12b Rptr	NA	frMGh101	https://benchling.com/s/seq-TzLE1cqOK5NC45Yd5TT3?m=slm-FnLbz9j84Yzt3zLaeEko	This work	primers (prMGh005 and 173) annealing and extension
DNA target for E. coli	NA	frMGh104	https://benchling.com/s/seq-QjDjVMqcCZGwtNiqvfUv?m=slm-TJhXhiKH8feidKb6hFYj	This work	Annealed by prMGh179 and 180
E. coli 16S rRNA (WT)	NA	frMGh102	https://benchling.com/s/seq-w5Ubk6d2oqMoKNGgacem?m=slm-TSEL7gT05bew5KVdLV8B	This work	primers (prMGh177 and 175) annealing and extension
MM1-2	NA	CJfr1091	https://benchling.com/s/seq-Kxkrb7OotqWeTzbwUNmZ?m=slm-LjlQ6bYTi7SoqJFGnkKW	This work	PCR with primers CJpr2795-2796 and template frMGh102
MM3-4	NA	CJfr1092	https://benchling.com/s/seq-vVpm5i2NbFcYgQbwCMcl?m=slm-Xu5jFSGPlk9u3CExj50T	This work	PCR with primers CJpr2795-2797 and template frMGh102
MM5-6	NA	CJfr1093	https://benchling.com/s/seq-4EEpx3Uhc9YLKOlk3GTo?m=slm-vuQmegNvRvdMJpVNgins	This work	PCR with primers CJpr2795-2798 and template frMGh102
MM7-8	NA	CJfr1094	https://benchling.com/s/seq-9QipXkPZRA5HxjEbLxdj?m=slm-Kamn3GuWaAYtmL3Xsns6	This work	PCR with primers CJpr2795-2799 and template frMGh102
MM9-10	NA	CJfr1095	https://benchling.com/s/seq-8U9hD6O7qB8V7XjLZIwh?m=slm-bnFJCGPKuGOuJjPI7rLD	This work	PCR with primers CJpr2795-2800 and template frMGh102
MM11-12	NA	CJfr1096	https://benchling.com/s/seq-0bCxtw9zwqFdioWQhcSL?m=slm-AINul26aq20XLh8qKbXW	This work	PCR with primers CJpr2795-2801 and template frMGh102
MM13-14	NA	CJfr1097	https://benchling.com/s/seq-9jKguCjichfkMdiW8pUZ?m=slm-XAvkH3u2aPIwCnISkCsE	This work	PCR with primers CJpr2795-2802 and template frMGh102
MM15-16	NA	CJfr1098	https://benchling.com/s/seq-zD2FGUY8ztNpNxDTic38?m=slm-0qaLJZOLzZHg6al92ubx	This work	PCR with primers CJpr2795-2803 and template frMGh102
MM17-18	NA	CJfr1099	https://benchling.com/s/seq-JDFyJgniyp7YuyOZmKsz?m=slm-ts66D1rjhGG1dMvVopEX	This work	PCR with primers CJpr2795-2804 and template frMGh102
MM1-3	NA	CJfr1100	https://benchling.com/s/seq-WbQCegbxVrmOCW1bsChX?m=slm-BaXvI9gv3cP3EfSl101P	This work	PCR with primers CJpr2795-2805 and template frMGh102
MM4-6	NA	CJfr1101	https://benchling.com/s/seq-uJ5oU9kvja9rrbAjvHPY?m=slm-hswLS41uVcX7smvSooi8	This work	PCR with primers CJpr2795-2806 and template frMGh102
MM7-9	NA	CJfr1102	https://benchling.com/s/seq-UsS2nHXWYBtuFrvQLigL?m=slm-ePk0AvHpos0WkRWEw8d3	This work	PCR with primers CJpr2795-2807 and template frMGh102
MM10-12	NA	CJfr1103	https://benchling.com/s/seq-JJIvLotrULoO2Jw5UgQ9?m=slm-D9dkGh1SZl27BW3FbpiI	This work	PCR with primers CJpr2795-2808 and template frMGh102
MM13-15	NA	CJfr1104	https://benchling.com/s/seq-lZpUFsnRLhQ4gbjcE8mh?m=slm-xaRLjMI5rRe9UiSZ3L7P	This work	PCR with primers CJpr2795-2809 and template frMGh102
MM16-18	NA	CJfr1105	https://benchling.com/s/seq-4rFj3FqMTWjFiBs8qUnB?m=slm-DTC8JKFX2p9CPvl3q3rH	This work	PCR with primers CJpr2795-2810 and template frMGh102
MM1-4	NA	CJfr1106	https://benchling.com/s/seq-7B5aNLSumfFBGT5xvKgt?m=slm-DlOlWB4yOi9K0anBbzVV	This work	PCR with primers CJpr2795-2811 and template frMGh102
MM5-8	NA	CJfr1107	https://benchling.com/s/seq-Z2TfmD6uF5p8VgvWeqKr?m=slm-A5D73s7b9jC5qlmRdiq6	This work	PCR with primers CJpr2795-2812 and template frMGh102
MM9-12	NA	CJfr1108	https://benchling.com/s/seq-PeZaC7aFfwi0j4Vstkcl?m=slm-jxDsn8jEdgrcpjrax1Si	This work	PCR with primers CJpr2795-2813 and template frMGh102
MM13-16	NA	CJfr1109	https://benchling.com/s/seq-ywBACoOJTf1y1uGG7Njh?m=slm-5ARuX7oHoRLLRNbYotJt	This work	PCR with primers CJpr2795-2814 and template frMGh102
MM15-18	NA	CJfr1110	https://benchling.com/s/seq-DjJp2OCghkXWk4bgCBdK?m=slm-tkhlt43glnTHTbhXW5ht	This work	PCR with primers CJpr2795-2815 and template frMGh102
MM20	NA	CJfr1112	https://benchling.com/s/seq-3glt8UH4FDXWgJHUtesm?m=slm-WF8vJZCkYZWWxAMTNR3n	This work	PCR with primers CJpr2795-2817 and template frMGh102
MM21	NA	CJfr1113	https://benchling.com/s/seq-L3HMqiiMUqFkNoxIT4Lo?m=slm-PfUZb6SyFKCqiv6Bs9tq	This work	PCR with primers CJpr2795-2818 and template frMGh102
MM22	NA	CJfr1114	https://benchling.com/s/seq-x9witih2dqO03CHGe8wR?m=slm-Q29TBPRmq7Fcl6NVkTfN	This work	PCR with primers CJpr2795-2819 and template frMGh102
MM23	NA	CJfr1115	https://benchling.com/s/seq-gY6ANfUIdqd6zI61fzFh?m=slm-BaIpEVAOSAF7ZpuFUTUO	This work	PCR with primers CJpr2795-2820 and template frMGh102
MM19-20	NA	CJfr1116	https://benchling.com/s/seq-KOL2bwMjigphV8ElAlJU?m=slm-Ur9JB2cyCMkH1hNOcUDk	This work	PCR with primers CJpr2795-2821 and template frMGh102
MM21-22	NA	CJfr1117	https://benchling.com/s/seq-QkMDH7YlNoOoP9rHLhgD?m=slm-4V4htsgkfP11Psbevoc6	This work	PCR with primers CJpr2795-2822 and template frMGh102
MM22-23	NA	CJfr1118	https://benchling.com/s/seq-49pNGwKdTvCoX2EXJpD3?m=slm-Mo4cClrxYI0zajR6IRmJ	This work	PCR with primers CJpr2795-2823 and template frMGh102
MM19-21	NA	CJfr1119	https://benchling.com/s/seq-8zbT4sHf4OIXwFssLVFg?m=slm-0E8WF5WAdtGcYfGKQtdt	This work	PCR with primers CJpr2795-2824 and template frMGh102
MM20-22	NA	CJfr1120	https://benchling.com/s/seq-ygumDl5r0dElbFG0KWU2?m=slm-NqfYs8KkCpECgKKD9Iz9	This work	PCR with primers CJpr2795-2825 and template frMGh102
MM21-23	NA	CJfr1121	https://benchling.com/s/seq-Kkbv3JsuNGFDTdT2DOAz?m=slm-O7samco4hID0zh3K7Mej	This work	PCR with primers CJpr2795-2826 and template frMGh102
Oligos for plasmid construction
ID			Sequence (5'-3')	Source
CJpr0138			TTGACAGCTAGCTCAGTCCT	This work
CJpr0303			CTGCTAACAAAGCCCGAAAGG	This work
CJpr0370			TGCAACCATTATCACCGCCAGA	This work
CJpr0473			ctctccaagctccattaaactagg	This work
CJpr0622			CAGAAAATCAAATGAGCTAACACCGTGCGTG	This work
CJpr0623			CTGCAGGATGAAGCATGCCCAGCGGAACAG	This work
CJpr0700			TAATACGACTCACTATAGGaatttccttccaagctccatct	This work
CJpr0899			tcagcatttaaTGAGCTAACACCGTGCGTG	This work
CJpr0900			tataataatttcGAATGCATGCCCAGCGGA	This work
CJpr0901			cacttttaagtTGAGCTAACACCGTGCGTG	This work
CJpr0902			agcacaacaatcGAATGCATGCCCAGCGGA	This work
CJpr0907			TTGACAGCTAGCTCAGTCCTAGGTATAATGCTAGCgtccaagaaaaaagaaatgaTACGAGGCATTAGCACgaaattattatatcagcattt	This work
CJpr0908			AGCTTCCTTTCGGGCTTTGTTAGCAGGTGCTAATGCCTCGTATCATTTCTTTTTTCTTGGACttaaatgctgatataataatttcGTGCT	This work
CJpr0909			TTGACAGCTAGCTCAGTCCTAGGTATAATGCTAGCgtccaagaaaaaagaaatgaTACGAGGCATTAGCACgattgttgtgctcacttttaa	This work
CJpr0910			AGCTTCCTTTCGGGCTTTGTTAGCAGGTGCTAATGCCTCGTATCATTTCTTTTTTCTTGGACacttaaaagtgagcacaacaatcGTGCT	This work
CJpr0911			TTGACAGCTAGCTCAGTCCTAGGTATAATGCTAGCgtccaagaaaaaagaaatgaTACGAGGCATTAGCACttgatgaaagattgtatcttt	This work
CJpr0912			AGCTTCCTTTCGGGCTTTGTTAGCAGGTGCTAATGCCTCGTATCATTTCTTTTTTCTTGGACgcaaagatacaatctttcatcaaGTGCT	This work
CJpr0932			TTGACAGCTAGCTCAGTCCTAGGTATAATGCTAGCgtccaagaaaaaagaaatgaTACGAGGCATTAGCACggagtgaacccacttggcttt	This work
CJpr0933			AGCTTCCTTTCGGGCTTTGTTAGCAGGTGCTAATGCCTCGTATCATTTCTTTTTTCTTGGACgcaaagccaagtgggttcactccGTGCT	This work
CJpr0934			attatcagcaCTTattattatatcagcatttaaagataaac	This work
CJpr0935			ttaccaaatgtttctaaagaatttttacaacataatttcaa	This work
CJpr0936			tttattggcgctatgttgtgctcacttttaagtgtttttt	This work
CJpr0937			ataaataaaaataaaacacaaagcacccaaataagtttct	This work
CJpr0984			CAGCCTAAACCTGCTAACAAAGCCCGAA	This work
CJpr0985			CCATTTGCTACTTTGATGCGTTTTACTTATCG	This work
CJpr1038			aaGtgtaaagaatttatgtgaattttatgtg	This work
CJpr1039			tGATtaaaaaataatttaggaaaaatattgaaaattaaatttttaaatattattac	This work
CJpr1040			CAAAGCCCGCCGAAAGGCGGGCTTTTCTGTTTGACAGCTAGCTCAGTC	This work
CJpr1041			ttttcaatatttttcctaaattattttttaTTCGTCCATACGACATAG	This work
CJpr1052			ttatgtgaatTGAGCTAACACCGTGCGTG	This work
CJpr1053			attctttacaTGAAGCATGCCCAGCGGA	This work
CJpr1054			ctagtggtgcTGAGCTAACACCGTGCGTG	This work
CJpr1055			cgcctatgacTGAAGCATGCCCAGCGGA	This work
CJpr1056			ttggtgctatTGAGCTAACACCGTGCGTG	This work
CJpr1057			atcaggatgaTGAAGCATGCCCAGCGGA	This work
CJpr1060			GCTGGGCAACATGCTTCGGCATGGCGAATGGGACCTGCTAACAAAGCCCGAA	This work
CJpr1061			CGGCGCCAGCGAGGAGGCTGGGACCATGCCGGCCttaaatgctgatataataatttcGTG	This work
CJpr1062			AAAGAAATGAaaGAGGCATTAGCACgaaattattatatc	This work
CJpr1063			TTTCTTGGACGCTAGCATTATAC	This work
CJpr1069			aaaATCaaGGcagataggcgctagtg	This work
CJpr1070			tctccaaaatatttaaaatcaaaatacacataaaaaacacttaaaagtg	This work
CJpr1071			cgcatCaGaGagttcctgatttgg	This work
CJpr1072			aagcaagatttttaaaaagtttttttaaatcttcctttccactcttagt	This work
CJpr1073			aaaaacctatgcactCAAAGCCCGCCGAAAGGC	This work
CJpr1074			cattggaattatggcTTCGTCCATACGACATAGTCGC	This work
CJpr1099			ttatgtgaatGGCCGGCATGGTCCCAGC	This work
CJpr1100			attctttacaCTTTGATGCGTTTTACTTATCGGAGATACCTTCAAATGC	This work
CJpr1101			ctagtggtgcGGCCGGCATGGTCCCAGC	This work
CJpr1102			cgcctatgacCTTTGATGCGTTTTACTTATCGGAGATACCTTCAAATGC	This work
CJpr1103			ttggtgctatGGCCGGCATGGTCCCAGC	This work
CJpr1104			atcaggatgaCTTTGATGCGTTTTACTTATCGGAGATACCTTCAAATGC	This work
CJpr1105			AAACCGATAAGTAAgCGCATCAAAGTCCTGCAGCAG	This work
CJpr1106			CTCTCCGATAAgTAAGCGCTTCGTCCATACGACATAG	This work
CJpr1107			AAACCGATAAGTAgcataATCAAAGTCCTGCAGCAG	This work
CJpr1108			CTCTCCGATAAgTAgcataTTCGTCCATACGACATAG	This work
CJpr1109			AAACCGATcgaacAgCGCATCAAAGTCCTGCAGCAG	This work
CJpr1110			CTCTCCGATcgaacAGCGCTTCGTCCATACGACATAG	This work
CJpr1111			AAAtccgaAAGTAAgCGCATCAAAGTCCTGCAGCAG	This work
CJpr1112			CTCTtccgaAAgTAAGCGCTTCGTCCATACGACATAG	This work
CJpr1113			AAAtccgacgaacgcataATCAAAGTCCTGCAGCAG	This work
CJpr1114			CTCTtccgacgaacgcataTTCGTCCATACGACATAG	This work
CJpr1115			AAaTCCTGCAGCAGAAAATCAAAC	This work
CJpr1116			TGATGCGcTTACTTATCGGTTTCTCTCCGATAAgTAAGCGCTTCGTCCATACGACATAG	This work
CJpr1117			AAGTCCTGCAGCAGAAAATCAAAC	This work
CJpr1118			TGAgGCGcTTACTTATCGGTTTCTCTCCGATAAgTAAGCGCTTCGTCCATACGACATAG	This work
CJpr1119			TGAaGCGcTTACTTATCGGTTTCTCTCCGATAAgTAAGCGCTTCGTCCATACGACATAG	This work
CJpr1120			TGgTGCGcTTACTTATCGGTTTCTCTCCGATAAgTAAGCGCTTCGTCCATACGACATAG	This work
CJpr1121			TtATGCGcTTACTTATCGGTTTCTCTCCGATAAgTAAGCGCTTCGTCCATACGACATAG	This work
CJpr1726			TAATACGACTCACTATAGGGGCGCGTTTATTCCATTACTTTG	This work
CJpr1772			TAATACGACTCACTATAGGGTTCTGTCTTTTGGTCAGGAC	This work
CJpr1773			ttgatagcaccaaatcaggatga	This work
CJpr1774			TCGCTGTATCCCTAGACACTCAAGTGCTAATGCCTCGTAAGAGA	This work
CJpr1775			CGCTGGGCATGCATTCtcatcctgatttggtgctatcaaTGAGCTAACACCGTGCGTGTT	This work
CJpr1776			AACACGCACGGTGTTAGCTCAttgatagcaccaaatcaggatgaGAATGCATGCCCAGCG	This work
CJpr1777			AGCTCAttgatagcaccaaatcaggatgaGAATGCATGCCCAGCG	This work
CJpr1778			ttgatagcaccaaatcaggatgaGAATGCATGCCCAGCG	This work
CJpr1779			gatagcaccaaatcaggatgaGAATGCATGCCCAGCG	This work
CJpr1780			tagcaccaaatcaggatgaGAATGCATGCCCAGCG	This work
CJpr1781			gcaccaaatcaggatgaGAATGCATGCCCAGCG	This work
CJpr1802			CGCTGGGCATGCATTCtcatcctgatttggtgctatcaaTGAGCTAACACCGTGCGTGTTGACAATTTTACCTCTGGCGGTGATAATGGTTGCA	This work
CJpr1803			CGCTGGGCATGCATTCtcatcctgatttggtgc	This work
CJpr1804			TGCAACCATTATCACCGCCAGAGGTAAAATTGTCAACACGCACGGTGTTAGCTCAttgatagcaccaaatcaggatgaGAATGCATGCCCAGCG	This work
CJpr1820			GATCGGATGGACTGCGATCACAT	This work
CJpr1836			TAATACGACTCACTATAGGGTTCTGTCTTTTGGTCAGGACAACCGTCTAGCTATAAtaaagGCAGGGTGTGAG	This work
CJpr1837			aaaaaaactttttaaaaatcttgcttcgcaCGTCCAGCAATAGGAGTTTCTCACACCCTGCctttaTTATAGC	This work
CJpr1838			TAAAGACCGTCACATAGAGCGCATACCCGGCGTCCAGCAATAGGAGTTTCTCACACCCTGCgaaatTTATAGC	This work
CJpr1839			TAATACGACTCACTATAGGaaaaaaactttttaaaaatcttgcttcgcatgaaat	This work
CJpr1840			ttgatagcaccaaatcaggatgaatttcatgcgaagcaagatttttaaaaagttttttt	This work
CJpr1841			TAATACGACTCACTATAGGGTTCTGTCTTTTGGTCAGGACAACCGTCTAGCTATAAtgctgGCAGGGTGTGAG	This work
CJpr1842			aaaaattctttagaaacatttggtaaattaCGTCCAGCAATAGGAGTTTCTCACACCCTGCcagcaTTATAGC	This work
CJpr1843			TAATACGACTCACTATAGGaaaaattctttagaaacatttggtaaattatcagca	This work
CJpr1844			ttaaatgctgatataataatttctgctgataatttaccaaatgtttctaaagaattttt	This work
CJpr1859			TAAAGACCGTCACATAGAGCGCATACCCGGCGTCCAGCAATAGGAGTTTCTCACACCCTGCctttaTTATAGC	This work
CJpr1860			CGCTGGGCATGCATTCgaaattattatatcagc	This work
CJpr1861			aaatgctgatataataatttcGAATGCATGCCCAGCG	This work
CJpr1936			CAAGagcgacgataagccgagaagt	This work
CJpr1937			cgacgaatTGCAACCATTATCAC	This work
CJpr1890			GTCCGCTACCTTACTGCTAACAAAGCCCGAAAGG	This work
CJpr1891			CGTGGCCgttcacactccacaagctagctcgcaaacGCTAGCA	This work
CJpr1903			TAATACGACTCACTATAGGAATTTCTACTGTTGTAGATtcatcctgatttggtgctatcaa	This work
CJpr1904			ttgatagcaccaaatcaggatgaATCTACAACAGTAGAAATTCCTATAGTGAGTCGTATTA	This work
CJpr1906			ttgatagcaccaaatcaggatgaCTTTGATGCGTTTTACTTATCGGTTTCTC	This work
CJpr1909			TAATACGACTCACTATAGGTAATTTCTACTAAGTGTAGATtcatcctgatttggtgctatcaa	This work
CJpr1910			ttgatagcaccaaatcaggatgaATCTACACTTAGTAGAAATTACCTATAGTGAGTCGTATTA	This work
CJpr1986			aatattataaaCTGCTAACAAAGCCCGAAAGG	This work
CJpr1987			gtcttaaaagttcacactccacaagctagctcgcaaacGCTAGCA	This work
CJpr1988			tcttatattaaCTGCTAACAAAGCCCGAAAGG	This work
CJpr1989			tgagttaaagttcacactccacaagctagctcgcaaacGCTAGCA	This work
CJpr1990			aagaaagcttaCTGCTAACAAAGCCCGAAAGG	This work
CJpr1991			tcaaaatcagttcacactccacaagctagctcgcaaacGCTAGCA	This work
CJpr1942			aatattataaaTGAGCTAACACCGTGCGTG	This work
CJpr1943			gtcttaaaaTAAAGCATGCCCAGCGGAACAG	This work
CJpr1944			tcttatattaaTGAGCTAACACCGTGCGTG	This work
CJpr1945			tgagttaaaTAAAGCATGCCCAGCGGAACAG	This work
CJpr1946			aaagaaagcttaTGAGCTAACACCGTGCGTG	This work
CJpr1947			caaaatcaTAAAGCATGCCCAGCGGAACAG	This work
CJpr2066			attttatgtgaaAAAtaagacaatattataaaaaataaag	This work
CJpr2067			tcacataaattctttacaattttactaaaaaataatttag	This work
CJpr2068			ttacatggaaaAAAaactcatcttatattaaatatgatag	This work
CJpr2069			aaacattgaacttaaaagctgccaataagctccattaaaa	This work
CJpr2070			gaagacatcgaACTttttgaaagaaagcttactaagagtg	This work
CJpr2071			actcttacttgcttttgcatgtcttataatataaattttt	This work
CJpr2072			cgatggaacagagCAAAGCCCGCCGAAAGGC	This work
CJpr2073			cGTAGAAATTATGCAACCATTATCACCGCCAGA	This work
CJpr2074			taagcaatggcacCAAAGCCCGCCGAAAGGC	This work
CJpr2075			AGgAGAAATTATGCAACCATTATCACCGCCAGA	This work
CJpr2114			ttcacgcgacgataagccgagaagt	This work
CJpr2115			tttccgcgacgataagccgagaagt	This work
CJpr2116			tcgatgcgacgataagccgagaagt	This work
CJpr2117			CGGCTgcgacgataagccgagaagt	This work
CJpr2118			tgctgGCAGGGTGTGAGAAACTCCTATT	This work
CJpr2119			TTATAGCTAGACGGTTGTCCTGA	This work
CJpr2120			cgccaGCAGGGTGTGAGAAACTCCTATT	This work
CJpr2121			aacaaGCAGGGTGTGAGAAACTCCTATT	This work
CJpr2122			GTGCTGCAGGGTGTGAGAAACTCCTATT	This work
CJpr2123			CCATTACCCCGGAGCCAGTCCCAGCGACTATGT	This work
CJpr2124			AATAAACGCGCCTGCAACCATTATCACCG	This work
CJpr2125			AATcAACGCGCCTGCAACCATTATCACCG	This work
CJpr2126			AATAcACGCGCCTGCAACCATTATCACCG	This work
CJpr2127			CGCTGGGCATGCTTCAtgtaaagaatttatgtgaatTGAGCTAACACCGTGCGTGTTGACAATTTTACCTCTGGCGGTGATAATGGTTGCA	This work
CJpr2128			CGCTGGGCATGCTTCAtgtaaagaatttatgtgaatTGAGCTAACACCGTGCGTGTT	This work
CJpr2129			CGCTGGGCATGCTTCAtgtaaagaatttat	This work
CJpr2130			TGCAACCATTATCACCGCCAGAGGTAAAATTGTCAACACGCACGGTGTTAGCTCAattcacataaattctttacaTGAAGCATGCCCAGCG	This work
CJpr2131			AACACGCACGGTGTTAGCTCAattcacataaattctttacaTGAAGCATGCCCAGCG	This work
CJpr2132			CAattcacataaattctttacaTGAAGCATGCCCAGCG	This work
CJpr2133			attcacataaattctttacaTGAAGCATGCCCAGCG	This work
CJpr2134			tcacataaattctttacaTGAAGCATGCCCAGCG	This work
CJpr2135			acataaattctttacaTGAAGCATGCCCAGCG	This work
CJpr2136			TAATACGACTCACTATAGGGGCGCGaaaATTCCATTACaaaGGAGCCAGTCCCAGCGACTATGTCGT	This work
CJpr2137			CCGTCCGTGAAGCGTTCAACGCGTTCGCCATTCGTCCATACGACATAGTCGCTGGGACTGGCTCCtt	This work
CJpr2138			CGCCGTCGTAGTCTACGCCCGTGTTAGCCCTTCGTCCATACGACATAGTCGCTGGGACTGGCTCCtt	This work
CJpr2139			ATCAAtGTCCTGCAGCAGAAAATCAAACTG	This work
CJpr2140			GCGTTTTACTTATCGGTTTCTCTCC	This work
CJpr2141			ATCAtAGTCCTGCAGCAGAAAATCAAACTG	This work
CJpr2142			ATCtAAGTCCTGCAGCAGAAAATCAAACTG	This work
CJpr2143			ATCAAcGTCCTGCAGCAGAAAATCAAACTG	This work
CJpr2144			ATCAcAGTCCTGCAGCAGAAAATCAAACTG	This work
CJpr2145			ATCcAAGTCCTGCAGCAGAAAATCAAACTG	This work
CJpr2146			GCGcTTACTTATCGGTTTCTCTCCG	This work
CJpr2147			ATtAAAGTCCTGCAGCAGAAAATCAAACTG	This work
CJpr2148			AgCAAAGTCCTGCAGCAGAAAATCAAACTG	This work
CJpr2149			AaCAAAGTCCTGCAGCAGAAAATCAAACTG	This work
CJpr2150			gTCAAAGTCCTGCAGCAGAAAATCAAACTG	This work
CJpr2186			TAATACGACTCACTATAGGGTTCTGTCTTTTGGTCAGGACAACCGTCTAGCTATAAtggtcGCAGGGTGTGAG	This work
CJpr2187			GTAACCGGAGTGCTCCGCGGGCCAGCATGGGTCCAGCAATAGGAGTTTCTCACACCCTGCgaccaTTATAGC	This work
CJpr2188			TAATACGACTCACTATAGGGTTCTGTCTTTTGGTCAGGACAACCGTCTAGCTATAAgcaccGCAGGGTGTGAG	This work
CJpr2189			ACGAGTGCGCCTAGGGGCCGTCACACAGAGGTCCAGCAATAGGAGTTTCTCACACCCTGCggtgcTTATAGC	This work
CJpr2190			CGCTGGGCATGCATTCtcatcctgatttggtgctatca	This work
CJpr2191			CGCTGGGCATGCTTCAtgtaaagaatttatgtgaatTG	This work
CJpr2559			gtgctttgtgttttatttttatttatttta	This work
CJpr2560			ccaaattttataattttgataaaaatagaa	This work
CJpr2565			TAATACGACTCACTATAGGtgctttgtgttttatttttatttattttattggcggattgttgtgctcacttttaagt	This work
CJpr2566			acttaaaagtgagcacaacaatccgccaataaaataaataaaaataaaacacaaagcaCCTATAGTGAGTCGTATTA	This work
CJpr2567			TAATACGACTCACTATAGGccaaattttataattttgataaaaatagaatttgttttgatgaaagattgtatctttgc	This work
CJpr2568			gcaaagatacaatctttcatcaaaacaaattctatttttatcaaaattataaaatttggCCTATAGTGAGTCGTATTA	This work
CJpr2569			CGCTGGGCATGCATTCtcatcctgatttggtgctatc	This work
CJpr2570			CGCTGGGCATGCATTCgattgttgtgctcacttttaa	This work
CJpr2571			ttaaaagtgagcacaacaatcGAATGCATGCCCAGCG	This work
CJpr2572			CGCTGGGCATGCATTCttgatgaaagattgtatcttt	This work
CJpr2573			aaagatacaatctttcatcaaGAATGCATGCCCAGCG	This work
CJpr2574			CGCTGGGCATGCATTCTTGAGTGTCTAGGGATACAGC	This work
CJpr2575			GCTGTATCCCTAGACACTCAAGAATGCATGCCCAGCG	This work
CJpr2576			CGCTGGGCATGCATTCATGTGATCGCAGTCCATCCGA	This work
CJpr2577			TCGGATGGACTGCGATCACATGAATGCATGCCCAGCG	This work
CJpr2795			CCAGACATTACTCACCCGTC	This work
CJpr2796			ctgTAATACGACTCACTATAGGCGAGGCCTAACACATGCAAG	This work
CJpr2797			ctgTAATACGACTCACTATAGGGCTCGCCTAACACATGCAAGTCG	This work
CJpr2798			ctgTAATACGACTCACTATAGGGCAGCGCTAACACATGCAAGTCGA	This work
CJpr2799			ctgTAATACGACTCACTATAGGGCAGGCGAAACACATGCAAGTCGAAC	This work
CJpr2800			ctgTAATACGACTCACTATAGGGCAGGCCTTTCACATGCAAGTCGAACGG	This work
CJpr2801			ctgTAATACGACTCACTATAGGGCAGGCCTAAGTCATGCAAGTCGAACGGTA	This work
CJpr2802			ctgTAATACGACTCACTATAGGGCAGGCCTAACAGTTGCAAGTCGAACGGTAAC	This work
CJpr2803			ctgTAATACGACTCACTATAGGGCAGGCCTAACACAACCAAGTCGAACGGTAACAG	This work
CJpr2804			ctgTAATACGACTCACTATAGGGCAGGCCTAACACATGGTAGTCGAACGGTAACAGGA	This work
CJpr2805			ctgTAATACGACTCACTATAGGCGTGGCCTAACACATGCAAGT	This work
CJpr2806			ctgTAATACGACTCACTATAGGGCACCGCTAACACATGCAAGTCGA	This work
CJpr2807			ctgTAATACGACTCACTATAGGGCAGGCGATACACATGCAAGTCGAA	This work
CJpr2808			ctgTAATACGACTCACTATAGGGCAGGCCTAtgtCATGCAAGTCGAACGG	This work
CJpr2809			ctgTAATACGACTCACTATAGGGCAGGCCTAACAgtaGCAAGTCGAACGGTA	This work
CJpr2810			ctgTAATACGACTCACTATAGGGCAGGCCTAACACATcgtAGTCGAACGGTAACA	This work
CJpr2811			ctgTAATACGACTCACTATAGGcgtcGCCTAACACATGCAAG	This work
CJpr2812			ctgTAATACGACTCACTATAGGGCAGcggaAACACATGCAAGTCGAA	This work
CJpr2813			ctgTAATACGACTCACTATAGGGCAGGCCTttgtCATGCAAGTCGAACGG	This work
CJpr2814			ctgTAATACGACTCACTATAGGGCAGGCCTAACAgtacCAAGTCGAACGGTAACAG	This work
CJpr2815			ctgTAATACGACTCACTATAGGGCAGGCCTAACACAacgtAGTCGAACGGTAACAGG	This work
CJpr2817			ctgTAATACGACTCACTATAGGGCAGGCCTAACACATGCAAcTCGAACGGTAACAGG	This work
CJpr2818			ctgTAATACGACTCACTATAGGGCAGGCCTAACACATGCAAGaCGAACGGTAACAGGAAG	This work
CJpr2819			ctgTAATACGACTCACTATAGGGCAGGCCTAACACATGCAAGTgGAACGGTAACAGGAAG	This work
CJpr2820			ctgTAATACGACTCACTATAGGGCAGGCCTAACACATGCAAGTCcAACGGTAACAGGAAG	This work
CJpr2821			ctgTAATACGACTCACTATAGGGCAGGCCTAACACATGCAtcTCGAACGGTAACAGGA	This work
CJpr2822			ctgTAATACGACTCACTATAGGGCAGGCCTAACACATGCAAGagGAACGGTAACAGGAAG	This work
CJpr2823			ctgTAATACGACTCACTATAGGGCAGGCCTAACACATGCAAGTgcAACGGTAACAGGAAG	This work
CJpr2824			ctgTAATACGACTCACTATAGGGCAGGCCTAACACATGCAtGaCGAACGGTAACAGGAA	This work
CJpr2825			ctgTAATACGACTCACTATAGGGCAGGCCTAACACATGCAAcTgGAACGGTAACAGGAAG	This work
CJpr2826			ctgTAATACGACTCACTATAGGGCAGGCCTAACACATGCAAGaCcAACGGTAACAGGAAG	This work
CJpr2827			caaaaattcctatgaagtctatcGTGCTAATGCCTCGTAAGAG	This work
CJpr2828			aaattaaatttttaaatattattGTGCTAATGCCTCGTAAGAG	This work
CJpr2829			caaaccaaggatattgtaataatGTGCTAATGCCTCGTAAGAG	This work
CJpr2830			aaatttccatgtaaaaacattgaGTGCTAATGCCTCGTAAGAG	This work
CJpr2831			tattttctccaaaatatttaaaaGTGCTAATGCCTCGTAAGAG	This work
CJpr2832			TGGCCGTTTACGTCGCCGTCCAGGTGCTAATGCCTCGTAAGAG	This work
CJpr2833			GTCAGCTTGCCGTAGGTGGCATCGTGCTAATGCCTCGTAAGAG	This work
CJpr2834			GCCGTAGGTCAGGGTGGTCACGAGTGCTAATGCCTCGTAAGAG	This work
CJpr2835			AGTCGATGCCCTTCAGCTCGATGGTGCTAATGCCTCGTAAGAG	This work
CJpr2836			TTGAAGTTCACCTTGATGCCGTTGTGCTAATGCCTCGTAAGAG	This work
CJpr2838			TAATACGACTCACTATAGGACCCCTGATTTCCCCGCTACTATTAGCAaaaaaaactttttaaaaatct	This work
CJpr2839			ttgatagcaccaaatcaggatgaatttcatgcgaagcaagatttttaaaaagtttttttTGCTAATAG	This work
CJpr2840			TAATACGACTCACTATAGGTGCCCACCGTGGGAAACCACGGTGGGCAaaaaaaactttttaaaaatct	This work
CJpr2841			ttgatagcaccaaatcaggatgaatttcatgcgaagcaagatttttaaaaagtttttttTGCCCACCG	This work
CJpr2842			TAATACGACTCACTATAGGaagtttttttGAAAaaaaaaactttttaaaaatcttgcttcg	This work
CJpr2843			ttgatagcaccaaatcaggatgaatttcatgcgaagcaagatttttaaaaagtttttttTT	This work
CJpr2844			TAATACGACTCACTATAGGgatttttaaaaagtttttttGAAAaaaaaaactttttaaaaatcttg	This work
CJpr2845			ttgatagcaccaaatcaggatgaatttcatgcgaagcaagatttttaaaaagtttttttTTTCaaa	This work
CJpr2846			TAATACGACTCACTATAGGcaagatttttaaaaagtttttttGAAAaaaaaaactttttaaaaatct	This work
CJpr2847			ttgatagcaccaaatcaggatgaatttcatgcgaagcaagatttttaaaaagtttttttTTTCaaaaa	This work
CJpr2848			cctatagggatcgtgcaaaaagaGTGCTAATGCCTCGTAAGAG	This work
CJpr2849			ccaataagctccattaaaaaataGTGCTAATGCCTCGTAAGAG	This work
CJpr2850			tacgcccaaattgaaacaaaactGTGCTAATGCCTCGTAAGAG	This work
CJpr2851			TAATACGACTCACTATAGGGTTCTGTCTTTTGGTCAGGACAACCGTCTAGCTATAAcaaaaGCAGGGTGTGAG	This work
CJpr2852			gttccatcgctaagatagacttcataggaatGTCCAGCAATAGGAGTTTCTCACACCCTGCttttgTTATAGC	This work
CJpr2853			TAATACGACTCACTATAGGGTTCTGTCTTTTGGTCAGGACAACCGTCTAGCTATAAaaataGCAGGGTGTGAG	This work
CJpr2854			cttatgattattacaatatccttggtttgaaGTCCAGCAATAGGAGTTTCTCACACCCTGCtatttTTATAGC	This work
CJpr2855			TAATACGACTCACTATAGGGTTCTGTCTTTTGGTCAGGACAACCGTCTAGCTATAAatcatGCAGGGTGTGAG	This work
CJpr2856			acatggaaatttaactcatcttatattaaatGTCCAGCAATAGGAGTTTCTCACACCCTGCatgatTTATAGC	This work
CJpr2857			TAATACGACTCACTATAGGcaaagcgcctatagggatcgtgcaaaaagaGTTGCATCTGC	This work
CJpr2858			GTTGTTTTTACCTTTCAAAAAGAAGGCAGATGCAACtctttttgcacg	This work
CJpr2859			TAATACGACTCACTATAGGaaagctgccaataagctccattaaaaaataGTTGCA	This work
CJpr2860			GTTGTTTTTACCTTTCAAAAAGAAGGCAGATGCAACtattttttaatggagctta	This work
CJpr2861			TAATACGACTCACTATAGGtctaacatacgcccaaattgaaacaaaactGTTGCATCTG	This work
CJpr2862			GTTGTTTTTACCTTTCAAAAAGAAGGCAGATGCAACagttttgtttcaa	This work
CJpr2863			TAATACGACTCACTATAGGgttccatcgctaagatagacttcataggaatttttgtc	This work
CJpr2864			ttcaaagcgcctatagggatcgtgcaaaaagacaaaaattcctatgaagtctatc	This work
CJpr2865			TAATACGACTCACTATAGGcttatgattattacaatatccttggtttgaatattttattt	This work
CJpr2866			ttaaaagctgccaataagctccattaaaaaataaaatattcaaaccaaggatattg	This work
CJpr2867			TAATACGACTCACTATAGGacatggaaatttaactcatcttatattaaatatgatagtt	This work
CJpr2868			tttctaacatacgcccaaattgaaacaaaactatcatatttaatataagatgagttaa	This work
CJpr2869			ttcataggaattAttgtctttttgcacgatccc	This work
CJpr2870			tatagggatcgtgcaaaaagacaaTaattcctatgaa	This work
CJpr2871			cttggtttgaatattttattttttaatggagct	This work
CJpr2872			aataagctccattaaaaaataaaatattcaaaccaag	This work
CJpr2873			ttatattaaataATTtagttttgtttcaatttg	This work
CJpr2874			cgcccaaattgaaacaaaactaAATtatttaatataa	This work
CJpr2875			/56-FAM/rUrUrUrUrUrU/3IABkFQ/	This work
CJpr2876			gttccatcgctaagatagacttcataggaatttttgtctttttgcacgatccctatagg	This work
CJpr2877			gtttctaaagaatttttacaacataatttcaaagcgcctatagggatcgtgcaaaaaga	This work
CJpr2878			cttatgattattacaatatccttggtttgaatattttattttttaatggagcttattggc	This work
CJpr2879			taaatttccatgtaaaaacattgaacttaaaagctgccaataagctccattaaaaaata	This work
CJpr2880			acatggaaatttaactcatcttatattaaatatgatagttttgtttcaatttgggcgta	This work
CJpr2881			aaataaaacacaaagcacccaaataagtttctaacatacgcccaaattgaaacaaaact	This work
prMGh005			ctgTAATACGACTCACTATAGGCGAGGTTCTGTCTTTTGGTCAGGACAACCGTCTAGCTATAA	This work
prMGh028			gatagcaccaaatcaggatgaGAATGCATGCCCAGCG	This work
prMGh030			ctgTAATACGACTCACTATAGGGTTCTGTCTTTTGGTCAGGACAACCGTCTAGCTATAA	This work
prMGh031			aaaaaaactttttaaaaatcttgcttcgcaCGTCCAGCAATAGGAGTTTCTCACACCCTGCgaaatTTATAGCTAGACGGTTGTCCTGAC	This work
prMGh032			aaaaaaactttttaaaaatcttgcttcgcaCGTCCAGCAATAGGAGTTTCTCACACCCCTGCgaaatTTATAGCTAGACGGTTGTCCTGAC	This work
prMGh033			aaaaaaactttttaaaaatcttgcttcg	This work
prMGh034			ctgTAATACGACTCACTATAGGGaaaaaaactttttaaaaatcttgcttcgcatgaaat	This work
prMGh035			ttgatagcaccaaatcaggatgaatttcatgcgaagcaagatttttaaaaagttttttt	This work
prMGh059			TAATACGACTCACTATAGGGTCTAGAGGACAGAATTTTTCAACGG	This work
prMGh097			CGCTGGGCATGCATTCAGAATGTGCCTTCGGGAACCGTG	This work
prMGh098			CACGGTTCCCGAAGGCACATTCTGAATGCATGCCCAGCG	This work
prMGh125			CGCTGGGCATGCATTCtcatcctgatttggtgctatc	This work
prMGh126			CGCTGGGCATGCATTCGGatcctgatttggtgctatc	This work
prMGh127			gatagcaccaaatcaggatCCGAATGCATGCCCAGCG	This work
prMGh128			CGCTGGGCATGCATTCtcGGcctgatttggtgctatc	This work
prMGh129			gatagcaccaaatcaggCCgaGAATGCATGCCCAGCG	This work
prMGh130			CGCTGGGCATGCATTCtcatGGtgatttggtgctatc	This work
prMGh131			gatagcaccaaatcaCCatgaGAATGCATGCCCAGCG	This work
prMGh132			CGCTGGGCATGCATTCtcatccGTatttggtgctatc	This work
prMGh133			gatagcaccaaatACggatgaGAATGCATGCCCAGCG	This work
prMGh134			CGCTGGGCATGCATTCtcatcctgGGttggtgctatc	This work
prMGh135			gatagcaccaaCCcaggatgaGAATGCATGCCCAGCG	This work
prMGh136			CGCTGGGCATGCATTCtcatcctgatGGggtgctatc	This work
prMGh137			gatagcaccCCatcaggatgaGAATGCATGCCCAGCG	This work
prMGh138			CGCTGGGCATGCATTCtcatcctgatttTTtgctatc	This work
prMGh139			gatagcaAAaaatcaggatgaGAATGCATGCCCAGCG	This work
prMGh140			CGCTGGGCATGCATTCtcatcctgatttggGTctatc	This work
prMGh141			gatagACccaaatcaggatgaGAATGCATGCCCAGCG	This work
prMGh142			CGCTGGGCATGCATTCtcatcctgatttggtgGGatc	This work
prMGh143			gatCCcaccaaatcaggatgaGAATGCATGCCCAGCG	This work
prMGh144			CGCTGGGCATGCATTCtcatcctgatttggtgctGGc	This work
prMGh145			gCCagcaccaaatcaggatgaGAATGCATGCCCAGCG	This work
prMGh146			CGCTGGGCATGCATTCtcatcctgatttggtgctatG	This work
prMGh147			CatagcaccaaatcaggatgaGAATGCATGCCCAGCG	This work
prMGh173			GCAGGCCTAACACATGCAGTCCAGCAATAGGAGTTTCTCACACCCTGCAGTCGTTATAGCTAGACGGTTGTCCTGAC	This work
prMGh175			CCAGACATTACTCACCCGTCCGCCACTCGTCAGCAAAGAAGCAAGCTTCTTCCTGTTACCGTTCGACTTGCATGTGTTAGGCCTGCC	This work
prMGh176			ccagacattactcacccgtccgccgctcgtcacccgagagcaagctctctgtgctaccgctcgacttgcatgtgttaggcctgcc	This work
prMGh177			ctgTAATACGACTCACTATAGGGCAGGCCTAACACATGCAAGTCG	This work
prMGh179			CGCTGGGCATGCATTCAACGGTAACAGGAAGAAGCTT	This work
prMGh180			AAGCTTCTTCCTGTTACCGTTGAATGCATGCCCAGCG	This work
prMGh181			CGCTGGGCATGCATTCagcggtagcacagagagcttg	This work
prMGh182			caagctctctgtgctaccgctGAATGCATGCCCAGCG	This work
prMGh183			ccacgtgttactcacccgtccgccgctaacatcagagaagcaagcttctcgtccgttcgctcgacttgcatgtattaggcacgcc	This work
prMGh184			ccacgtgttactcacccgtccgccactcctctttccaattgagtgcaagcactcgggaggaaagaagcgttcgacttgcatgtattaggc	This work
prMGh185			ccacgtgttactcacccgtccgccactaactttggaagagcaagctcttcctccgttcgttcgacttgcatgtattaggcacgcc	This work
prMGh186			ctgTAATACGACTCACTATAGggcgtgcctaatacatgcaagtc	This work
prMGh188			CGCTGGGCATGCATTCagcgaacggacgagaagcttg	This work
prMGh189			caagcttctcgtccgttcgctGAATGCATGCCCAGCG	This work
prMGh190			CGCTGGGCATGCATTCaacgcttctttcctcccgagt	This work
prMGh191			actcgggaggaaagaagcgttGAATGCATGCCCAGCG	This work
prMGh192			CGCTGGGCATGCATTCaacgaacggaggaagagcttg	This work
prMGh193			caagctcttcctccgttcgttGAATGCATGCCCAGCG	This work
prDC1389			ATTAatggtttccaacccacttatGATGCTGCAATTCAGAGC	This work
prDC1306			CGGTTTCACCACAGAAAGG	This work
prDC1406			GCACatggtttccaacccacttat	This work
prDC1407			ctggataagtgggttggaaaccat	This work
prDC1410			GCACACACACACTCC	This work
prDC1411			ctggGGAGTGTGTGT	This work
prDC1520			tcgaggcatgAGCACATGGTTTCCAACC	This work
prDC1521			AAGAGACATaGTCCAGCAATAGGAGTTTC	This work
prDC1522			ATTGCTGGACaATGTCTCTTTCG	This work
prDC1523			AGGAGTTTCTCACACCCC	This work
prDC1524			TCGAGtCATTAGCACatggtttcc	This work
prDC1525			AAGAGcCATCGTCCAGCAATAGGAG	This work
prDC1526			CTCTTTCGAGaCATTAGCACatg	This work
prDC1527			ACATCGTCCAGCAATAGG	This work
prDC1528			TGGACGATGTCTCTTTCGAGGCATTAGCAgatggtttccaacccacttatc	This work
prDC1529			GCAATAGGAGTTTCTCACACCCCTGCAGCAgTTATAGCTAGACGGTTGTC	This work
prDC1530			TGGACGATGTCTCTTTCGAGGCATTAGCtgatggtttccaacccacttatc	This work
prDC1531			GCAATAGGAGTTTCTCACACCCCTGCAGCtgTTATAGCTAGACGGTTGTC	This work
prDC1532			TGGACGATGTCTCTTTCGAGGCATTAGgtCatggtttccaacccact	This work
prDC1533			GCAATAGGAGTTTCTCACACCCCTGCAGgtCTTATAGCTAGACGGTTG	This work
prDC1534			TGGACGATGTCTCTTTCGAGGCATTgagtCatggtttccaacccact	This work
prDC1535			GCAATAGGAGTTTCTCACACCCCTGCgagtCTTATAGCTAGACGGTTG	This work
prDC1536			TCGAGGacTTAGCACatggtttccaac	This work
prDC1537			AAGAGAacTCGTCCAGCAATAGGAGT	This work
prDC1538			TCagaGCATTAGCACatggtttc	This work
prDC1539			AAagaACATCGTCCAGCAATAGG	This work
prDC1540			TCagaGacTTAGCACatggtttccaac	This work
prDC1541			AAagaAacTCGTCCAGCAATAGGAGT	This work
prDC1542			AAagagacTCGTCCAGCAATAGGAGT	This work
Oligos for sequencing
CJpr0001			TGGGTGGGCTAACGATATCC	This work	used to sequence all pCSM168-derived plasmids (low-copy)
CJpr0002			GAACTTCAGGGTCAGCTTGC	This work	used to sequence all pCSM168-derived plasmids (low-copy)
CJpr0035			GGTGATGTCGGCGATATAGG	This work	used to sequence all nuclease plasmids
CJpr0037			tctgcgttctgatttaatctg	This work	used to sequence all nuclease plasmids
CJpr0298			TCGGGTTTCGCCACCTCTGACT	This work	used to sequence all pCSM180-derived plasmids (high-copy)
CJpr0299			TCGCTGAGATAGGTGCCTCAC	This work	used to sequence all pCSM180-derived plasmids (high-copy)
gBlocks or amplified fragments for plasmid construction
CJfr0296			https://benchling.com/s/seq-pJH5rSV6OaZQkWlTfF9t?m=slm-ketv7Hcbo7tY1ZekTjGE	This work
CJfr0440			https://benchling.com/s/seq-lCSJ8gOE7VaR7BcUCDkM?m=slm-6EmvzBssTuZgQkdzx7do	This work
CJfr0441			https://benchling.com/s/seq-8NRJ8GcrFuGvOfL3wnNF?m=slm-dk5TGcqGchiJLOhmYuRU	This work
CJfr0444			https://benchling.com/s/seq-dGku2N1oRXKxcy7fUQv4?m=slm-NePSYGq8EzaJrnhiJc8k	This work
CJfr0490			https://benchling.com/s/seq-MH0Evoh0YxhnhTNGiVrE?m=slm-cyPRIaX5pin18GTAudix	This work
CJfr0491			https://benchling.com/s/seq-vzHE6XOPh0A8KhR12lmp?m=slm-NfvHBswkoue0EFkoG4gs	This work
CJfr0492			https://benchling.com/s/seq-JmvSjq3Wog2TnnhO3SUV?m=slm-TPqw7GG2bPQQ50Cecito	This work
CJfr0493			https://benchling.com/s/seq-FQ7Tfl0LKzCUTmppyYvI?m=slm-mSYELJSfd0WEQvozbtmX	This work
CJfr0502			https://benchling.com/s/seq-V4KDDeUsj3o6gyzDsHZK?m=slm-f9PM3xt5i6m5nySoZxTZ	This work
CJfr0503			https://benchling.com/s/seq-ItPHHZuGARvPWeamQPvv?m=slm-1w6v2FaqRtuyWr7spoqG	This work
CJfr0504			https://benchling.com/s/seq-BKuK1FjgrBfZEIY2RtqK?m=slm-QzwYJalKEm4tdi7vT04w	This work
CJfr0505			https://benchling.com/s/seq-r9QhGhp8th6JBiAnCQHl?m=slm-ESsavsb4tJpOvNDSbGzY	This work
CJfr0508			https://benchling.com/s/seq-ZFUZwFLDAl7kXRS1ZfIZ?m=slm-alTu9SxnK3ZDFIzxO3lx	This work
CJfr0509			https://benchling.com/s/seq-iZa2HVrr0ZcV8PPCzLov?m=slm-qrIZyquOMeoMfCXNipMy	This work
CJfr0510			https://benchling.com/s/seq-HeqgqhKvK9HFFin1HjpZ?m=slm-9ATy98ggPS8iIbmshsuh	This work
CJfr0511			https://benchling.com/s/seq-R3ZIymEtjnb1YPv6k67g?m=slm-d4OHWxR2AJicMiQHDiKH	This work
CJfr0512			https://benchling.com/s/seq-tXX0rJRa6gsApm1ZFwAf?m=slm-DZNI731XksqV3q9ul63n	This work
CJfr0513			https://benchling.com/s/seq-kIEjU2C2aWihXZGnPmbb?m=slm-es3pMhYu8K32IycEe1pk	This work
CJfr0514			https://benchling.com/s/seq-sye1X6MaK7erbSLHz7yU?m=slm-AVhcFpeBG4GjANgKeG8A	This work
CJfr0515			https://benchling.com/s/seq-zDvCgTfitsIarC2Rn4jP?m=slm-40kkLkAXF5HK1UxiLEhU	This work
CJfr0528			https://benchling.com/s/seq-HyVnHWi0r8Dgxx2t0uuz?m=slm-sKWr2MSGa21xLpMrTPMw	This work
CJfr0529			https://benchling.com/s/seq-HGBRi0WWVMH8pymuE2yy?m=slm-hulSF0VTRvNW6cP0qnbz	This work
CJfr0530			https://benchling.com/s/seq-mC6FKX77F9nYgeD0a5F1?m=slm-hPvXNDIZlLs7O7NSLbzf	This work
CJfr0531			https://benchling.com/s/seq-MPFLA9N6h0GD6M79tELc?m=slm-X0xS3psUoFFsanLEG9dA	This work
CJfr0532			https://benchling.com/s/seq-XjnzUxIocpvBrCrgIuwm?m=slm-AkBkcfmQBBcX9A35aVij	This work
CJfr0533			https://benchling.com/s/seq-2WBlTd7N09OzVfAjNxKn?m=slm-ZCQvkwf3KMffhPpufxgz	This work
CJfr0534			https://benchling.com/s/seq-b9baxSFjmyYCwkWbApQG?m=slm-TQh6jYVIyrOJ5e30FUMN	This work
CJfr0535			https://benchling.com/s/seq-7NeTI4s8XJM4G19uGyL8?m=slm-0zcphYJXQ7uoE8vmwT3P	This work
CJfr0536			https://benchling.com/s/seq-vuPmBMSGj54EKDHnncLr?m=slm-DqZk71Fmr5cbq92PFFuF	This work
CJfr0537			https://benchling.com/s/seq-a07VesJ8FAsEIok2RZLS?m=slm-OBweBB9qxunt15rWHQfz	This work
CJfr0538			https://benchling.com/s/seq-TkvD2g8aVLGLXDdhpq2K?m=slm-590jskeUTk2Ggn4MMABT	This work
CJfr0539			https://benchling.com/s/seq-HTHJrmVMD7ApNssz8CPh?m=slm-2dXzWXvIgwBWmvfOl6zw	This work
CJfr0540			https://benchling.com/s/seq-yNS3UfwNOdTygf62MDjg?m=slm-vhio6DNvX67S73jSrywT	This work
CJfr0541			https://benchling.com/s/seq-3e6OyzPhU75qs7RJNJVi?m=slm-eTLNJDsh95HaSoaQQKbP	This work
CJfr0542			https://benchling.com/s/seq-h23xmIyxRYKgwQdhbrC5?m=slm-yxQfhpar0iHnrap82N99	This work
CJfr0543			https://benchling.com/s/seq-ERx1vofuLgsCgBUhsLJV?m=slm-U1TRcFrU57KTByedTMPp	This work
CJfr0544			https://benchling.com/s/seq-bE94mPSsbIhSH8qIjSzu?m=slm-vdvOFuSn6TdvZBerbZyO	This work
CJfr0545			https://benchling.com/s/seq-bhOHlt8ZKArJinyqiQan?m=slm-oO0p7aBkfbiEr6kEOIB3	This work
CJfr0556			https://benchling.com/s/seq-owEE5DkvhskwRZCRA3XZ?m=slm-8ZMl6gxmYvIVBK3LPofK	This work
CJfr0558			https://benchling.com/s/seq-aouL83NeFvmWkolydhOL?m=slm-C1ULVNK3FO4iivzZi1Tl	This work
CJfr0679			https://benchling.com/s/seq-24TGSmNsOWjJzzPoLmQO?m=slm-rMW5dRLXCL9LLSQ07rQH	This work
CJfr0680			https://benchling.com/s/seq-KBh0Mgh30Q9yvJee01Ih?m=slm-UK3RflFMmxrF4Vy14MeL	This work
CJfr0686			https://benchling.com/s/seq-4QZ2ZTvE4keiZu2hfFVu?m=slm-AnkA7SVJNlKkQxUNqgjQ	This work
CJfr0687			https://benchling.com/s/seq-e5pmFsfvUpAF15Gj90YB?m=slm-WBikptZNiVij8v0rCSNV	This work
CJfr0714			https://benchling.com/s/seq-p6FSSmxcKYAUzvRGa2Rp?m=slm-nFGQpphO8qhAtsot7RJ2	This work
CJfr0715			https://benchling.com/s/seq-5NscfS8kyLu3Vr2Xakqd?m=slm-eHCdfD7LEUOYE5SQgS7S	This work
CJfr0716			https://benchling.com/s/seq-nLivlpxfOpprPGcD4l4J?m=slm-0otRKQuDcNqkVgQ4jPMM	This work
CJfr0733			https://benchling.com/s/seq-4JqO3jOsCeQMcdhZvtBu?m=slm-QqxF9YZ5PwZ2smcHtv3h	This work
CJfr0805			https://benchling.com/s/seq-df7VZIph77EJhmTZvYY0?m=slm-O7hU8dT4owqybMF3UJS5	This work
CJfr0824			https://benchling.com/s/seq-pOvcvT7OyLDGXgPUThYt?m=slm-lxJptGT8bN1sbr8QAo94	This work
CJfr0825			https://benchling.com/s/seq-4jyUJjeMYJGSekp2Ztok?m=slm-U0xsMO0S4ATkAM0jxcDd	This work
