# Supplementary material for: TracrRNA reprogramming enables direct PAM-independent detection of RNA with diverse DNA-targeting Cas12 nucleases
Source: Nat Commun. 2024 Jul 13;15:5909. doi: 10.1038/s41467-024-50243-x (PMC11246509; doi:10.1038/s41467-024-50243-x)
Supplement: Supplementary file 7 — Source data [file 41467_2024_50243_MOESM7_ESM.zip]

Archive with 18 entries (18 files):
- Source data/Source_Data_Fig S11.xlsx
- Source data/Source_Data_Fig 4.xlsx
- Source data/Source_Data_Fig S13.xlsx
- Source data/Source_Data_Fig 2.xlsx
- Source data/Source_Data_Fig 5.xlsx
- Source data/Source_Data_Fig 3.xlsx
- Source data/Source_Data_Fig S14.xlsx
- Source data/Source_Data_Fig S15.xlsx
- Source data/Source_Data_Fig S12.xlsx
- Source data/Source_Data_Fig S10.xlsx
- Source data/Source_Data_Fig S9.xlsx
- Source data/Source_Data_Fig S8.xlsx
- Source data/Source_Data_Fig S7.xlsx
- Source data/Source_Data_Fig S2.xlsx
- Source data/Source_Data_Fig S5.xlsx
- Source data/Source_Data_Fig S6.xlsx
- Source data/Source_Data_Fig S4.xlsx
- Source data/Source_Data_Fig 6.xlsx
