# Supplementary material for: TracrRNA reprogramming enables direct PAM-independent detection of RNA with diverse DNA-targeting Cas12 nucleases
Source: Nat Commun. 2024 Jul 13;15:5909. doi: 10.1038/s41467-024-50243-x (PMC11246509; doi:10.1038/s41467-024-50243-x)
Supplement: Supplementary file 7 — Source data [file 41467_2024_50243_MOESM7_ESM.zip › Source data/Source_Data_Fig S11.xlsx]

## Sheet: Figure S11
Figure S11	CJ8421_04975														deGFP
	sgRNA1		sgRNA4		sgRNA5		sgRNA6		sgRNA7		sgRNA8		sgRNA9		sgRNA1		sgRNA2		sgRNA3		sgRNA4		sgRNA5
2h	3346	3279	204	244.5	225.5	241	321.5	369.5	719	683.5	238.5	211.5	227.5	234	185	200	170	222	213.5	229.5	201.5	219.5	499.5	559.5
4h	5205	5092.5	231	253	243.5	260	539.5	732	1550	1430	300	264	274	281	186.5	197.5	159.5	211	210	225.5	215.5	233.5	1058	1220.5
16h	4960.5	4795	593	699	584.5	656	1842.5	3091.5	4846.5	4730	954.5	837	869	882.5	273	314	211	255.5	360.5	395	514	535	4089.5	4574.5
		16h
CJ8421_04975	sgRNA1	4877.75
	sgRNA4	646		New sgRNAs higher than sgRNA4
	sgRNA5	620.25
	sgRNA6	2467
	sgRNA7	4788.25
	sgRNA8	895.75
	sgRNA9	875.75
deGFP	sgRNA1	293.5
	sgRNA2	233.25
	sgRNA3	377.75
	sgRNA4	524.5
	sgRNA5	4332
