# Supplementary material for: TracrRNA reprogramming enables direct PAM-independent detection of RNA with diverse DNA-targeting Cas12 nucleases
Source: Nat Commun. 2024 Jul 13;15:5909. doi: 10.1038/s41467-024-50243-x (PMC11246509; doi:10.1038/s41467-024-50243-x)
Supplement: Supplementary file 7 — Source data [file 41467_2024_50243_MOESM7_ESM.zip › Source data/Source_Data_Fig 4.xlsx]

## Sheet: Figure 4
Figure 4b													FIgure 4c			Figure 4d													FIgure 4e
Time (hh:mm:ss)	NTS+6:TS+6		NT-sgRNA		NTS+6: TS+0		NTS-6: TS+6		NTS-6_TS+0			Sensed mRNA （nM）	#1	#2		Time (hh:mm:ss)	NTS+6:TS+6		Rptr (scr-d&tplx)		NTS+6: TS+0		NTS-8: TS+6		NTS-8_TS+0			Sensed mRNA （nM）	#1	#2
00:00:00	221.75	248.25	196.75	174.75	162.75	179.25	169.25	184.25	183.25	157.25		1000	4909.83	4775.5		00:00:00	173.75	164.25	216.25	257.25	203.25	211.75	184.75	205.75	208.25	232.75		1000	5281.5	4830.83
00:03:00	233.25	263.75	203.75	187.75	174.25	193.75	178.75	195.25	193.75	164.75		100	3209.83	2979.17		00:03:00	178.5	170	221.5	269	215.5	223.5	195.5	215.5	219.5	245		100	4737.17	4270.5
00:06:00	237	269.5	204	192	175	198.5	180.5	198	196	166		10	458.167	483.167		00:06:00	179.25	174.25	223.25	271.75	213.75	222.75	194.25	214.25	220.25	249.75		10	4801.17	4853.83
00:09:00	231.25	264.75	201.25	190.75	176.25	199.25	179.25	199.75	192.75	168.75		1	153.833	151.833		00:09:00	179	177	220	269.5	216	230.5	197	219	219.5	251		1	2193.83	1897.83
00:12:00	230.75	263.75	201.75	187.75	179.75	204.25	182.25	201.25	194.75	170.75		0	115.5	122.5		00:12:00	182.75	180.75	214.75	265.25	226.75	243.25	200.25	218.25	230.75	264.75		0.1	403.5	381.833
00:15:00	223.5	262.5	198.5	185.5	185	211.5	183.5	202.5	197	171		yeast RNA	99.8333	95.1667		00:15:00	189.5	185	213.5	256	249	273	201.5	228.5	250	292		0.01	180.5	176.167
00:18:00	224.75	259.75	196.25	184.75	193.75	222.25	182.75	203.75	198.25	176.25						00:18:00	208.75	198.25	210.25	251.75	290.25	321.75	217.75	240.75	290.75	331.25		0	150.5	162.5
00:21:00	220.75	261.75	192.75	182.75	207.25	233.75	184.25	202.75	203.75	184.75			LOD threshold	178.5		00:21:00	228.75	217.25	204.75	247.75	352.25	391.75	232.75	263.75	348.75	404.25		yeast RNA	119.167	115.167
00:24:00	221	258	191.5	185	219.5	251.5	186	207	210	193			LOD	10 nM		00:24:00	255.5	246.5	202.5	239.5	426	469.5	260	288	428	484.5
00:27:00	224.25	256.75	190.25	182.25	240.25	273.25	185.25	208.25	221.75	205.25						00:27:00	294.75	281.25	201.25	238.75	511.25	556.25	294.75	323.75	519.75	578.75			LOD threshold	234.75
00:30:00	219	259.5	190	181	262	297.5	188.5	208.5	233.5	217						00:30:00	332.75	315.75	198.75	235.25	603.25	659.75	335.75	368.25	614.25	695.25			LOD	0.1 nM
00:33:00	221	257.5	187	182	286.5	327	188	211.5	247.5	237.5						00:33:00	370	362	199	232.5	698.5	763.5	385	420.5	723.5	810
00:36:00	220.25	258.75	186.25	180.75	311.75	356.75	192.75	215.75	262.75	253.75						00:36:00	423	406.5	196.5	231.5	799	863.5	440	480.5	836.5	934
00:39:00	222.25	260.75	185.75	180.25	340.25	392.25	191.75	216.25	280.25	277.25						00:39:00	471	451	194	225.5	882.5	949.5	501.5	538	954	1059
00:42:00	220.25	260.25	184.75	178.25	369.25	423.25	195.25	220.25	302.75	297.75						00:42:00	521	498	195	221	983	1060.5	563.5	600	1077.5	1205.5
00:45:00	223.25	263.75	183.75	176.25	404.25	463.75	198.75	223.75	328.75	325.75						00:45:00	570.25	555.25	193.75	219.75	1077.25	1161.75	633.25	679.75	1220.75	1344.25
00:48:00	226	265.5	182	177	439	501.5	202	226	352.5	355						00:48:00	627.25	606.25	192.75	220.75	1166.75	1260.75	701.75	758.75	1348.25	1486.75
00:51:00	224.75	268.25	182.75	175.25	475.75	544.75	206.75	231.25	383.25	385.75						00:51:00	682.75	668.25	190.75	219.25	1272.75	1369.25	773.25	839.75	1484.25	1652.25
00:54:00	228.5	271.5	181.5	173	515.5	588.5	207.5	235.5	421	415.5						00:54:00	747.5	731.5	193	218	1367.5	1483.5	860	934.5	1626	1790.5
00:57:00	230.75	272.75	180.75	173.25	556.75	634.75	213.25	241.75	445.25	447.75						00:57:00	811	791.5	186.5	217	1460	1581.5	945	1034.5	1759.5	1968
01:00:00	237	278	181.5	176	599.5	684.5	217.5	247	486.5	490						01:00:00	871.75	848.75	186.75	217.75	1560.25	1701.75	1031.25	1130.75	1906.25	2131.75
01:03:00	237.5	282	179	174.5	642	743.5	223.5	252	528.5	528.5						01:03:00	934.5	919.5	186	210	1654.5	1810	1121	1233.5	2058	2264
01:06:00	243.75	287.25	182.25	172.25	683.25	795.75	229.25	256.25	570.25	567.25						01:06:00	1001.5	990.5	183.5	210	1752	1938.5	1217.5	1342	2191	2443.5
01:09:00	245.75	291.75	181.25	173.25	740.75	854.25	233.75	263.25	610.25	614.25						01:09:00	1066.5	1051	185	211.5	1850	2034.5	1306.5	1442	2346	2590
01:12:00	249.5	298	177.5	175	780	912	238	269	666.5	660						01:12:00	1140.75	1130.75	184.25	211.25	1945.75	2145.75	1402.75	1563.75	2482.75	2754.25
01:15:00	256	301.5	178.5	174	831	978.5	246	278	706.5	700.5						01:15:00	1206.5	1197	185	208	2033	2247	1498.5	1681.5	2613	2895
01:18:00	260.75	309.75	178.25	171.75	890.25	1032.25	250.75	283.75	762.75	757.25						01:18:00	1284	1269	182.5	207	2129	2360	1601.5	1800.5	2758	3091
01:21:00	265.75	316.75	177.75	171.75	937.25	1105.25	257.25	295.25	821.25	801.25						01:21:00	1358.75	1346.75	184.75	207.25	2227.75	2491.75	1698.75	1914.75	2879.75	3225.75
01:24:00	272.75	322.75	181.25	171.25	993.75	1174.25	263.75	303.25	876.25	850.75						01:24:00	1427	1420.5	183	207.5	2321	2590.5	1795	2036	3017	3387.5
01:27:00	279.25	327.75	178.25	169.75	1044.25	1237.75	272.25	309.25	936.25	904.75						01:27:00	1507.25	1503.25	182.75	205.25	2410.25	2690.25	1903.75	2160.25	3118.25	3535.75
01:30:00	284.75	341.75	176.25	171.25	1095.75	1300.75	279.25	321.75	999.75	959.25						01:30:00	1581.25	1573.25	183.75	203.75	2496.25	2820.25	2000.25	2275.75	3252.75	3681.75
01:33:00	289.25	348.25	177.75	172.25	1156.25	1381.25	287.25	331.25	1049.75	1019.75						01:33:00	1663.75	1658.75	183.75	203.25	2595.25	2937.75	2103.25	2383.75	3398.75	3784.25
01:36:00	300	357	176.5	170.5	1221	1445	298	340.5	1123.5	1075.5						01:36:00	1742	1738	179.5	204	2677.5	3015.5	2199	2523	3499	3932.5
01:39:00	305.75	365.75	176.75	170.75	1273.75	1529.75	304.75	351.25	1196.75	1130.75						01:39:00	1819.5	1812.5	180.5	203.5	2763.5	3135	2308	2635	3616.5	4063.5
01:42:00	313.25	375.25	175.75	171.75	1337.25	1608.25	315.25	361.25	1247.25	1181.25						01:42:00	1907	1903	184.5	204	2856	3212	2406	2755.5	3720	4190
01:45:00	320	387	175	171.5	1400.5	1678.5	325.5	374.5	1315.5	1253.5						01:45:00	1984.25	1974.25	181.25	203.25	2937.25	3328.75	2508.25	2886.25	3804.75	4346.75
01:48:00	332	399.5	177	173	1463	1756	335	385	1402	1311.5						01:48:00	2063	2053	182	202	3028	3437.5	2613.5	3000.5	3885	4436
01:51:00	339.75	405.25	174.25	171.25	1524.25	1833.75	344.75	395.75	1451.75	1365.25						01:51:00	2146.5	2140	180	200	3101	3547	2705	3109	3993.5	4521.5
01:54:00	345.75	415.75	174.75	171.25	1579.25	1910.25	354.75	413.25	1528.25	1427.75						01:54:00	2226.25	2215.25	180.75	200.25	3179.75	3632.75	2789.75	3221.25	4088.25	4646.75
01:57:00	361	430.5	174	169.5	1644.5	1989.5	367	423.5	1615.5	1491.5						01:57:00	2300.75	2299.25	182.25	200.25	3280.25	3734.25	2885.25	3331.25	4179.25	4744.25
02:00:00	367.25	439.75	174.75	169.75	1705.75	2063.25	376.75	438.25	1672.75	1550.75						02:00:00	2389.25	2384.25	180.25	199.75	3352.75	3789.75	2989.75	3452.75	4237.25	4837.25
02:03:00	379.5	452	171.5	169	1763	2150.5	391	453.5	1744.5	1622						02:03:00	2469.5	2471.5	180	201	3441	3898	3083	3557	4332.5	4888
02:06:00	388.75	472.25	173.75	172.25	1831.25	2230.25	402.25	466.75	1827.25	1674.75						02:06:00	2551.75	2529.25	180.25	201.25	3509.25	4002.25	3161.25	3655.25	4399.25	4955.75
02:09:00	400	489	171	169	1905.5	2306	415.5	485	1891.5	1746.5						02:09:00	2627.25	2608.75	179.25	199.75	3573.75	4076.25	3250.75	3732.25	4439.75	5023.75
02:12:00	413	500	173	168.5	1963	2376	429.5	494.5	1960.5	1796						02:12:00	2694.25	2693.25	178.25	199.25	3658.75	4143.75	3323.75	3832.75	4512.75	5053.25
02:15:00	425.5	511.5	171.5	170.5	2014	2473	439	516.5	2046.5	1872.5						02:15:00	2777	2766	180.5	196.5	3719.5	4239	3412.5	3946.5	4567	5161
02:18:00	437.75	528.75	171.75	169.75	2084.25	2529.75	456.75	529.75	2117.75	1917.75						02:18:00	2857.5	2836	179	197.5	3783.5	4272.5	3484	4021	4613.5	5208.5
02:21:00	446.75	544.75	169.75	170.25	2151.75	2621.25	472.75	551.75	2177.25	1991.75						02:21:00	2923.75	2918.25	179.75	196.25	3855.25	4342.25	3559.25	4093.75	4685.75	5169.25
02:24:00	456.5	563.5	170.5	170	2209.5	2704	484	567.5	2269.5	2051.5						02:24:00	3005.25	2973.25	178.75	196.75	3903.25	4435.75	3635.25	4172.75	4711.75	5262.25
02:27:00	477	577	172.5	170	2270	2791.5	497.5	587	2336	2117						02:27:00	3081	3055.5	180	196.5	3972.5	4487	3711	4261	4757	5332
02:30:00	487.75	595.25	170.75	167.25	2345.75	2881.25	515.25	605.25	2394.25	2183.75						02:30:00	3128.5	3121	178	193.5	4028.5	4561	3777.5	4326	4778.5	5356.5
02:33:00	500.75	616.75	171.75	167.75	2395.75	2956.75	529.25	621.75	2482.25	2238.75						02:33:00	3208.25	3181.75	178.75	197.75	4099.25	4666.25	3859.25	4414.25	4830.25	5355.25
02:36:00	517.75	635.25	170.25	170.75	2460.75	3012.25	551.25	646.75	2526.25	2298.75						02:36:00	3275.5	3262	178	195	4136.5	4677.5	3904	4466	4849	5414.5
02:39:00	532.75	655.75	174.25	168.25	2516.25	3094.75	567.75	659.25	2613.25	2356.75						02:39:00	3338	3313.5	179	196	4194	4728.5	3985.5	4524.5	4858.5	5400
02:42:00	554	676	169.5	168	2575.5	3182	581	679.5	2694	2411						02:42:00	3393.75	3387.25	180.25	193.25	4258.25	4790.25	4038.25	4589.25	4891.75	5425.25
02:45:00	569.25	697.25	169.75	170.25	2643.25	3252.75	601.25	700.25	2748.75	2477.25						02:45:00	3467	3440	181.5	192	4313.5	4836.5	4081.5	4630.5	4893	5460
02:48:00	582.75	715.25	169.75	166.25	2719.25	3320.75	618.25	726.75	2804.25	2520.75						02:48:00	3520.5	3484.5	180	196	4352.5	4875	4126.5	4681	4921	5482
02:51:00	594	743	171	171	2770	3397.5	637	749	2892	2595						02:51:00	3570.5	3543.5	181.5	195	4372	4937.5	4187	4721.5	4944	5512
02:54:00	616.25	761.25	170.75	168.25	2830.25	3462.25	655.75	767.75	2953.75	2643.75						02:54:00	3632.25	3619.25	180.25	196.75	4410.25	4965.75	4237.75	4790.25	4948.75	5498.75
02:57:00	633	779.5	168.5	168	2882	3537.5	675.5	795.5	2987.5	2697.5						02:57:00	3701.25	3651.25	182.75	194.25	4474.75	4999.25	4293.25	4817.25	4962.75	5515.25
03:00:00	652.25	796.25	169.75	169.25	2931.75	3606.25	694.75	821.75	3076.75	2759.75						03:00:00	3725.25	3690.25	183.75	194.75	4505.25	5056.75	4329.75	4876.25	4966.25	5526.75
03:03:00	673.75	827.25	170.75	168.75	2986.75	3683.75	715.25	837.75	3122.75	2813.75						03:03:00	3784	3742	182.5	196	4555	5022.5	4354.5	4909	4968.5	5531
03:06:00	687	848.5	168	169	3050	3720.5	739.5	870	3175	2855.5						03:06:00	3850.75	3802.25	184.25	193.25	4576.25	5063.25	4398.75	4931.25	4985.75	5521.75
03:09:00	706.5	870.5	170.5	168.5	3103	3793	757.5	891.5	3249	2942.5						03:09:00	3871.75	3854.25	184.75	194.75	4603.75	5110.75	4438.75	4974.25	4999.25	5531.75
03:12:00	723.25	893.75	169.75	169.75	3158.75	3872.75	776.75	914.25	3280.75	2971.25						03:12:00	3923	3873.5	182.5	194.5	4643.5	5141	4466.5	4997	4984	5499.5
03:15:00	743.75	924.25	170.25	169.25	3198.75	3939.25	800.25	936.25	3357.75	3022.25						03:15:00	3963	3918	182.5	193.5	4652	5138	4504.5	5026	4975.5	5499
03:18:00	763	938.5	169	167.5	3259.5	3999.5	831.5	964.5	3413	3077						03:18:00	3993.5	3969.5	185.5	193.5	4665.5	5156	4524.5	5035	5005.5	5498
03:21:00	783.5	965.5	170	169	3314.5	4063	846.5	997.5	3464	3115						03:21:00	4040	3986	185.5	195.5	4687	5176.5	4560	5046.5	4988	5537.5
03:24:00	798.5	991.5	171	168	3346.5	4090.5	872.5	1018.5	3495	3160						03:24:00	4079	4022.5	187.5	195	4737	5206.5	4590	5071.5	4992	5452
03:27:00	823.5	1016.5	169	168.5	3394	4160.5	895.5	1045	3567	3213.5						03:27:00	4111.5	4058	188.5	198	4751	5201.5	4596	5117.5	5002	5512.5
03:30:00	839.25	1038.25	170.75	166.25	3450.75	4216.75	914.25	1071.25	3597.25	3253.25						03:30:00	4137.5	4101	189.5	198.5	4752.5	5181.5	4631.5	5100.5	5004.5	5536
03:33:00	862.75	1063.25	169.75	166.75	3495.25	4235.25	944.25	1104.75	3633.25	3294.75						03:33:00	4188.25	4124.75	189.25	197.25	4760.75	5212.75	4654.75	5127.25	5003.25	5488.75
03:36:00	888	1081.5	167	166	3537.5	4344	961	1136	3695	3344						03:36:00	4194	4131	190	196	4780	5226.5	4664.5	5129	4998	5482
03:39:00	909.75	1119.25	167.25	168.75	3588.25	4359.75	987.25	1155.75	3694.75	3373.75						03:39:00	4218	4159	187	198.5	4795.5	5201	4684.5	5143.5	5001	5474.5
03:42:00	930.75	1142.75	168.25	167.25	3618.25	4386.75	1011.75	1188.75	3733.25	3429.75						03:42:00	4251	4210.5	190.5	199	4800.5	5229.5	4694	5108	4983	5458.5
03:45:00	950.5	1170.5	170.5	168	3664.5	4446	1031	1219	3805	3480.5						03:45:00	4278.5	4208	192.5	199.5	4809.5	5230	4698	5136.5	4975.5	5488.5
03:48:00	972.75	1206.25	169.75	168.75	3710.25	4475.75	1054.75	1243.25	3818.25	3502.25						03:48:00	4302.75	4247.75	195.75	197.75	4842.25	5270.75	4702.25	5158.25	4992.75	5494.25
03:51:00	994.5	1238.5	170	168	3738.5	4526	1091.5	1279.5	3861.5	3550.5						03:51:00	4299.25	4256.75	194.75	201.25	4845.25	5258.75	4732.25	5150.25	4992.25	5428.25
03:54:00	1015	1258	171	169	3786.5	4583.5	1110.5	1306	3888	3569						03:54:00	4333	4286.5	197	202.5	4835	5264	4740.5	5164.5	4974.5	5442.5
03:57:00	1038.75	1298.75	168.75	170.75	3829.75	4592.25	1139.75	1338.75	3903.75	3612.75						03:57:00	4353	4290.5	195.5	201.5	4823	5236.5	4738	5127	4989	5439.5
04:00:00	1066.25	1320.75	171.25	169.25	3860.25	4623.25	1164.75	1370.75	3936.75	3641.75						04:00:00	4368.5	4295.5	196	205	4837	5239	4742.5	5146	4965.5	5425.5
04:03:00	1089.25	1338.75	171.25	168.75	3885.25	4682.25	1196.75	1399.25	4020.75	3676.25						04:03:00	4386.5	4336	199.5	205.5	4855	5281	4751.5	5148	4989.5	5440.5
04:06:00	1110	1375.5	170.5	169	3932	4723	1217.5	1427.5	4004.5	3705						04:06:00	4400.5	4342.5	199.5	205	4834.5	5231.5	4748	5164	4978.5	5441
04:09:00	1135	1404	168.5	171	3953	4710.5	1247.5	1453.5	4044	3747						04:09:00	4393	4351.5	201	210	4857.5	5271	4757.5	5148.5	4974	5406.5
04:12:00	1164.75	1441.25	168.75	169.75	3990.25	4763.25	1275.25	1500.25	4102.25	3800.25						04:12:00	4410.75	4359.25	201.75	206.25	4863.75	5252.25	4756.75	5138.25	4988.25	5447.75
04:15:00	1181	1459	169	168	3997.5	4796.5	1299	1520	4088	3790.5						04:15:00	4442.5	4386.5	205	209	4859	5225	4781	5148.5	4987.5	5416.5
04:18:00	1215.75	1486.75	172.25	168.75	4036.75	4838.75	1336.25	1549.75	4118.75	3827.75						04:18:00	4433.25	4382.75	204.25	206.75	4856.25	5263.75	4767.75	5143.25	4979.25	5376.25
04:21:00	1241.25	1509.25	169.25	168.25	4064.25	4879.75	1349.75	1586.75	4144.25	3857.75						04:21:00	4451.75	4372.25	206.75	208.25	4841.25	5262.75	4781.25	5140.75	4972.75	5387.75
04:24:00	1252.5	1546	172	168	4089.5	4864	1378	1620.5	4138.5	3843						04:24:00	4471	4396.5	212	210	4869.5	5255.5	4757	5149.5	4973.5	5383.5
04:27:00	1277.75	1577.75	171.75	170.75	4086.25	4894.25	1411.25	1647.75	4150.75	3891.25						04:27:00	4455.25	4402.25	210.25	211.75	4849.75	5288.25	4779.25	5160.25	4974.75	5354.25
04:30:00	1308.25	1619.25	171.25	171.25	4129.25	4929.75	1441.25	1679.25	4188.75	3933.75						04:30:00	4468.25	4420.75	213.25	211.75	4861.75	5256.75	4779.25	5145.75	4982.25	5387.75
04:33:00	1333.25	1640.25	170.25	171.25	4169.75	4959.75	1471.25	1709.75	4181.25	3933.75						04:33:00	4487.75	4439.75	212.75	215.75	4836.75	5224.75	4763.25	5163.75	4972.75	5362.75
04:36:00	1357.25	1665.25	171.25	171.75	4186.25	4930.25	1500.25	1740.25	4187.75	3973.75						04:36:00	4495.25	4431.25	214.25	214.75	4847.25	5227.75	4777.75	5129.75	4959.25	5347.25
04:39:00	1400.25	1712.75	170.75	170.25	4180.25	4997.25	1531.75	1774.75	4223.75	4006.75						04:39:00	4490	4430	216	217.5	4849.5	5220	4783.5	5165.5	4954.5	5394
04:42:00	1407.75	1736.75	172.25	170.75	4226.75	4984.25	1548.25	1806.75	4236.75	4010.75						04:42:00	4492.5	4423.5	217	218.5	4857	5219.5	4791	5145	4923.5	5351
04:45:00	1445	1765.5	172	172	4246	5004	1577	1848.5	4261.5	4016.5						04:45:00	4476.25	4433.25	218.75	217.75	4858.75	5240.75	4766.75	5121.25	4941.25	5311.75
04:48:00	1466.5	1792	172.5	172	4267.5	5021.5	1613	1872	4270.5	4044						04:48:00	4492.5	4443.5	219	219	4827	5215.5	4780.5	5133.5	4933.5	5359
04:51:00	1493	1844	172	170	4285	5045	1639.5	1912.5	4269	4050.5						04:51:00	4522.75	4441.75	222.25	220.75	4826.25	5223.75	4788.75	5157.75	4919.25	5333.75
04:54:00	1527.75	1877.25	174.25	172.25	4312.75	5038.75	1671.25	1952.75	4286.25	4068.25						04:54:00	4485.75	4444.75	225.25	219.75	4840.25	5242.75	4784.25	5134.75	4943.75	5347.25
04:57:00	1552	1901	175	175.5	4302	5073	1711	1982.5	4281	4103.5						04:57:00	4542.25	4446.75	226.25	224.75	4822.75	5248.75	4786.75	5138.25	4945.75	5371.75
05:00:00	1571.25	1935.25	174.25	172.25	4339.75	5067.75	1737.75	2007.75	4302.75	4085.25						05:00:00	4498.75	4470.75	227.25	225.75	4833.75	5220.75	4758.25	5158.75	4942.25	5336.75
05:03:00	1603.75	1977.25	173.25	170.75	4343.25	5082.75	1764.25	2043.25	4312.75	4122.25						05:03:00	4497.25	4457.25	226.75	227.25	4821.25	5250.25	4785.25	5126.25	4957.25	5315.75
05:06:00	1638	2002.5	172.5	173	4374	5104.5	1793	2087.5	4316.5	4136						05:06:00	4500.75	4469.25	232.25	227.75	4825.75	5230.75	4759.75	5131.25	4939.75	5320.75
05:09:00	1653.25	2040.25	174.75	173.75	4367.25	5105.25	1823.75	2116.75	4322.25	4136.25						05:09:00	4508.5	4448.5	234.5	229.5	4827.5	5208.5	4776.5	5126	4922.5	5328.5
05:12:00	1687.25	2077.25	177.75	175.25	4356.25	5129.75	1851.75	2139.75	4345.25	4142.25						05:12:00	4499.75	4464.75	232.75	231.75	4832.75	5242.75	4770.75	5131.25	4934.25	5296.25
05:15:00	1713.5	2092.5	175.5	174.5	4395.5	5108	1877.5	2172	4346	4169						05:15:00	4529.5	4468.5	233	232.5	4831.5	5231.5	4777	5107	4913	5301.5
05:18:00	1731.25	2129.75	175.75	174.75	4412.25	5116.25	1908.75	2206.75	4348.75	4154.25						05:18:00	4514	4471.5	237	235	4817.5	5221.5	4790	5091.5	4929.5	5313.5
05:21:00	1768	2134	177	175.5	4411.5	5125	1935.5	2241	4338	4183						05:21:00	4516	4457.5	236	234	4835.5	5204.5	4776	5106.5	4903	5279.5
05:24:00	1798	2195	177	174	4430	5126	1962.5	2271	4348.5	4208.5						05:24:00	4526.75	4453.75	238.75	235.25	4824.25	5229.25	4802.25	5096.25	4903.75	5326.25
05:27:00	1811.5	2238.5	174	174	4435.5	5141.5	1996.5	2310	4334	4194.5						05:27:00	4502.5	4459.5	241	237.5	4818	5195	4749.5	5085	4900	5301
05:30:00	1867	2257.5	176	175.5	4431	5167	2024.5	2335	4339	4195						05:30:00	4533.5	4463.5	242	239	4810.5	5209.5	4782	5107.5	4881	5266
05:33:00	1893.5	2309.5	174.5	176.5	4432.5	5164	2060.5	2388.5	4352	4239						05:33:00	4515	4465	245	241.5	4808	5210	4766.5	5093.5	4894.5	5288.5
05:36:00	1905	2333	176.5	176.5	4446	5153	2085	2403.5	4360	4233						05:36:00	4526.5	4481	244.5	241	4822.5	5210.5	4780	5095	4886.5	5299.5
05:39:00	1949	2361.5	180.5	178.5	4459	5154.5	2126.5	2432	4370	4229.5						05:39:00	4539.25	4479.25	247.25	242.25	4804.75	5201.75	4788.25	5095.25	4908.75	5286.25
05:42:00	1965.25	2399.75	179.75	180.25	4459.75	5140.75	2139.75	2459.75	4359.25	4237.25						05:42:00	4516	4466.5	248.5	244.5	4807	5221.5	4779	5079.5	4904.5	5282
05:45:00	1984.5	2427	180.5	178	4459.5	5136.5	2177	2489	4357	4235.5						05:45:00	4526.25	4470.75	249.75	246.25	4814.75	5180.25	4777.25	5089.25	4870.25	5306.75
05:48:00	2009.75	2453.25	179.75	178.75	4473.25	5158.75	2197.75	2531.75	4371.75	4218.75						05:48:00	4534.75	4465.75	253.25	245.25	4791.25	5230.75	4746.25	5072.25	4880.75	5254.25
05:51:00	2044.25	2494.25	179.75	174.75	4473.25	5152.25	2237.75	2569.25	4369.25	4263.75						05:51:00	4535.75	4469.75	256.25	248.75	4799.25	5200.25	4775.25	5078.75	4874.75	5244.75
05:54:00	2067.25	2524.75	178.25	176.25	4478.75	5167.25	2273.25	2587.75	4348.75	4249.25						05:54:00	4517.75	4483.25	256.75	248.25	4811.75	5193.75	4763.25	5089.25	4853.25	5261.25
05:57:00	2093.25	2565.25	181.25	179.75	4493.25	5152.25	2296.75	2627.25	4357.25	4254.75						05:57:00	4502.5	4473	260.5	252.5	4776	5190.5	4759.5	5078	4867.5	5274
06:00:00	2128.75	2583.75	181.75	179.25	4477.75	5172.25	2326.25	2664.75	4373.75	4261.75						06:00:00	4513	4477	262	250.5	4818.5	5198.5	4783	5088	4864	5258
06:03:00	2142.25	2623.25	180.75	180.75	4491.25	5142.25	2339.75	2702.25	4375.75	4259.25						06:03:00	4529.25	4480.25	263.25	255.25	4833.25	5195.25	4749.25	5093.25	4873.25	5237.75
06:06:00	2172.5	2637.5	183	182	4487.5	5143.5	2375.5	2726	4381	4269						06:06:00	4517.5	4482	264	252	4787	5194	4781.5	5075	4871.5	5233.5
06:09:00	2198.5	2680	183.5	181	4486.5	5142.5	2402.5	2762.5	4386	4305						06:09:00	4516.5	4479	269	256	4792.5	5199	4760.5	5056	4846.5	5264
06:12:00	2227	2704.5	182.5	179.5	4499.5	5183	2448	2777.5	4373.5	4264						06:12:00	4528.75	4476.75	270.75	255.25	4816.25	5162.75	4764.75	5083.25	4851.75	5238.75
06:15:00	2253.25	2768.75	184.75	182.25	4520.75	5165.75	2475.25	2812.75	4379.75	4254.75						06:15:00	4530.25	4478.25	274.75	259.75	4803.25	5189.25	4762.75	5064.75	4857.25	5225.25
06:18:00	2277.25	2788.75	185.25	182.25	4525.25	5179.75	2502.25	2840.75	4362.25	4295.75						06:18:00	4524.75	4472.75	277.75	261.25	4806.75	5173.25	4776.75	5085.25	4844.75	5245.25
06:21:00	2292	2819	184	183.5	4508	5162	2519	2881.5	4358.5	4278						06:21:00	4519	4491.5	276.5	260.5	4805.5	5133.5	4762.5	5069.5	4843.5	5225
06:24:00	2331	2836	187	183.5	4481	5127	2555	2908	4369	4284.5						06:24:00	4517.75	4470.75	277.75	264.25	4776.75	5161.25	4765.25	5086.75	4843.75	5214.75
06:27:00	2357.75	2892.25	185.75	183.75	4517.75	5164.75	2585.75	2938.25	4394.25	4292.75						06:27:00	4536	4485.5	285	266	4773.5	5172	4775.5	5064.5	4832	5230
06:30:00	2389.75	2924.25	183.75	182.75	4527.75	5190.25	2590.25	2958.75	4354.25	4278.75						06:30:00	4527.75	4467.25	282.75	265.75	4785.75	5137.25	4755.75	5042.25	4822.25	5188.75
06:33:00	2411.75	2940.25	186.25	185.25	4527.25	5151.25	2625.75	2990.75	4380.25	4286.25						06:33:00	4527.5	4479	284	268	4782.5	5160.5	4754	5067	4824.5	5187
06:36:00	2426.5	2989.5	188	182.5	4536	5170	2650.5	3014	4384	4319.5						06:36:00	4504.5	4464	286	271	4795	5147	4760	5046.5	4813.5	5209
06:39:00	2437	3015.5	188	185.5	4531	5155	2661.5	3052	4369.5	4278						06:39:00	4516.75	4484.75	292.75	270.75	4779.25	5138.25	4753.25	5053.75	4823.75	5234.25
06:42:00	2477	3039	187.5	187	4504.5	5140	2705	3084	4365	4282.5						06:42:00	4518.75	4471.75	293.25	272.25	4780.25	5151.25	4756.25	5059.75	4813.75	5200.75
06:45:00	2495.5	3085	193.5	188	4520	5153.5	2734	3102	4378.5	4295						06:45:00	4507.75	4475.25	296.75	276.75	4791.25	5135.75	4748.75	5053.25	4820.25	5207.75
06:48:00	2519.75	3087.75	186.25	185.25	4540.25	5142.75	2736.25	3130.75	4365.75	4264.75						06:48:00	4516.5	4486.5	298.5	273.5	4791.5	5102	4743	5025	4801	5216.5
06:51:00	2563.75	3139.25	188.25	187.75	4536.75	5137.75	2774.25	3173.75	4356.25	4293.75						06:51:00	4511.5	4475	298	275.5	4795	5162	4757	5049	4821	5169.5
06:54:00	2581.75	3159.75	189.75	185.25	4542.75	5136.75	2799.25	3206.75	4372.25	4295.25						06:54:00	4526.5	4464.5	303	277.5	4774	5140	4763	5055.5	4831	5160.5
06:57:00	2605.25	3191.25	190.25	189.25	4505.75	5174.75	2833.25	3213.25	4356.25	4300.75						06:57:00	4522.75	4465.25	302.75	281.25	4789.75	5121.75	4757.25	5064.25	4815.75	5182.25
07:00:00	2615.5	3208.5	192.5	187.5	4544.5	5144	2847.5	3239	4357.5	4301.5						07:00:00	4525.75	4465.25	306.25	281.75	4758.75	5141.75	4741.25	5034.75	4816.25	5175.75
07:03:00	2659.5	3249.5	190.5	188.5	4548	5158.5	2878	3267	4353.5	4294						07:03:00	4500.75	4472.75	309.75	284.25	4787.75	5144.75	4742.25	5030.25	4793.75	5199.25
07:06:00	2651.25	3279.25	192.25	188.75	4538.75	5163.25	2900.25	3297.75	4356.75	4277.25						07:06:00	4507	4488.5	313.5	286.5	4768	5121.5	4733.5	5036	4805	5193
07:09:00	2688.25	3287.25	190.75	187.25	4523.75	5137.25	2929.75	3329.75	4359.25	4281.25						07:09:00	4531	4477	313.5	286.5	4747.5	5161	4756	5011.5	4801.5	5137
07:12:00	2706.75	3339.75	193.75	191.75	4536.75	5152.75	2944.25	3342.25	4362.25	4292.75						07:12:00	4509.75	4469.25	314.75	288.75	4763.75	5099.75	4738.25	5030.75	4806.25	5160.25
07:15:00	2716	3361	194.5	191.5	4530.5	5129.5	2964.5	3362.5	4346	4282						07:15:00	4507.75	4482.75	322.25	287.75	4749.75	5117.25	4764.25	5038.75	4817.25	5162.75
07:18:00	2752	3383.5	194.5	192	4533.5	5131	3006.5	3386.5	4352.5	4287						07:18:00	4514.75	4482.75	319.75	292.25	4764.25	5124.25	4745.25	5053.75	4795.25	5135.25
07:21:00	2787.5	3398	195.5	191	4534	5159.5	3027.5	3434	4337	4306						07:21:00	4509.75	4470.75	322.75	290.75	4752.75	5145.25	4753.75	5041.25	4790.25	5166.25
07:24:00	2793	3446.5	193	190.5	4548	5120	3046.5	3452.5	4332	4268.5						07:24:00	4531.75	4466.25	325.25	294.25	4754.75	5125.25	4744.75	5031.25	4781.75	5180.75
07:27:00	2818.5	3478	194	193.5	4540.5	5121	3082	3488.5	4314.5	4269						07:27:00	4513.25	4461.75	330.75	296.25	4770.25	5121.25	4751.25	5004.75	4786.75	5115.25
07:30:00	2841.5	3469	192	192.5	4537	5132.5	3083.5	3508	4350.5	4303						07:30:00	4499.25	4476.75	328.75	295.25	4762.75	5122.75	4740.25	5029.75	4780.75	5138.25
07:33:00	2838.25	3513.75	195.25	194.75	4537.25	5130.25	3105.75	3517.25	4333.75	4288.75						07:33:00	4508.25	4449.25	333.75	299.25	4731.75	5147.25	4751.25	5014.25	4799.25	5124.75
07:36:00	2874.25	3548.75	194.25	194.75	4533.75	5136.75	3133.25	3551.25	4352.25	4287.25						07:36:00	4508.75	4494.75	336.25	302.25	4736.75	5127.75	4747.25	5022.75	4781.25	5141.75
07:39:00	2899.25	3579.75	199.75	196.75	4513.25	5142.25	3162.75	3567.25	4332.75	4310.25						07:39:00	4504.25	4465.75	337.75	303.75	4729.25	5115.25	4739.75	5008.25	4768.25	5115.75
07:42:00	2928	3574.5	198.5	196.5	4534	5147	3164.5	3598.5	4341	4273.5						07:42:00	4498	4476	341	305.5	4754	5099	4747.5	5033	4772	5129
07:45:00	2950	3608	196	197.5	4520	5119	3203.5	3610	4330	4279						07:45:00	4513	4457	344.5	305	4758.5	5118	4759.5	5019.5	4773	5107.5
07:48:00	2966	3642	198	198.5	4520	5124	3220	3650	4330	4293.5						07:48:00	4498	4481.5	347	309.5	4743.5	5122.5	4747	5001.5	4783	5118.5
07:51:00	2990.5	3681	199.5	196	4531	5119.5	3226.5	3663.5	4339.5	4271.5						07:51:00	4504.75	4469.25	346.25	307.75	4745.25	5109.25	4732.75	5030.25	4807.75	5142.25
07:54:00	2998.25	3701.75	200.75	196.75	4543.25	5114.25	3272.75	3683.75	4339.75	4278.25						07:54:00	4506.5	4493	350	312	4739	5126	4729.5	5004	4774.5	5104.5
07:57:00	3029.25	3701.75	201.25	198.75	4533.75	5143.25	3281.25	3728.25	4329.75	4288.25						07:57:00	4521	4479	354.5	308.5	4742	5122	4733	5021	4774.5	5131.5
08:00:00	3031.25	3741.75	201.25	198.75	4532.25	5121.75	3301.25	3726.75	4331.25	4306.25						08:00:00	4502.25	4462.75	353.25	317.25	4723.75	5096.25	4737.75	5015.25	4757.75	5112.75
08:03:00	3069.25	3758.25	199.75	200.75	4522.25	5117.25	3338.25	3763.75	4325.25	4283.75						08:03:00	4491.75	4471.75	353.25	315.25	4745.25	5093.25	4715.75	5013.75	4759.75	5099.25
08:06:00	3076.5	3803.5	202	200	4536.5	5111.5	3345.5	3773	4347.5	4306.5						08:06:00	4510.25	4465.75	359.75	320.75	4727.25	5119.75	4722.75	5014.25	4744.75	5111.25
08:09:00	3090.25	3820.75	204.75	202.25	4517.75	5096.25	3368.25	3805.75	4318.25	4267.75						08:09:00	4502.5	4466.5	364	315.5	4712	5092	4723.5	4999	4745	5127.5
08:12:00	3124.5	3814.5	204	200	4514	5099.5	3379.5	3810.5	4322	4270.5						08:12:00	4506.25	4451.75	364.25	319.25	4724.25	5111.25	4729.75	5012.25	4730.75	5090.75
08:15:00	3148.25	3847.75	205.25	201.75	4521.75	5105.25	3402.75	3837.25	4324.25	4302.25						08:15:00	4503	4448	368	322	4733.5	5114.5	4725	4992	4758.5	5108
08:18:00	3139.25	3870.25	203.75	203.75	4512.75	5122.75	3419.25	3885.75	4300.25	4280.75						08:18:00	4518.5	4468	368	326.5	4716	5086	4716	4998	4744	5105
08:21:00	3173	3891	207	204.5	4511	5117	3442.5	3867	4336	4267						08:21:00	4491.75	4459.25	370.75	328.25	4722.75	5076.75	4737.75	5001.75	4729.75	5070.75
08:24:00	3195.5	3900	205.5	206	4524	5109.5	3459	3911.5	4328.5	4302.5						08:24:00	4491.75	4456.75	378.25	326.25	4705.25	5101.25	4711.25	4987.75	4757.25	5086.25
08:27:00	3204.75	3951.75	205.75	202.25	4526.25	5109.75	3478.75	3917.75	4319.75	4264.25						08:27:00	4488.25	4452.25	379.75	327.75	4707.75	5068.25	4726.25	5004.25	4736.75	5095.75
08:30:00	3246.25	3960.75	207.75	206.75	4505.25	5104.25	3495.75	3950.25	4320.25	4259.75						08:30:00	4466.25	4471.25	379.25	332.75	4714.75	5101.25	4737.25	4973.75	4752.25	5071.75
08:33:00	3255.5	3982	206	206.5	4516.5	5124	3517	3970.5	4306	4281.5						08:33:00	4519.25	4475.75	380.25	335.75	4717.75	5104.25	4737.25	5001.75	4730.75	5099.75
08:36:00	3265.25	4002.75	208.25	209.25	4505.25	5107.75	3528.25	3980.75	4313.25	4272.25						08:36:00	4497.75	4477.25	387.25	333.75	4720.75	5075.75	4738.25	4999.25	4753.75	5081.25
08:39:00	3292.25	4040.75	208.75	209.25	4531.25	5088.75	3565.25	3990.75	4310.75	4260.25						08:39:00	4513.25	4451.75	388.25	337.25	4696.75	5072.75	4723.25	4969.25	4745.25	5078.25
08:42:00	3306.25	4048.75	209.25	210.75	4515.25	5110.25	3580.75	4015.25	4309.75	4290.75						08:42:00	4503	4471	395.5	338	4698.5	5080.5	4732	5010.5	4739	5089.5
08:45:00	3317.25	4077.75	212.25	208.25	4503.75	5104.25	3581.25	4034.25	4310.75	4281.25						08:45:00	4491.5	4459	395.5	338.5	4714.5	5068	4703	4993	4740.5	5088.5
08:48:00	3332.25	4078.25	211.75	211.75	4497.25	5091.25	3600.25	4056.25	4301.75	4278.75						08:48:00	4510.5	4469	400.5	344	4723.5	5074	4740.5	4973	4720	5059
08:51:00	3352.75	4083.75	211.25	211.25	4499.25	5089.75	3623.75	4065.25	4310.25	4291.25						08:51:00	4500	4463.5	402	343.5	4703	5072	4736.5	4984.5	4713.5	5086.5
08:54:00	3351	4105	211.5	210.5	4507.5	5098	3623	4070	4297	4256						08:54:00	4496.25	4451.25	399.75	346.25	4704.75	5066.75	4721.75	4975.25	4720.75	5084.75
08:57:00	3386.5	4135.5	214.5	213	4500.5	5071	3646.5	4092	4314	4270						08:57:00	4487	4469.5	407	347	4700	5044.5	4711	4985.5	4704.5	5074
09:00:00	3388.75	4153.25	211.25	210.25	4525.25	5095.25	3666.25	4121.75	4308.25	4281.75						09:00:00	4496.5	4463.5	412	349.5	4682	5045	4718.5	4965.5	4718.5	5080
09:03:00	3415.75	4180.75	214.25	213.75	4514.75	5083.25	3675.25	4125.25	4304.75	4269.25						09:03:00	4497	4465	408.5	352.5	4699.5	5041	4716.5	4971.5	4719	5048
09:06:00	3427.75	4210.25	214.75	214.75	4527.75	5092.75	3686.75	4139.25	4313.25	4243.25						09:06:00	4475.75	4453.25	417.25	350.75	4686.75	5067.75	4730.25	4986.75	4704.25	5046.75
09:09:00	3449.5	4209	217	213.5	4517	5065	3704.5	4170.5	4300	4288.5						09:09:00	4495	4438.5	419	356.5	4710.5	5044.5	4735	4986	4721.5	5086.5
09:12:00	3429.75	4228.25	213.75	215.75	4496.25	5081.75	3716.75	4189.25	4284.25	4248.75						09:12:00	4486	4462.5	424.5	356.5	4684	5054	4718	4988	4716	5060.5
09:15:00	3460.75	4269.75	212.25	216.25	4525.25	5079.75	3735.75	4194.25	4286.75	4266.25						09:15:00	4496.75	4462.25	422.75	358.25	4705.75	5042.75	4691.75	4988.25	4702.75	5040.75
09:18:00	3472	4267	216	213.5	4508.5	5082.5	3757.5	4212	4289	4274						09:18:00	4501.25	4477.75	425.25	364.75	4702.25	5054.75	4723.25	4981.25	4703.25	5057.75
09:21:00	3474.5	4290	216	216.5	4497.5	5077.5	3757	4210	4282.5	4251.5						09:21:00	4493.75	4456.25	430.25	363.75	4686.25	5030.75	4721.75	4954.75	4698.25	5049.75
09:24:00	3486.25	4309.75	216.75	216.75	4490.75	5059.75	3774.75	4229.75	4288.25	4255.25						09:24:00	4493.5	4471.5	431	365	4680.5	5043.5	4703	4970	4703.5	5010
09:27:00	3522.25	4304.75	217.75	219.25	4504.25	5079.25	3792.75	4239.75	4268.25	4268.25						09:27:00	4487	4470	428.5	365	4672.5	5028.5	4712	4977.5	4696	5056.5
09:30:00	3515.5	4308	218.5	217	4499.5	5079	3793	4258.5	4281	4264.5						09:30:00	4487.25	4472.75	434.75	367.25	4706.75	5020.75	4719.25	4981.25	4693.25	5056.75
09:33:00	3534	4334	220.5	217.5	4500	5079.5	3811	4290.5	4254	4243.5						09:33:00	4488.25	4453.75	436.75	373.25	4679.25	5023.75	4709.25	4995.75	4686.75	5039.75
09:36:00	3550.75	4369.75	219.75	217.25	4502.25	5076.25	3814.25	4286.25	4258.25	4303.25						09:36:00	4483.25	4452.25	441.25	366.75	4698.25	5039.25	4702.25	4957.25	4688.25	5037.25
09:39:00	3559	4359.5	220.5	219	4498	5076.5	3826.5	4305	4254.5	4234						09:39:00	4481.75	4465.75	444.25	369.25	4684.75	5003.25	4699.25	4993.25	4681.75	5043.25
09:42:00	3587.5	4396	219.5	220	4491	5066.5	3837.5	4307	4279	4263.5						09:42:00	4486	4455	441.5	373	4675.5	5044	4696	4973	4687.5	5014.5
09:45:00	3603.25	4390.25	223.75	222.25	4512.75	5092.25	3868.25	4310.25	4263.25	4275.75						09:45:00	4475	4462	449	378.5	4690	5030.5	4703.5	4972.5	4680.5	5056.5
09:48:00	3605	4399.5	223.5	221.5	4493	5075	3874.5	4328.5	4287	4246						09:48:00	4481	4467	453.5	375	4691	5011	4701.5	4970	4698.5	5037
09:51:00	3627.75	4444.25	224.75	224.75	4491.25	5044.75	3900.25	4368.25	4259.25	4266.75						09:51:00	4464.25	4455.25	455.25	380.25	4666.25	5025.75	4688.75	4986.25	4686.25	5014.75
09:54:00	3633.25	4477.25	224.75	224.25	4506.75	5073.75	3884.25	4370.75	4251.75	4269.25						09:54:00	4493.5	4450.5	458	384	4667.5	4996	4715.5	4960.5	4687	5015
09:57:00	3623.25	4458.75	221.75	224.75	4487.75	5086.75	3903.75	4382.25	4267.25	4243.25						09:57:00	4486	4463	462	384.5	4669.5	5012	4696	4955	4681.5	5037.5
10:00:00	3663.5	4483	228	229.5	4497	5059	3912.5	4395	4254	4260						10:00:00	4478.75	4464.25	462.75	386.25	4681.75	4991.75	4696.75	4969.25	4680.25	5014.75
10:03:00	3686.25	4474.25	223.25	225.25	4500.75	5082.75	3935.25	4380.25	4240.75	4246.25						10:03:00	4486.25	4461.25	468.25	388.75	4684.75	4974.25	4683.25	4962.25	4683.75	5045.75
10:06:00	3660	4530.5	224.5	227	4495	5082	3939	4426	4252	4239.5						10:06:00	4482.25	4445.75	465.25	388.75	4673.25	4960.75	4691.25	4968.75	4692.25	5019.75
10:09:00	3692.75	4529.25	227.25	226.75	4490.75	5038.25	3955.75	4439.75	4262.75	4244.75						10:09:00	4486	4441	474	389.5	4680.5	4998.5	4697.5	4966	4689	5043.5
10:12:00	3715.75	4519.25	227.75	227.25	4499.75	5066.25	3961.75	4432.25	4256.75	4242.75						10:12:00	4470	4461	474	391.5	4679	4975.5	4699	4963.5	4681.5	5031
10:15:00	3711.25	4553.25	227.25	228.25	4478.25	5063.75	3997.25	4421.25	4228.25	4237.75						10:15:00	4475.75	4457.75	476.75	395.75	4664.25	4961.25	4684.25	4953.75	4687.75	4996.25
10:18:00	3725	4569.5	231	227.5	4493.5	5060	3993	4454.5	4256	4218						10:18:00	4485.75	4454.25	482.25	395.75	4663.75	4968.75	4683.25	4967.75	4671.75	4989.25
10:21:00	3732	4555	228.5	229	4467	5059	3994.5	4473.5	4240	4251.5						10:21:00	4491.5	4463	485.5	398.5	4664	4978	4700	4977	4688.5	5001.5
10:24:00	3720.25	4567.25	229.75	228.75	4479.75	5081.25	3989.75	4504.25	4242.75	4240.75						10:24:00	4477.25	4458.25	482.25	402.75	4649.75	4970.75	4668.25	4968.25	4648.25	4996.75
10:27:00	3755.5	4586.5	230.5	230.5	4467.5	5057.5	4021.5	4491.5	4231.5	4226.5						10:27:00	4484.75	4462.75	487.25	402.25	4655.25	4981.75	4684.75	4955.75	4676.75	4989.75
10:30:00	3752	4611.5	232.5	231.5	4472	5054	4034.5	4501.5	4228.5	4242.5						10:30:00	4483.25	4448.75	492.25	404.25	4646.25	4960.75	4683.25	4933.25	4640.25	5001.25
10:33:00	3765.75	4635.75	230.75	232.25	4468.25	5059.25	4027.25	4490.25	4241.25	4227.25						10:33:00	4489	4451	495	404	4648.5	4946	4682	4942.5	4642.5	4992.5
10:36:00	3797.25	4635.75	231.75	231.75	4474.25	5046.25	4045.75	4512.25	4229.75	4225.25						10:36:00	4488.75	4465.75	502.25	408.25	4665.25	4948.25	4684.25	4949.25	4668.25	4959.75
10:39:00	3793.5	4631.5	232.5	235	4477.5	5050	4050	4530	4235	4257						10:39:00	4484.5	4453.5	499	411	4651	4951	4685	4959.5	4670	4992.5
10:42:00	3787.75	4655.25	238.25	234.75	4455.25	5083.75	4067.75	4551.25	4244.75	4237.25						10:42:00	4484.5	4484.5	504	413	4656.5	4940	4681	4955	4664.5	5005
10:45:00	3815	4660	236.5	236.5	4466.5	5058.5	4071	4543.5	4243	4237.5						10:45:00	4514.25	4465.25	509.25	413.75	4657.75	4967.75	4692.25	4954.75	4654.25	5001.75
10:48:00	3819.75	4676.25	233.25	236.25	4465.75	5026.75	4070.75	4554.25	4256.75	4222.25						10:48:00	4482.75	4471.25	507.25	413.75	4681.75	4957.75	4687.75	4953.75	4670.75	4988.25
10:51:00	3835.75	4681.75	236.75	236.25	4466.75	5044.25	4088.25	4563.75	4239.75	4234.25						10:51:00	4492.5	4457.5	515	416	4675.5	4935	4679	4951.5	4650	4965.5
10:54:00	3830.5	4713	237	236	4444.5	5059	4101	4598	4247.5	4240						10:54:00	4490.5	4453.5	513.5	419	4659.5	4971	4675.5	4957	4660.5	4971.5
10:57:00	3858	4700	236	237.5	4469.5	5040.5	4092.5	4585	4243	4224						10:57:00	4487.25	4466.75	519.75	421.75	4663.75	4943.25	4669.25	4931.75	4648.75	4974.25
11:00:00	3840.75	4731.75	236.75	236.75	4476.75	5025.75	4105.75	4570.75	4228.75	4231.75						11:00:00	4488.5	4456	523	422.5	4671	4938	4668	4944	4654.5	4995.5
11:03:00	3873	4724	239	239.5	4445.5	5030	4111.5	4597	4228.5	4226.5						11:03:00	4472.75	4464.25	524.25	427.25	4648.75	4947.75	4660.25	4961.75	4661.75	4980.75
11:06:00	3878.5	4748.5	238.5	241	4453.5	5041.5	4112.5	4603.5	4225	4259.5						11:06:00	4500.5	4445.5	522.5	429	4655	4974.5	4666	4954	4682	4967.5
11:09:00	3866.75	4736.75	242.25	242.25	4465.25	5020.75	4114.75	4603.25	4236.75	4225.75						11:09:00	4495.25	4466.25	527.25	430.25	4632.75	4952.75	4677.75	4969.25	4652.75	4970.75
11:12:00	3896.75	4760.25	239.75	240.25	4457.75	5033.75	4116.25	4613.75	4230.75	4224.75						11:12:00	4494.25	4451.25	532.75	431.75	4647.25	4965.75	4662.75	4939.25	4653.75	4942.25
11:15:00	3889.25	4754.75	240.75	242.75	4451.75	5042.75	4130.75	4622.75	4232.75	4247.25						11:15:00	4478	4443.5	535.5	430.5	4659.5	4960.5	4657	4920	4650	4981
11:18:00	3858.5	4766.5	240	240.5	4468.5	5041.5	4149	4630.5	4218	4226.5						11:18:00	4467.75	4460.25	543.25	432.75	4650.75	4923.25	4660.25	4941.25	4656.75	4941.75
11:21:00	3904.5	4783.5	242.5	245.5	4468.5	5013	4155.5	4637.5	4236	4208.5						11:21:00	4488.25	4442.25	544.25	433.25	4639.25	4948.75	4654.25	4951.25	4645.75	4943.75
11:24:00	3921	4807	243.5	245	4446	5032	4169.5	4630	4235.5	4272						11:24:00	4488.25	4436.25	548.25	434.75	4651.75	4970.75	4661.75	4959.25	4664.25	4947.75
11:27:00	3918.25	4792.25	244.25	246.75	4457.25	5023.75	4164.75	4640.75	4211.25	4212.25						11:27:00	4477.25	4444.75	545.75	443.25	4655.75	4938.75	4669.25	4935.75	4636.75	4956.75
11:30:00	3947.75	4828.25	243.75	248.25	4449.25	5001.25	4160.75	4648.25	4222.25	4219.25						11:30:00	4469.5	4437	551	438.5	4631	4973	4681.5	4945	4659.5	4947
11:33:00	3946.5	4805	245	247.5	4456.5	5012.5	4175	4651	4221.5	4222						11:33:00	4479.5	4449.5	551.5	446.5	4666.5	4953	4661.5	4921.5	4646	4952.5
11:36:00	3902.75	4808.75	244.75	244.75	4465.25	5024.75	4173.25	4680.75	4209.25	4207.75						11:36:00	4492.5	4425	556	443	4640.5	4923.5	4652.5	4921	4661.5	4934.5
11:39:00	3946.75	4858.75	247.75	248.25	4472.25	5023.25	4190.25	4668.75	4208.75	4209.75						11:39:00	4480.25	4444.25	558.75	446.75	4611.25	4923.75	4669.25	4922.25	4652.75	4908.25
11:42:00	3958.5	4854	247.5	248.5	4439	5012.5	4205	4669	4225	4205.5						11:42:00	4465.75	4434.25	561.25	452.75	4631.75	4965.75	4654.75	4942.75	4647.25	4926.25
11:45:00	3960	4853	248.5	249	4446.5	5020.5	4208	4676.5	4209	4226.5						11:45:00	4470.25	4447.25	570.75	454.25	4637.75	4909.75	4651.75	4942.75	4651.75	4940.25
11:48:00	4001.75	4885.75	250.75	249.75	4457.25	4992.75	4214.75	4679.75	4224.25	4213.75						11:48:00	4468.75	4440.25	570.75	452.75	4655.75	4942.75	4661.25	4938.25	4643.75	4924.25
11:51:00	3999.5	4836	249	254.5	4448	5021	4191	4680	4212.5	4202						11:51:00	4461.5	4438.5	569.5	452.5	4635.5	4951.5	4643.5	4898.5	4647	4947.5
11:54:00	3985.75	4889.75	250.25	251.25	4469.75	5024.75	4211.25	4689.25	4222.75	4191.75						11:54:00	4462.5	4450	575	455	4643.5	4930	4639	4952.5	4615.5	4935.5
11:57:00	4006.25	4882.75	253.75	256.75	4461.25	5003.25	4224.75	4696.75	4225.25	4200.75						11:57:00	4481.25	4456.75	574.25	463.75	4630.75	4930.75	4644.75	4926.75	4616.75	4915.25
12:00:00	4026	4892	251.5	251	4453	5018	4241	4702.5	4225	4234						12:00:00	4476	4466	576	459	4635.5	4927.5	4636.5	4911	4637.5	4927.5
12:03:00	3996.75	4872.75	253.75	252.25	4457.75	5014.75	4238.75	4711.75	4220.75	4195.25						12:03:00	4438.75	4474.25	580.25	463.25	4626.25	4927.25	4663.75	4914.75	4637.25	4924.25
12:06:00	4009.75	4893.25	253.25	255.25	4442.75	5006.25	4226.75	4724.25	4210.75	4205.75						12:06:00	4474.25	4432.25	586.25	463.75	4610.75	4917.75	4648.75	4926.75	4617.75	4916.25
12:09:00	4019	4922.5	255.5	256	4470	4999.5	4242	4723	4204	4222						12:09:00	4487.75	4445.25	587.25	465.25	4611.75	4930.25	4664.25	4939.25	4638.25	4939.25
12:12:00	3998.75	4896.25	254.25	255.75	4457.75	5010.75	4212.75	4710.25	4214.75	4207.25						12:12:00	4478.5	4450.5	592.5	468.5	4637.5	4912	4653	4909.5	4641	4930.5
12:15:00	4022.5	4948	253.5	256.5	4453	5000.5	4234.5	4712	4204	4190						12:15:00	4469.75	4455.25	596.75	472.25	4619.75	4928.75	4654.25	4940.75	4633.75	4913.25
12:18:00	4050.5	4952.5	253.5	257	4450.5	5008.5	4264.5	4724	4210.5	4217						12:18:00	4465.5	4437.5	595	472	4631.5	4923.5	4672	4916.5	4627	4924.5
12:21:00	4040	4937.5	254	258.5	4440.5	5018	4246	4723.5	4205.5	4192.5						12:21:00	4465.5	4447.5	599.5	475.5	4620.5	4925.5	4653	4919.5	4628	4917.5
12:24:00	4056.5	4936	259	258	4452	4990	4256	4724.5	4197	4172.5						12:24:00	4492	4439	603.5	473.5	4595.5	4925.5	4659.5	4930	4623.5	4925
12:27:00	4042.75	4927.25	260.25	258.25	4436.25	4997.25	4260.25	4729.25	4203.75	4199.75						12:27:00	4476.25	4449.25	606.25	474.75	4639.25	4934.25	4650.25	4913.75	4600.75	4926.25
12:30:00	4031.75	4954.25	256.75	259.25	4452.75	4985.25	4265.75	4737.75	4191.25	4184.25						12:30:00	4465.75	4449.25	606.75	480.25	4611.75	4920.25	4663.75	4923.25	4626.25	4921.25
12:33:00	4053	4977.5	259.5	260	4444.5	5003	4285	4743	4208.5	4162.5						12:33:00	4479.75	4443.75	613.25	475.25	4617.25	4927.75	4637.75	4898.75	4626.75	4903.25
12:36:00	4043.25	4951.25	260.25	262.25	4446.75	4987.75	4273.25	4749.25	4212.25	4176.25						12:36:00	4460.25	4434.75	617.75	485.75	4585.25	4927.75	4670.75	4938.25	4647.75	4929.25
12:39:00	4050	4947.5	261	264.5	4434	4985.5	4267.5	4749	4199	4184.5						12:39:00	4475.5	4436	611	480	4616	4908	4646	4893	4616.5	4914
12:42:00	4078	4945.5	260	262	4430.5	4956.5	4289	4738	4210.5	4176						12:42:00	4479.5	4456.5	624	491.5	4609.5	4931	4655	4921	4616.5	4884
12:45:00	4081.75	4966.75	263.25	264.25	4446.75	4983.25	4289.75	4754.75	4200.25	4196.75						12:45:00	4481.5	4456	625	491	4624.5	4914	4674	4928.5	4640.5	4935.5
12:48:00	4056	4985	262	265.5	4423.5	4985.5	4286	4744	4168	4181						12:48:00	4472	4434	627	489.5	4611	4925	4644.5	4915.5	4638	4926
12:51:00	4075.75	4989.25	263.75	265.75	4434.25	4975.75	4272.75	4746.75	4185.75	4161.75						12:51:00	4488.5	4442.5	630	494	4613	4927.5	4647.5	4923	4619.5	4905
12:54:00	4095	4972	263.5	265	4454	4987.5	4307	4770	4214	4198.5						12:54:00	4476.75	4461.25	629.25	496.75	4606.25	4965.25	4653.25	4906.25	4620.25	4893.75
12:57:00	4075.25	4991.75	262.75	269.25	4433.25	4969.25	4299.75	4767.25	4189.75	4157.25						12:57:00	4470.25	4458.75	633.25	499.75	4614.25	4921.75	4642.25	4916.75	4618.25	4900.75
13:00:00	4106.75	5008.25	265.75	268.25	4442.75	4970.25	4282.75	4754.75	4202.75	4176.25						13:00:00	4508	4448	638	501	4620	4924	4671.5	4904.5	4628.5	4889.5
13:03:00	4116.5	4986.5	268	269.5	4450.5	4967	4288	4762.5	4200	4176.5						13:03:00	4474.5	4445	645.5	498	4621.5	4931	4668	4914.5	4621.5	4903
13:06:00	4059.75	5002.75	265.75	269.75	4445.75	4983.75	4307.75	4776.25	4194.75	4175.25						13:06:00	4481	4456	646	507.5	4597.5	4910.5	4635	4921	4608.5	4892.5
13:09:00	4108.75	5019.25	268.75	273.25	4466.75	4971.75	4315.25	4789.75	4194.75	4161.75						13:09:00	4483.75	4442.75	641.75	509.75	4615.75	4933.25	4657.25	4905.75	4614.25	4918.25
13:12:00	4125.5	5035	266.5	269	4418	4960.5	4319	4799	4202.5	4182.5						13:12:00	4491	4436	645.5	509.5	4623.5	4927.5	4665	4914.5	4618	4893.5
13:15:00	4099.25	5007.75	268.75	271.75	4434.75	4982.25	4323.75	4789.25	4189.25	4173.25						13:15:00	4482	4433.5	651	510.5	4597.5	4906.5	4660.5	4920.5	4618	4899.5
13:18:00	4135	5011	268	271.5	4448	5004.5	4326	4783	4200.5	4161.5						13:18:00	4477.75	4427.75	655.25	510.25	4587.75	4922.75	4656.25	4904.75	4626.75	4902.25
13:21:00	4122.75	5005.75	271.75	273.75	4444.25	4986.75	4342.75	4795.75	4191.75	4176.25						13:21:00	4469.25	4441.25	657.25	512.25	4610.25	4910.25	4659.25	4892.25	4623.75	4903.75
13:24:00	4093.75	5053.75	270.25	273.25	4421.75	4966.25	4317.25	4793.75	4189.25	4174.75						13:24:00	4487.25	4464.25	659.75	512.25	4611.25	4913.25	4651.25	4897.75	4638.25	4912.75
13:27:00	4142.75	5028.25	272.75	275.75	4423.75	4973.75	4327.25	4784.75	4195.75	4166.25						13:27:00	4468.5	4447.5	659.5	517	4612.5	4912	4634	4917	4623.5	4890.5
13:30:00	4115.5	5018	273	274.5	4431.5	4962	4339.5	4776.5	4179	4150.5						13:30:00	4478.25	4438.25	674.25	517.25	4615.75	4935.75	4630.75	4891.25	4605.25	4871.25
13:33:00	4111	5019.5	274.5	275.5	4429	4958	4325.5	4814	4191.5	4180						13:33:00	4481.5	4437	671	522.5	4622	4882.5	4641.5	4907.5	4608.5	4911.5
13:36:00	4115.5	5053	272.5	276	4427	4946.5	4346.5	4778.5	4189	4165.5						13:36:00	4487.25	4452.25	669.75	520.25	4610.75	4902.75	4633.25	4903.75	4611.75	4882.25
13:39:00	4130.75	5056.75	274.75	276.75	4436.25	4981.75	4343.25	4807.25	4206.25	4200.25						13:39:00	4461.5	4456.5	675	520	4620.5	4919	4632	4903.5	4615.5	4887
13:42:00	4127.25	5033.25	274.25	280.75	4444.75	4954.25	4318.25	4823.25	4191.25	4186.75						13:42:00	4471.25	4439.75	678.75	528.75	4606.75	4901.75	4642.75	4885.75	4583.25	4868.75
13:45:00	4150.5	5055	278.5	281	4435.5	4957.5	4329	4802	4205.5	4163						13:45:00	4465.75	4438.25	678.75	529.75	4601.75	4910.25	4618.75	4911.25	4596.25	4852.75
13:48:00	4132	5034.5	277.5	281	4443.5	4979.5	4365.5	4805	4183	4175						13:48:00	4465.5	4436.5	682.5	526	4617	4927	4640	4917.5	4591.5	4900.5
13:51:00	4136.75	5059.75	274.75	281.75	4434.25	4962.25	4337.25	4813.75	4174.25	4153.25						13:51:00	4469.5	4433.5	693	535.5	4600	4896	4630.5	4896	4595.5	4881.5
13:54:00	4144	5091.5	278	281.5	4444	4965.5	4358.5	4789.5	4179.5	4149						13:54:00	4479.5	4452	684	536.5	4610.5	4912	4638	4919	4582	4881
13:57:00	4150	5089.5	279	281	4431	4962	4359	4814.5	4184.5	4177.5						13:57:00	4459.5	4449.5	696.5	540	4601	4901	4653	4885.5	4595.5	4884.5
14:00:00	4142	5096.5	280	285	4438.5	4955	4338	4813.5	4189	4140.5						14:00:00	4471.75	4449.75	697.75	540.25	4592.75	4899.75	4651.75	4910.75	4577.75	4867.25
14:03:00	4136.5	5110.5	280	282.5	4434	4940	4341.5	4835.5	4188	4144.5						14:03:00	4443.75	4443.75	702.25	544.25	4608.75	4881.25	4638.25	4926.25	4591.25	4854.25
14:06:00	4152.25	5060.75	280.25	282.75	4443.25	4962.75	4378.25	4810.75	4181.75	4156.75						14:06:00	4487.75	4451.25	704.75	542.25	4605.75	4902.25	4639.25	4868.75	4579.25	4873.75
14:09:00	4136	5067.5	279.5	285.5	4415	4955	4337.5	4803.5	4168.5	4163						14:09:00	4467	4440	706.5	545.5	4593	4886	4634	4928	4579	4874.5
14:12:00	4148.75	5075.25	280.75	286.25	4447.25	4921.75	4349.75	4826.75	4173.75	4146.25						14:12:00	4468.5	4434	709	546.5	4578	4884.5	4638	4903.5	4581.5	4858
14:15:00	4164.75	5078.25	281.75	285.75	4425.25	4967.25	4365.25	4841.75	4185.75	4152.25						14:15:00	4463.25	4442.25	713.25	543.25	4603.75	4898.75	4629.75	4906.25	4593.75	4896.25
14:18:00	4134.5	5104.5	282	290.5	4437.5	4965.5	4379.5	4817.5	4165	4163						14:18:00	4475	4445	718	550	4582.5	4865	4629	4885.5	4566	4872
14:21:00	4149.75	5091.25	283.75	290.75	4419.25	4938.75	4374.75	4815.75	4183.75	4153.75						14:21:00	4489.25	4438.25	721.75	555.75	4606.75	4881.25	4626.25	4910.75	4566.75	4849.25
14:24:00	4175.5	5062	285	290	4447.5	4966.5	4370	4813.5	4192.5	4163						14:24:00	4455.25	4437.25	723.25	552.75	4601.25	4888.25	4631.75	4885.25	4587.75	4852.25
14:27:00	4147	5091	285.5	287.5	4422.5	4935.5	4354	4844.5	4194.5	4147						14:27:00	4483.5	4442.5	727	553	4589	4880	4606	4878	4572	4873
14:30:00	4165.75	5126.25	285.75	291.25	4420.25	4958.75	4366.25	4824.75	4170.75	4151.75						14:30:00	4446.75	4450.75	725.25	558.75	4600.75	4908.25	4597.25	4902.75	4585.25	4876.25
14:33:00	4165.75	5123.25	287.75	292.25	4413.25	4960.75	4372.75	4828.25	4189.75	4168.25						14:33:00	4464.5	4455.5	726	561.5	4594	4891.5	4632	4910.5	4578	4856
14:36:00	4146	5112	287	294	4429.5	4965	4356.5	4840.5	4194.5	4142.5						14:36:00	4464.5	4461.5	727.5	565.5	4600.5	4859	4625.5	4893.5	4590.5	4854
14:39:00	4169.5	5109.5	285.5	292.5	4441	4944	4372.5	4816	4168.5	4150						14:39:00	4470.25	4447.25	735.75	562.25	4592.75	4873.25	4592.75	4900.25	4576.25	4852.75
14:42:00	4186.25	5110.25	289.75	293.75	4422.75	4951.75	4370.75	4832.75	4171.25	4151.75						14:42:00	4462.75	4436.25	741.75	568.75	4599.25	4886.25	4618.75	4886.75	4567.25	4847.25
14:45:00	4161.25	5141.75	289.75	296.75	4420.25	4950.75	4384.75	4828.25	4182.25	4140.25						14:45:00	4462.75	4452.25	739.75	563.25	4587.25	4864.75	4621.75	4902.25	4581.75	4873.75
14:48:00	4172	5101	291	295	4416.5	4950.5	4368.5	4837	4184	4148						14:48:00	4467.5	4442	748	573.5	4584.5	4884.5	4618	4886.5	4587.5	4861
14:51:00	4182.5	5122.5	291.5	296	4402.5	4949.5	4365.5	4829	4176	4135.5						14:51:00	4447	4418.5	753.5	576	4577	4880.5	4644	4897	4580	4847.5
14:54:00	4187.75	5124.75	291.25	296.75	4431.75	4920.75	4378.25	4842.25	4165.75	4129.25						14:54:00	4444.25	4441.25	749.75	575.25	4576.25	4861.75	4628.75	4859.25	4580.25	4862.25
14:57:00	4170.25	5137.75	290.75	295.25	4425.25	4952.25	4365.75	4834.25	4167.75	4141.75						14:57:00	4473.5	4445.5	753	572	4601	4870.5	4600	4885.5	4576	4846
15:00:00	4178.75	5096.75	292.25	298.75	4437.25	4949.25	4372.75	4838.25	4178.25	4155.75						15:00:00	4464.5	4423	758.5	575.5	4583	4870	4620.5	4867	4563.5	4865.5
15:03:00	4167.75	5129.75	293.75	300.75	4427.25	4948.75	4372.75	4823.75	4170.75	4114.75						15:03:00	4470.5	4427.5	760	577.5	4588	4845.5	4620.5	4883	4559	4847
15:06:00	4193.5	5118	293	301	4413.5	4943	4367.5	4857	4165	4125						15:06:00	4454.75	4429.25	761.75	581.25	4570.25	4874.75	4597.25	4872.75	4551.75	4848.75
15:09:00	4197.75	5095.25	295.25	300.75	4426.25	4949.25	4380.75	4854.25	4182.75	4149.25						15:09:00	4453	4428	763	586.5	4573.5	4897.5	4635.5	4877.5	4571	4889
15:12:00	4180	5105.5	296.5	303	4417.5	4949.5	4386.5	4831	4170	4123.5						15:12:00	4457	4435.5	769.5	588	4584	4878	4605	4887.5	4571.5	4840
15:15:00	4192.25	5137.75	293.75	300.75	4434.75	4923.25	4371.25	4854.25	4143.25	4137.25						15:15:00	4454.25	4436.75	776.75	588.25	4576.25	4884.75	4619.25	4884.25	4560.25	4853.75
15:18:00	4197	5150.5	295.5	303.5	4428	4923.5	4365	4837	4162.5	4145.5						15:18:00	4468.5	4427.5	777.5	589	4575	4866.5	4631.5	4883.5	4565	4857
15:21:00	4202.25	5117.25	296.25	303.75	4419.75	4927.75	4369.75	4846.75	4173.75	4118.75						15:21:00	4466.75	4442.75	774.75	592.25	4575.75	4860.75	4593.25	4889.25	4555.75	4847.25
15:24:00	4207.5	5135	300	304.5	4419.5	4947	4381.5	4835.5	4168.5	4146						15:24:00	4476.75	4435.75	772.25	586.75	4565.25	4867.75	4610.75	4870.25	4541.25	4859.25
15:27:00	4196.5	5123.5	299.5	304	4420.5	4940.5	4369.5	4869	4170.5	4133						15:27:00	4459.75	4434.75	786.25	593.25	4556.25	4867.75	4624.25	4864.25	4531.25	4841.25
15:30:00	4199	5148	299	307.5	4420	4941.5	4381.5	4872.5	4180	4146.5						15:30:00	4451.75	4445.75	782.25	597.75	4577.25	4864.25	4609.75	4862.25	4565.25	4850.25
15:33:00	4203.5	5143	300.5	305	4431.5	4930.5	4401	4851.5	4170.5	4128.5						15:33:00	4456.5	4437	793	600.5	4575	4847	4607	4877.5	4558.5	4833.5
15:36:00	4208.25	5130.75	300.75	307.75	4405.75	4933.25	4398.75	4863.25	4171.25	4141.75						15:36:00	4465.25	4427.25	791.75	598.75	4555.25	4864.75	4620.75	4862.25	4550.75	4836.25
15:39:00	4203.5	5138.5	303	308.5	4425.5	4920	4375.5	4839	4142	4118						15:39:00	4461	4456	797	607	4577	4845.5	4612.5	4865	4554.5	4840.5
15:42:00	4192.5	5141.5	301	308	4425.5	4900	4394	4856.5	4158	4113.5						15:42:00	4470	4434.5	799	603.5	4553.5	4859	4603	4880	4545	4823
15:45:00	4221.25	5162.25	303.75	310.75	4401.75	4915.25	4400.75	4855.75	4179.75	4145.75						15:45:00	4457.5	4423.5	799	605.5	4542.5	4869.5	4593	4870	4535.5	4830.5
15:48:00	4199	5149.5	302.5	310.5	4432	4931.5	4385	4860.5	4139.5	4129.5						15:48:00	4466.5	4455	802.5	605.5	4555	4822	4606	4867	4549	4842
15:51:00	4213.75	5159.75	304.75	315.75	4402.25	4897.75	4406.75	4873.25	4156.75	4126.75						15:51:00	4460.5	4425	808	611.5	4548	4871.5	4602	4883	4543.5	4821
15:54:00	4216.25	5132.75	303.75	314.75	4415.75	4931.25	4379.75	4832.25	4159.25	4141.75						15:54:00	4450.75	4435.25	806.75	609.75	4543.25	4851.25	4620.75	4856.25	4536.25	4813.25
15:57:00	4184.25	5122.25	308.25	314.25	4406.75	4937.25	4386.75	4858.75	4153.25	4119.75						15:57:00	4452.5	4433.5	814	615	4559	4830.5	4602	4854	4543.5	4836
16:00:00	4230	5137	303.5	312.5	4411.5	4901.5	4400	4857.5	4161.5	4126.5						16:00:00	4457.5	4441	816	614.5	4554.5	4854	4593.5	4857	4536.5	4807.5
