# Supplementary material for: TracrRNA reprogramming enables direct PAM-independent detection of RNA with diverse DNA-targeting Cas12 nucleases
Source: Nat Commun. 2024 Jul 13;15:5909. doi: 10.1038/s41467-024-50243-x (PMC11246509; doi:10.1038/s41467-024-50243-x)
Supplement: Supplementary file 7 — Source data [file 41467_2024_50243_MOESM7_ESM.zip › Source data/Source_Data_Fig S13.xlsx]

## Sheet: Figure S13
Figure S13						168
	100 nM		10 nM		1 nM		0.1 nM		0.01 nM		0.001 nM		0 nM			LOD threshold	LOD
DETECTR-Locus 2	4169.5	4566	1781	2203	763	1244.5	667.5	940	619	991.5	706	614.5	597	677.5		955.875	1 nM
PUMA-Locus 1	3745.25	3811.75	727.75	712.25	189.25	146.75	124.75	115.75	118.25	118.75	110.75	116.75	119.25	119.75		179.25	10 nM
PUMA-Locus 2	2630	2395.5	526.5	542	168.5	169	118.5	137.5	120	129	119	168.5	117.5	108.5		169.5	1 nM
PUMA-Locus 3	4157.75	3824.75	676.25	745.75	158.75	174.25	120.25	126.25	111.25	119.75	111.25	112.75	121.75	125.25		185.25	10 nM
SHERLOCK-Locus 1	4422.25	3940.75	1453.75	1986.75	544.25	475.75	403.25	355.75	364.25	338.75	334.25	345.75	358.25	332.25		517.875	10 nM
SHERLOCK-Locus 2	3822.5	3725.5	1562.5	1449	531	507	427	416.5	486.5	383	325	343	386.5	354.5		555.75	10 nM
SHERLOCK-Locus 3	1670.75	2294.75	467.25	509.75	266.75	434.75	254.75	397.75	229.75	365.25	240.25	377.75	225.75	383.75		457.125	10 nM
