# Supplementary material for: TracrRNA reprogramming enables direct PAM-independent detection of RNA with diverse DNA-targeting Cas12 nucleases
Source: Nat Commun. 2024 Jul 13;15:5909. doi: 10.1038/s41467-024-50243-x (PMC11246509; doi:10.1038/s41467-024-50243-x)
Supplement: Supplementary file 7 — Source data [file 41467_2024_50243_MOESM7_ESM.zip › Source data/Source_Data_Fig 2.xlsx]

## Sheet: Figure 2
		Figure 2c					Figure 2e
	Three independently mixed TXTL reactions					Three independently mixed TXTL reactions
	#1	#2	#3			#1	#2	#3
Bh-NT	0.571144	0.44889	0.460175		Locus1					P-value
Bh-T	0.023311	0.022114	0.044171		NT crRNA/tracrRNA	0.429683	0.410362	0.404548
Bh-T-Br	0.023653	0.021259	0.022114		crRNA1/tracrRNA	0.049927	0.038642	0.037445
c1	0.033399	0.028782	0.025876		mRNA/Rptr1	0.018808	0.019321	0.017953		0.000177684
c2	0.047933	0.02844	0.024337		mRNA(mut)/Rptr1	0.500128	0.43789	0.477045
c3	0.017839	0.069306	0.035109		mRNA/Rptr1(scr-LA)	0.500641	0.40489	0.34744
c4	0.02143	0.01972	0.020575		mRNA/Rptr1(scr-SA)	0.15645	0.164145	0.115243
c5	0.035451	0.027585	0.031176		mRNA/Rptr(scr-LA&SA)	0.516372	0.454134	0.438745
c6	0.030834	0.031176	0.028953
					Locus2
					NT crRNA/tracrRNA	0.419082	0.39617	0.44661
					crRNA2/tracrRNA	0.033513	0.044114	0.038642
					mRNA/Rptr2	0.040523	0.043259	0.04172		0.000719013
					mRNA(mut)/Rptr2	0.240233	0.216295	0.237155
					mRNA/Rptr2(scr-LA)	0.403009	0.379755	0.389331
					mRNA/Rptr2(scr-SA)	0.416688	0.44832	0.474481
					mRNA/Rptr(scr-LA&SA)	0.417372	0.431735	0.468325
