# Supplementary material for: TracrRNA reprogramming enables direct PAM-independent detection of RNA with diverse DNA-targeting Cas12 nucleases
Source: Nat Commun. 2024 Jul 13;15:5909. doi: 10.1038/s41467-024-50243-x (PMC11246509; doi:10.1038/s41467-024-50243-x)
Supplement: Supplementary file 7 — Source data [file 41467_2024_50243_MOESM7_ESM.zip › Source data/Source_Data_Fig 5.xlsx]

## Sheet: Figure 5
Figure 5a
		sgRNA1		sgRNA2		sgRNA3		sgRNA4
2h	Without DNA target	4400.5	4546.83	595.833	665.167	253.167	229.167	227.833	220.5
	With DNA target	5142.17	5087.5	4640.17	4628.17	1416.17	1388.83	2283.5	2212.17
16h	Without DNA target	5060.5	4615.83	4087.83	4224.83	546.167	583.167	638.833	660.167
	With DNA target	5112.17	5089.5	5271.83	5249.17	5351.5	5226.5	4959.17	5359.83
Figure 5b
		Rptr1		Rptr2		Rptr3		Rptr4
2h	Without sensed RNA	202.167	205.167	196.833	198.167	207.5	204.833	196.167	201.167
	With sensed RNA	4495.83	3096.5	200.167	180.833	1944.83	1739.83	3703.5	4026.5
16h	Without sensed RNA	154.167	170.5	138.833	150.167	184.833	188.5	145.833	160.167
	With sensed RNA	5095.17	4864.5	1070.17	904.167	5139.17	4919.5	4762.5	4810.17
Figure 5c
sgRNA 1	100 nM		10 nM		1 nM		0.1 nM		0.01 nM		0 nM			LOD threshold	7623.75
	5028.5	4782.5	5116.5	5221.5	5836	5587.5	5427.5	5289.5	5643.5	5241.5	5050.5	5114.5		LOD	-
Rptr1	100 nM		10 nM		1 nM		0.1 nM		0.01 nM		0 nM			LOD threshold	206.25
	4740.5	4646.5	1669	1667.5	293.5	287.5	150.5	162.5	152.5	160.5	132.5	142.5		LOD	1 nM
sgRNA 4	100 nM		10 nM		1 nM		0.1 nM		0.01 nM		0 nM			LOD threshold	895.5
	4548.5	4271.5	1589.5	1519.5	687	749.5	604.5	641.5	603.5	657.5	601.5	592.5		LOD	10 nM
Rptr4	100 nM		10 nM		1 nM		0.1 nM		0.01 nM		0 nM			LOD threshold	212.25
	4956.5	4124.5	1668	1752.5	300.5	293.5	153.5	159.5	137.5	147.5	139.5	143.5		LOD	1 nM
