# Supplementary material for: TracrRNA reprogramming enables direct PAM-independent detection of RNA with diverse DNA-targeting Cas12 nucleases
Source: Nat Commun. 2024 Jul 13;15:5909. doi: 10.1038/s41467-024-50243-x (PMC11246509; doi:10.1038/s41467-024-50243-x)
Supplement: Supplementary file 7 — Source data [file 41467_2024_50243_MOESM7_ESM.zip › Source data/Source_Data_Fig 3.xlsx]

## Sheet: Figure 3
		Figure 3b							Figure 3f					Figure 3h
	deGFP (µM)							deGFP (µM)					deGFP (µM)
	Three independently mixed TXTL reactions							Three independently mixed TXTL reactions					Three independently mixed TXTL reactions
	#1	#2	#3					#1	#2	#3			#1	#2	#3
As-NT	0.534721	0.584153	0.530005				Dpb-NT	-	0.450822	0.471782		Dpb-NT	-	0.450822	0.471782
As-T	0.01211	0.010014	0.011412				Dpb-T	0.190739	0.170128	0.192311		Dpb-T	0.190739	0.170128	0.192311
s1	0.123026	0.010189	0.020495				Dpb-T-br	0.215717	0.188818	0.139386		Dpb-T-br	0.215717	0.188818	0.139386
s2	0.004949	0.011062	0.016477				s7	0.202966	0.18515	-		s33	0.515624	0.571169	0.509336
s3	0.011062	0.019447	0.021892				s8	0.211699	0.197376	0.15598		s34	0.284537	0.294493	0.252223
s4	0.372803	0.380139	0.551315				s9	0.249952	0.300082	0.297113		s35	0.210127	0.213795	0.217463
s5	0.324419	0.469395	0.460836				s10	0.276152	0.233708	0.235978		s36	0.13991	0.129255	0.140085
s6	0.2687	0.424156	0.600921									s37	0.052576	0.088383	-
												s38	0.219559	0.210651	0.165412
												s39	0.091352	0.087509	0.0924
												s40	0.135369	0.123142	0.115806
		Figure 3d							Figure 3g			s41	0.10585	0.129081	0.112662
	deGFP (µM)							deGFP (µM)				s42	0.206809	0.21921	0.255017
	Three independently mixed TXTL reactions							Three independently mixed TXTL reactions				s43	0.338509	0.361391	0.231612
	#1	#2	#3					#1	#2	#3		s44	0.177115	0.193184	0.170303
Locus1					P-value		Dpb-NT	0.401623	0.358829	0.373501		s45	0.214319	0.195455	0.173796
NT crRNA/tracrRNA	0.476906	0.481098	0.501709				Dpb-T	0.070625	0.058572	0.063638		s46	0.270912	0.238773	0.222878
crRNA1/tracrRNA	0.078659	0.095602	0.110799				s11	0.120405	0.119881	0.093506
mRNA/Rptr1	0.165296	0.164597	0.170186		0.000160183		s12	0.418741	0.428522	0.364593
mRNA(mut)/Rptr1	0.445989	0.44826	0.450531				s13	0.42206	-	0.475334				Figure 3j
mRNA/Rptr1(scr-LA)	0.468172	0.449308	0.428872				s14	0.503106	0.46957	0.441099			deGFP (µM)
mRNA/Rptr1(scr-SA)	0.497167	0.468172	0.45612				s15	0.51673	0.491578	0.482146			Three independently mixed TXTL reactions
mRNA/Rptr(scr-LA&SA)	0.472364	0.393064	0.347476				s16	0.502233	0.474111	0.495595			#1	#2	#3
							s17	0.454199	0.433937	0.523543		Locus1					P-value
Locus2							s18	0.108877	0.080406	0.084598		NT crRNA/tracrRNA	0.141191	0.115864	0.104685
NT crRNA/tracrRNA	0.294202	0.235338	0.279005				s19	0.401099	0.348524	0.339616		crRNA1/tracrRNA	0.02818	0.016652	0.014556
crRNA2/tracrRNA	0.028529	0.02556	0.027481				s20	-	0.256822	0.34503		mRNA/Rptr1	0.029577	0.023813	0.023289		0.00531532
mRNA/Rptr2	0.064861	0.064511	0.067655		0.00363148		s21	0.333502	0.353065	0.352017		mRNA(mut)/Rptr1	0.113768	0.089489	0.065734
mRNA(mut)/Rptr2	0.351144	0.360576	0.346602				s22	0.302935	0.397955	0.386951		mRNA/Rptr1(scr-dplx)	0.145907	0.12844	0.105035
mRNA/Rptr2(scr-LA)	0.259093	0.254726	0.249661				s23	0.383807	0.306778	0.340489		mRNA/Rptr1(scr-tplx)	0.143112	0.13927	0.154641
mRNA/Rptr2(scr-SA)	0.294376	0.293678	0.306428				s24	0.093681	0.077262	0.089838		mRNA/Rptr(scr-d&tplx)	0.147305	0.13106	0.108528
mRNA/Rptr(scr-LA&SA)	0.32407	0.310795	0.293328				s25	0.124074	0.150973	0.163549
							s26	0.153767	0.142064	0.150099		Locus2
Locus3							s27	0.459439	0.459264	0.35027		NT crRNA/tracrRNA	0.391439	0.447009	0.443419
NT crRNA/tracrRNA	0.400401	0.401973	0.524591				s28	-	0.346602	0.359179		crRNA2/tracrRNA	0.276538	0.258414	0.276196
crRNA3/tracrRNA	0.142239	0.150099	0.14154				s29	0.306952	0.311144	0.273241		mRNA/Rptr2	0.109658	0.105041	0.112906		0.00139689
mRNA/Rptr3	0.200229	0.225032	0.200055		0.012864		s30	0.366165	0.282499	0.373851		mRNA(mut)/Rptr2	0.428201	0.434698	0.416574
mRNA(mut)/Rptr3	0.465203	0.448435	0.413501				s31	0.375423	0.425728	0.415946		mRNA/Rptr2(scr-dplx)	0.397424	0.406315	0.416916
mRNA/Rptr3(scr-LA)	0.476207	0.445815	0.527211				s32	0.358829	0.308699	0.305206		mRNA/Rptr2(scr-tplx)	-	0.468553	0.454703
mRNA/Rptr3(scr-SA)	0.444767	0.393239	0.476207									mRNA/Rptr(scr-d&tplx)	0.442051	0.420849	0.444615
mRNA/Rptr(scr-LA&SA)	0.47708	0.453849	0.433937
												Locus3
												NT crRNA/tracrRNA	0.164247	0.144335	0.148003
												crRNA3/tracrRNA	0.028005	0.030625	0.028704
												mRNA/Rptr3	0.018573	0.025385	0.022765		0.00046989
												mRNA(mut)/Rptr3	0.172108	-	0.163723
												mRNA/Rptr3(scr-dplx)	0.201801	0.187479	0.177173
												mRNA/Rptr3(scr-tplx)	0.143287	0.138571	0.146781
												mRNA/Rptr(scr-d&tplx)	0.174029	0.174029	0.176474
