# Supplementary material for: TracrRNA reprogramming enables direct PAM-independent detection of RNA with diverse DNA-targeting Cas12 nucleases
Source: Nat Commun. 2024 Jul 13;15:5909. doi: 10.1038/s41467-024-50243-x (PMC11246509; doi:10.1038/s41467-024-50243-x)
Supplement: Supplementary file 7 — Source data [file 41467_2024_50243_MOESM7_ESM.zip › Source data/Source_Data_Fig S14.xlsx]

## Sheet: Figure S14
Figure S14
WT	1.029	0.9663
MM1-2	0.4442	0.4389
MM3-4	0.5009	0.4609
MM5-6	0.7317	0.7249
MM7-8	0.6824	0.6326
MM9-10	0.5341	0.6112
MM11-12	0.4745	0.5975									0.6112	0.4745	0.5975	0.7265	0.7657	0.6837	0.7231	0.5579	0.5654	0.6506	0.627	0.7073	0.7743	0.7443	0.8518	0.6524	0.6333	0.7594	0.7764	0.6397	0.6517	0.5755	0.5981	0.6757	0.7445	0.6439	0.6911	0.5086	0.6291	0.5969	0.647	0.8622	1.037	0.7241	0.7187	0.9479	0.9282	0.6477	0.6523
MM13-14	0.7265	0.7657
MM15-16	0.6837	0.7231
MM17-18	0.5579	0.5654
MM1-3	0.6506	0.627
MM4-6	0.7073	0.7743
MM7-9	0.7443	0.8518
MM10-12	0.6524	0.6333
MM13-15	0.7594	0.7764
MM16-18	0.6397	0.6517
MM1-4	0.5755	0.5981
MM5-8	0.6757	0.7445
MM9-12	0.6439	0.6911
MM13-16	0.5086	0.6291
MM15-18	0.5969	0.647
MM20	0.8622	1.037
MM21	0.7241	0.7187
MM22	0.9479	0.9282
MM23	0.6477	0.6523
MM19-20	0.6276	0.6013
MM21-22	0.4871	0.4716
MM22-23	0.4571	0.4562
MM19-21	0.4625	0.4762
MM20-22	0.5591	0.5623
MM21-23	0.2477	0.2604
[truncated: 12 more columns]
