# Supplementary material for: TracrRNA reprogramming enables direct PAM-independent detection of RNA with diverse DNA-targeting Cas12 nucleases
Source: Nat Commun. 2024 Jul 13;15:5909. doi: 10.1038/s41467-024-50243-x (PMC11246509; doi:10.1038/s41467-024-50243-x)
Supplement: Supplementary file 7 — Source data [file 41467_2024_50243_MOESM7_ESM.zip › Source data/Source_Data_Fig S15.xlsx]

## Sheet: Figure S15
Figure S15
16s rRNA fragments	Ec		Kp		Sa		Ef		Lm
Ec	8233.17	8753.17	12.1667	9.83333	4.5	9.83333	8.16667	-1.5	5.5	11.1667
Kp	31.1667	42.1667	8778.5	8532.17	15.1667	18.1667	18.5	16.5	16.1667	16.5
Sa	22.8333	25.5	16.1667	15.8333	7759.5	7752.5	12.1667	-2.16667	385.5	411.167
Ef	24.5	22.1667	0.833333	1.16667	4.83333	5.5	9091.5	8734.17	13.8333	-2.16667
Lm	21.8333	13.5	1.83333	0.166667	2312.83	2517.5	39.8333	52.5	6541.83	6901.83
