# Supplementary material for: TracrRNA reprogramming enables direct PAM-independent detection of RNA with diverse DNA-targeting Cas12 nucleases
Source: Nat Commun. 2024 Jul 13;15:5909. doi: 10.1038/s41467-024-50243-x (PMC11246509; doi:10.1038/s41467-024-50243-x)
Supplement: Supplementary file 7 — Source data [file 41467_2024_50243_MOESM7_ESM.zip › Source data/Source_Data_Fig S12.xlsx]

## Sheet: Figure S12
Figure S12
	Non_Rptr_sensed RNA_target		Rptr		sensed RNA		Rptr+target		sensed RNA+target		sensed RNA+Rptr		Rptr+sensed RNA+target
2h	207.5	207.5	192	186.5	181.5	187	195	195	197	212	968	978.5	5215	5850.5
16h	136	122.5	142	151.5	139.5	135	161.5	166.5	441	467.5	5304	5452	5662.5	6143.5
