# Supplementary material for: TracrRNA reprogramming enables direct PAM-independent detection of RNA with diverse DNA-targeting Cas12 nucleases
Source: Nat Commun. 2024 Jul 13;15:5909. doi: 10.1038/s41467-024-50243-x (PMC11246509; doi:10.1038/s41467-024-50243-x)
Supplement: Supplementary file 7 — Source data [file 41467_2024_50243_MOESM7_ESM.zip › Source data/Source_Data_Fig S10.xlsx]

## Sheet: Figure S10
Figure S10a																																						Figure S10b
Time (hh:mm:ss)	NTS+53:TS+53		NTS+53:TS+53_(Rptr_d&tplex)		NTS+53: TS+0		NTS-8: TS+53		NTS+19:TS+19		NTS+19:TS+19_(Rptr_d&tplex)		NTS+19: TS+0		NTS-8: TS+19		NTS+6:TS+6		NTS+6:TS+6_(Rptr_d&tplex)		NTS+6: TS+0		NTS-8: TS+6		NTS+0:TS+0		NTS+0:TS+0_(Rptr_d&tplex)		NTS-8: TS+0		NTS-8: TS-2		NTS-8: TS-4		NTS-8: TS-6			Time (hh:mm:ss)	1000 nM		100 nM		10 nM		1 nM		100 pM		22:00:00
00:00:00	184.25	185.75	213.25	233.75	177.75	180.25	228.25	198.75	184.25	165.75	251.75	255.75	173.25	176.75	296.75	225.75	173.75	164.25	216.25	257.25	203.25	211.75	184.75	205.75	170.25	171.25	199.25	217.75	208.25	232.75	255.25	233.75	252.25	229.75	215.75	232.75		00:00:00	173.667	148	168	148	170.667	170.333	178.667	152.667	176.667	163.333	164.333
00:03:00	191.5	191	220.5	239	184.5	187.5	238	208.5	189.5	173	258.5	269.5	178.5	185	310	238	178.5	170	221.5	269	215.5	223.5	195.5	215.5	175	175	205.5	226	219.5	245	270	243.5	268	245.5	227.5	243.5		00:03:00	183.333	160	172.667	156.667	172.333	175.333	175.667	157.667	177.667	167.333	163
00:06:00	189.25	192.25	219.75	237.75	187.75	192.25	238.75	213.75	186.75	171.75	264.75	268.75	180.25	187.75	309.25	241.75	179.25	174.25	223.25	271.75	213.75	222.75	194.25	214.25	176.75	177.25	204.75	226.75	220.25	249.75	276.25	252.75	285.75	262.25	229.75	247.25		00:06:00	215	183	179.333	163.333	175	177.333	176	161.333	174.667	168	161.667
00:09:00	190	191	219.5	227.5	194.5	200	240	219	189	176	257.5	264	188.5	197.5	305	240.5	179	177	220	269.5	216	230.5	197	219	180	180.5	198.5	224.5	219.5	251	285	266	310.5	297.5	237.5	262		00:09:00	314.833	251.167	202.5	176.167	177.5	181.833	174.833	162.5	171.5	164.5	160.833
00:12:00	189.75	192.75	213.75	220.25	207.75	214.25	238.25	220.75	193.25	182.25	254.75	261.75	203.25	220.25	304.75	244.25	182.75	180.75	214.75	265.25	226.75	243.25	200.25	218.25	189.25	189.75	197.75	225.75	230.75	264.75	307.25	290.25	374.25	359.75	250.25	284.25		00:12:00	525.667	409	243	207.333	178.333	184	172.667	160	167.667	167.667	155.667
00:15:00	191	192	210	215.5	234.5	243	240	226.5	203.5	188.5	249.5	257	237	254.5	303.5	245	189.5	185	213.5	256	249	273	201.5	228.5	211	208	194.5	223.5	250	292	352	334.5	466.5	457.5	283.5	323		00:15:00	840.833	657.5	305.5	258.5	184.5	190.5	171.5	159.833	167.167	165.5	155.833
00:18:00	199.75	202.75	205.25	208.75	278.25	294.25	248.25	243.25	221.75	204.75	247.75	253.25	287.75	313.25	315.75	258.25	208.75	198.25	210.25	251.75	290.25	321.75	217.75	240.75	243.75	245.25	192.75	221.25	290.75	331.25	435.25	414.25	617.25	592.75	324.25	383.25		00:18:00	1227.83	978.167	382.5	322.5	192.5	198.833	169.833	162.5	165.5	164.5	151.833
00:21:00	212.75	213.75	201.75	200.25	337.25	358.25	262.25	258.25	247.75	227.75	241.75	247.25	352.75	386.25	330.75	275.25	228.75	217.25	204.75	247.75	352.25	391.75	232.75	263.75	295.75	296.25	188.75	219.25	348.75	404.25	547.75	524.25	808.75	753.75	380.75	446.25		00:21:00	1667.33	1360	474.667	400.333	202	208.667	171	162.667	163.667	163	151.667
00:24:00	231.5	227.5	200	195.5	413.5	434.5	289	278.5	278.5	255	238	241.5	428.5	470	355.5	292.5	255.5	246.5	202.5	239.5	426	469.5	260	288	354.5	355	186	216.5	428	484.5	697.5	664.5	1028	949	450	525		00:24:00	2106	1740	578.333	486.667	215.333	217	171.667	163.333	161.667	162	149.667
00:27:00	251.25	250.25	195.75	189.75	489.75	525.25	314.25	308.75	316.25	286.75	234.75	240.25	510.75	562.75	392.25	319.75	294.75	281.25	201.25	238.75	511.25	556.25	294.75	323.75	420.25	425.25	184.25	215.25	519.75	578.75	872.75	824.25	1271.25	1148.25	531.75	611.75		00:27:00	2526.17	2132.5	688.833	583.5	227.833	228.833	173.5	164.167	161.5	160.833	150.5
00:30:00	277.75	276.75	195.75	183.25	576.75	615.75	352.75	343.25	361.75	328.75	233.75	237.75	595.25	659.25	439.25	356.25	332.75	315.75	198.75	235.25	603.25	659.75	335.75	368.25	490.75	501.25	182.25	213.25	614.25	695.25	1069.25	995.25	1544.75	1374.75	607.75	713.25		00:30:00	2925	2486	800.667	685.333	241.333	241.667	174.333	162.667	158	163.333	147.333
00:33:00	308.5	301.5	194	179.5	664.5	714.5	388	380.5	407	366.5	227.5	237	678.5	759.5	487.5	399	370	362	199	232.5	698.5	763.5	385	420.5	570.5	583	178.5	212.5	723.5	810	1275	1181	1779.5	1600	697.5	816		00:33:00	3284.5	2829.83	922.5	789.5	254.833	256.833	173.833	164.167	159.167	160.5	146.5
00:36:00	342	334.5	194	178	759	820.5	436.5	428	461	416	230.5	235.5	766	862	547	449.5	423	406.5	196.5	231.5	799	863.5	440	480.5	648.5	674	181.5	207.5	836.5	934	1489	1383.5	2045	1817	792	929		00:36:00	3598.83	3151.5	1048.17	898.833	269.167	273.833	175.833	164.833	158.5	158.5	148.167
00:39:00	375.5	365.5	191	172.5	857	926.5	475	474	513	466.5	227.5	230	852	967.5	618	502	471	451	194	225.5	882.5	949.5	501.5	538	728.5	769	178	207.5	954	1059	1711.5	1581	2304	2037.5	887.5	1033.5		00:39:00	3899.83	3426.83	1186.5	1020.17	287.5	288.833	175.5	166.5	159.167	158.5	145.167
00:42:00	414	408.5	186.5	172	956.5	1040.5	523	523.5	568.5	519	224	228.5	933.5	1071.5	686.5	550	521	498	195	221	983	1060.5	563.5	600	811	869	177	207.5	1077.5	1205.5	1928	1787.5	2552	2251	984.5	1157.5		00:42:00	4172	3680.67	1314.67	1142.67	306.667	304	176.667	168.667	159	159.333	143
00:45:00	451.75	442.75	187.25	170.75	1062.75	1159.25	582.25	583.25	624.25	566.75	222.75	228.75	1031.75	1172.25	771.25	623.25	570.25	555.25	193.75	219.75	1077.25	1161.75	633.25	679.75	901.75	970.25	176.25	208.25	1220.75	1344.25	2173.75	2006.75	2794.75	2489.25	1090.25	1266.25		00:45:00	4390.33	3913.67	1461.67	1268.33	323.667	328	176.333	170	158.667	156	145
00:48:00	500.25	477.25	189.75	166.25	1174.75	1280.25	637.25	634.25	682.75	621.75	220.25	225.25	1121.25	1288.25	856.25	692.25	627.25	606.25	192.75	220.75	1166.75	1260.75	701.75	758.75	987.25	1074.25	176.25	207.75	1348.25	1486.75	2389.75	2224.25	3024.25	2692.25	1204.75	1379.75		00:48:00	4600.83	4096.17	1603.17	1401.17	349.167	345.5	180.833	168.833	158.5	157.167	143.833
00:51:00	537.25	525.75	184.25	162.75	1287.75	1404.25	695.25	704.25	747.75	670.75	218.25	221.75	1219.75	1388.75	954.75	760.25	682.75	668.25	190.75	219.25	1272.75	1369.25	773.25	839.75	1082.75	1189.25	174.75	207.25	1484.25	1652.25	2612.25	2423.75	3250.75	2886.75	1300.75	1506.25		00:51:00	4753.33	4248	1756	1541	367	367.333	182.333	172.333	157.333	156.333	142
00:54:00	591	567.5	182.5	165.5	1399.5	1530.5	765.5	774	812.5	725	218	227.5	1310	1501.5	1043.5	837	747.5	731.5	193	218	1367.5	1483.5	860	934.5	1174	1295	175	207	1626	1790.5	2863	2652	3478	3087.5	1416	1621		00:54:00	4896.83	4388.83	1913.17	1670.5	391.5	390.833	183.5	172.5	157.833	154.833	141.5
00:57:00	637.5	614.5	182	160.5	1518.5	1658	828	844.5	872	783.5	218	218.5	1414	1609	1151.5	920	811	791.5	186.5	217	1460	1581.5	945	1034.5	1278.5	1419.5	174.5	206	1759.5	1968	3084.5	2867.5	3679.5	3278	1539.5	1744.5		00:57:00	4978.83	4486.5	2065.17	1819.83	416.5	416.833	186.833	173.833	157.833	154.5	141.167
01:00:00	681.25	664.25	183.75	160.25	1643.75	1791.25	902.25	922.25	944.75	835.75	217.25	223.25	1506.25	1718.75	1266.25	1014.25	871.75	848.75	186.75	217.75	1560.25	1701.75	1031.25	1130.75	1373.25	1524.75	173.25	205.25	1906.25	2131.75	3324.25	3073.25	3878.25	3455.25	1636.75	1879.25		01:00:00	5089.83	4566.83	2227.83	1959.83	446.167	445.167	188.5	176.5	156.167	156.167	142.5
01:03:00	737.5	713.5	182.5	159	1765	1925	969.5	998.5	1003	897.5	218	222	1606	1835.5	1373.5	1103.5	934.5	919.5	186	210	1654.5	1810	1121	1233.5	1473	1650.5	172	207	2058	2264	3548	3278	4066.5	3619.5	1760.5	1992.5		01:03:00	5137	4619	2380.67	2104	471.667	477	190.667	179.333	156.333	155	138
01:06:00	792.5	758	180.5	157.5	1889.5	2056	1052	1079.5	1073.5	947.5	215.5	216	1709	1948.5	1495.5	1195.5	1001.5	990.5	183.5	210	1752	1938.5	1217.5	1342	1576	1759.5	174.5	203	2191	2443.5	3732	3493.5	4216.5	3790	1875.5	2110		01:06:00	5163.83	4686.83	2527.83	2243.5	500.167	504.167	192.833	180.5	156.833	154.5	138.5
01:09:00	843	814	179.5	153	2010.5	2195	1138	1171	1142	1008.5	214	215	1799	2066	1619	1313	1066.5	1051	185	211.5	1850	2034.5	1306.5	1442	1679.5	1874	172	202	2346	2590	3959.5	3662.5	4376	3927.5	1989	2237		01:09:00	5196.17	4699.5	2684.83	2385.83	530.833	531.833	194.833	182.167	155.833	154.5	137.833
01:12:00	905.75	863.25	178.75	152.25	2141.75	2325.25	1213.25	1255.75	1219.75	1068.25	214.25	218.25	1908.75	2176.25	1740.75	1413.25	1140.75	1130.75	184.25	211.25	1945.75	2145.75	1402.75	1563.75	1785.25	2001.25	173.25	206.75	2482.75	2754.25	4165.25	3849.25	4549.75	4068.75	2121.75	2354.75		01:12:00	5220.67	4739	2825.67	2519.67	561.333	562.333	198	182.667	155.667	155	139
01:15:00	960	912.5	178	151	2262	2455.5	1306	1351	1286	1123.5	214.5	218	2009	2273	1875	1522.5	1206.5	1197	185	208	2033	2247	1498.5	1681.5	1880	2115.5	171.5	204	2613	2895	4341.5	4035	4668	4204.5	2215	2485.5		01:15:00	5218.17	4753.83	2981.17	2659.83	592.833	596.5	202.167	187.167	156.5	152.833	137.833
01:18:00	1016	964	178.5	149	2389.5	2583.5	1399	1447	1360	1185	213.5	212	2109.5	2396	2007.5	1641.5	1284	1269	182.5	207	2129	2360	1601.5	1800.5	1987	2232.5	172.5	205	2758	3091	4504	4193	4805.5	4300	2327	2598		01:18:00	5223.5	4762.5	3109.17	2791.5	625.833	631.833	203.5	188.167	155.167	154.167	136.167
01:21:00	1081.75	1026.25	176.25	147.75	2525.75	2715.25	1490.75	1540.75	1436.75	1240.25	211.25	213.25	2202.75	2507.25	2134.25	1738.75	1358.75	1346.75	184.75	207.25	2227.75	2491.75	1698.75	1914.75	2091.25	2343.75	170.75	204.25	2879.75	3225.75	4686.25	4345.75	4921.75	4423.25	2462.75	2710.25		01:21:00	5242.5	4776.17	3249.83	2903.5	665.167	667.833	206.5	188.833	153.5	154.5	136.167
01:24:00	1145.5	1085.5	175.5	146	2645.5	2848.5	1584	1657.5	1514	1302	211	213.5	2310	2602	2275	1854	1427	1420.5	183	207.5	2321	2590.5	1795	2036	2192.5	2456.5	171.5	205.5	3017	3387.5	4842	4490.5	5058.5	4536	2567	2806.5		01:24:00	5241	4777.33	3379.33	3037	699	697	210	195	154.333	152	136.667
01:27:00	1202.25	1139.25	177.25	148.25	2776.25	2975.75	1673.25	1754.25	1584.25	1356.25	211.75	214.75	2419.25	2725.75	2408.75	1974.75	1507.25	1503.25	182.75	205.25	2410.25	2690.25	1903.75	2160.25	2294.25	2577.25	171.25	203.25	3118.25	3535.75	4981.25	4604.75	5167.75	4622.75	2665.75	2957.25		01:27:00	5269.67	4790.67	3506.33	3153.67	733.333	738.667	215.333	197.667	153.667	151.333	136.333
01:30:00	1269.75	1191.75	172.75	144.25	2904.25	3101.75	1774.25	1858.75	1653.25	1421.25	207.75	211.75	2507.25	2833.75	2560.25	2098.75	1581.25	1573.25	183.75	203.75	2496.25	2820.25	2000.25	2275.75	2403.75	2687.25	169.75	204.25	3252.75	3681.75	5122.25	4752.25	5213.25	4717.75	2795.75	3056.75		01:30:00	5258.5	4801.5	3632.17	3260.17	770.5	773.5	217.5	199.5	151.833	153.833	135.833
01:33:00	1338.75	1252.75	172.25	145.75	3014.75	3229.75	1878.25	1965.75	1738.75	1495.25	205.25	209.25	2596.25	2938.25	2696.25	2209.25	1663.75	1658.75	183.75	203.25	2595.25	2937.75	2103.25	2383.75	2506.25	2804.25	171.25	204.75	3398.75	3784.25	5246.75	4878.75	5301.25	4774.25	2910.75	3163.25		01:33:00	5277.67	4788.67	3743	3354.67	810	807.667	220	202.667	152.333	149.333	134
01:36:00	1401.5	1315.5	168	144	3129	3348	1972.5	2075.5	1818	1549.5	205	213	2705	3047	2831	2333	1742	1738	179.5	204	2677.5	3015.5	2199	2523	2615.5	2900	169.5	204	3499	3932.5	5367	4976.5	5377.5	4873	3005	3306		01:36:00	5279.67	4791.67	3851	3467.67	846.333	847	223.333	207	153.333	150.333	133
01:39:00	1465.5	1384	172.5	144	3253	3468.5	2076.5	2195	1896	1610	208.5	212	2819.5	3164.5	2950.5	2455	1819.5	1812.5	180.5	203.5	2763.5	3135	2308	2635	2700	3008	172.5	203.5	3616.5	4063.5	5462	5072	5461	4900	3130	3394.5		01:39:00	5268.5	4794.17	3931.5	3560.83	880.833	885.167	226.5	208.833	151.833	149.833	132.167
01:42:00	1540	1438	168.5	142.5	3353.5	3591.5	2183.5	2316	1968	1670.5	207	209.5	2911.5	3267.5	3090.5	2580	1907	1903	184.5	204	2856	3212	2406	2755.5	2783	3099	169.5	202	3720	4190	5519.5	5176	5513	4964.5	3247.5	3522		01:42:00	5265.17	4792.5	4024.5	3654.17	927.5	933.5	231.167	213.5	152.833	150.833	132.5
01:45:00	1607.75	1501.25	171.25	141.25	3483.75	3685.75	2275.25	2416.25	2052.75	1738.25	205.75	210.25	2998.25	3373.75	3262.25	2697.25	1984.25	1974.25	181.25	203.25	2937.25	3328.75	2508.25	2886.25	2898.25	3211.75	171.25	203.75	3804.75	4346.75	5591.75	5221.75	5546.25	4995.75	3348.75	3622.75		01:45:00	5262	4796.67	4106	3732.33	968.667	968.667	234.667	216	151.333	151.667	132.333
01:48:00	1680.5	1564.5	171.5	140.5	3607.5	3814.5	2379.5	2524	2125.5	1797.5	205	210.5	3112.5	3453.5	3390	2818.5	2063	2053	182	202	3028	3437.5	2613.5	3000.5	3002.5	3285	171.5	202	3885	4436	5677	5320	5616	5029	3440	3724		01:48:00	5276.33	4788.67	4190.67	3801	1008.67	1011.33	239	219.667	151	149.667	132
01:51:00	1758	1631	169.5	140	3685	3891	2483.5	2654.5	2205.5	1854.5	203	208.5	3194	3560.5	3473	2946.5	2146.5	2140	180	200	3101	3547	2705	3109	3062	3392.5	171	202.5	3993.5	4521.5	5770	5404.5	5662.5	5049.5	3530.5	3818		01:51:00	5260.5	4787.17	4245.83	3864.83	1047.17	1052.83	241.833	224.5	148.833	150.167	131.5
01:54:00	1830.25	1695.25	166.75	141.75	3784.25	3994.75	2577.75	2760.75	2297.25	1919.25	206.25	209.25	3276.75	3621.75	3656.75	3054.75	2226.25	2215.25	180.75	200.25	3179.75	3632.75	2789.75	3221.25	3186.25	3468.75	172.25	204.75	4088.25	4646.75	5777.25	5447.75	5660.75	5098.25	3626.25	3933.25		01:54:00	5256.83	4802.17	4323.5	3904.17	1093.5	1101.5	246.5	227.833	149.167	148.5	129.5
01:57:00	1892.75	1757.75	168.25	139.75	3894.25	4095.75	2693.75	2860.75	2369.75	1976.75	203.25	208.25	3365.75	3728.25	3788.25	3180.75	2300.75	2299.25	182.25	200.25	3280.25	3734.25	2885.25	3331.25	3255.25	3564.25	172.75	205.25	4179.25	4744.25	5847.25	5500.75	5694.25	5119.75	3736.25	4022.75		01:57:00	5281	4801.67	4364.67	3973	1134	1137.67	252.667	230.667	150.667	149.667	130.667
02:00:00	1965.25	1822.75	167.25	141.25	3987.75	4186.75	2785.75	2970.25	2434.25	2038.25	200.75	208.25	3459.75	3820.25	3894.25	3313.25	2389.25	2384.25	180.25	199.75	3352.75	3789.75	2989.75	3452.75	3353.25	3637.75	173.75	204.75	4237.25	4837.25	5903.75	5533.25	5696.75	5114.25	3819.25	4108.75		02:00:00	5269.83	4806.5	4416.5	4020.83	1172.17	1185.83	258.167	235.5	152.167	150.5	129.5
02:03:00	2049.5	1889.5	167.5	139	4072.5	4297.5	2890.5	3077.5	2526.5	2092	203.5	210.5	3534	3905.5	4085	3422.5	2469.5	2471.5	180	201	3441	3898	3083	3557	3422.5	3709.5	174	205.5	4332.5	4888	5947.5	5589.5	5696	5126.5	3886.5	4233.5		02:03:00	5254.83	4799.17	4477.83	4055.5	1220.5	1224.83	262.167	239.5	148.167	149.5	128.5
02:06:00	2114.75	1949.25	166.75	138.75	4138.75	4344.25	3003.75	3176.25	2601.25	2155.75	203.75	208.25	3599.25	3969.25	4173.75	3505.25	2551.75	2529.25	180.25	201.25	3509.25	4002.25	3161.25	3655.25	3501.75	3788.75	174.75	207.25	4399.25	4955.75	5955.25	5595.75	5751.75	5148.75	3982.75	4293.75		02:06:00	5261.33	4791.33	4503.33	4087.33	1260.33	1272	268	244.333	150.667	150	128.333
02:09:00	2186.75	2027.25	166.25	138.75	4232.75	4446.75	3077.25	3295.75	2666.25	2229.75	203.75	206.75	3692.25	4039.25	4308.25	3651.75	2627.25	2608.75	179.25	199.75	3573.75	4076.25	3250.75	3732.25	3580.75	3843.75	175.25	204.75	4439.75	5023.75	5970.25	5624.25	5726.25	5128.75	4064.75	4378.75		02:09:00	5280.83	4792.5	4530.17	4121.5	1306.17	1312.5	271.5	247.833	150.167	152.5	126.5
02:12:00	2244.75	2087.75	166.75	136.25	4300.75	4520.25	3207.25	3387.25	2737.75	2286.75	203.75	205.75	3749.75	4094.75	4435.25	3749.75	2694.25	2693.25	178.25	199.25	3658.75	4143.75	3323.75	3832.75	3649.25	3894.25	174.75	206.75	4512.75	5053.25	6028.25	5651.75	5718.75	5141.25	4128.25	4484.75		02:12:00	5274.5	4796.5	4568.83	4156.83	1344.5	1356.83	276.167	252.5	152.167	148.167	127.833
02:15:00	2334	2162.5	164	137.5	4386	4583	3306	3512.5	2834	2341.5	199.5	204	3849	4181.5	4540	3850	2777	2766	180.5	196.5	3719.5	4239	3412.5	3946.5	3711.5	3953.5	175	207.5	4567	5161	6023	5687	5753	5145	4207.5	4567.5		02:15:00	5280.5	4801.5	4595.17	4172.17	1393.83	1407.17	279.5	256.167	151.5	150.833	125.833
02:18:00	2399	2230	165	138	4458	4646.5	3386.5	3585.5	2902	2421.5	202	206	3900	4234.5	4658.5	3974.5	2857.5	2836	179	197.5	3783.5	4272.5	3484	4021	3782	4016.5	173.5	209.5	4613.5	5208.5	6052.5	5715.5	5713.5	5162	4281	4633		02:18:00	5280.17	4781.83	4629.17	4186.17	1437.17	1445.5	286.167	260.5	149.5	150.167	127.833
02:21:00	2472.75	2303.75	164.25	137.25	4501.75	4706.75	3472.75	3685.75	2958.25	2477.75	200.75	203.25	3962.75	4298.25	4763.25	4056.25	2923.75	2918.25	179.75	196.25	3855.25	4342.25	3559.25	4093.75	3840.75	4066.25	175.75	208.25	4685.75	5169.25	6048.75	5694.75	5728.75	5140.25	4313.25	4732.25		02:21:00	5288.33	4810.67	4653.33	4220	1477	1495.33	291.667	267	150.667	148.667	127
02:24:00	2548.75	2354.75	164.25	135.75	4545.75	4759.75	3558.75	3776.75	3043.75	2536.25	201.25	204.75	4037.75	4361.75	4878.75	4149.25	3005.25	2973.25	178.75	196.75	3903.25	4435.75	3635.25	4172.75	3889.25	4134.75	178.25	209.25	4711.75	5262.25	6078.25	5731.25	5742.25	5131.25	4418.75	4785.25		02:24:00	5285.67	4800.33	4660.67	4249	1523	1535	297.333	271.667	152.667	150.333	126.333
02:27:00	2612	2425	162.5	137	4600	4778.5	3648.5	3845.5	3106	2587	200	202	4080.5	4408	4976	4230	3081	3055.5	180	196.5	3972.5	4487	3711	4261	3958	4167	176	207.5	4757	5332	6074.5	5733.5	5728	5129	4470	4834.5		02:27:00	5296.5	4809.5	4679.5	4240.17	1567.5	1584.83	299.833	275.833	151.167	149.833	124.5
02:30:00	2678.5	2480.5	163	137.5	4667.5	4837.5	3726.5	3970	3177.5	2659	200	205.5	4131	4461.5	5094	4304.5	3128.5	3121	178	193.5	4028.5	4561	3777.5	4326	4011.5	4197	178	211	4778.5	5356.5	6107.5	5721	5723.5	5141	4513.5	4924.5		02:30:00	5296.5	4802.83	4681.83	4252.5	1609.83	1626.5	305.5	283.167	153.5	150.167	125.833
02:33:00	2760.25	2562.75	163.75	137.75	4697.75	4892.25	3815.75	4036.75	3235.75	2707.75	199.75	204.75	4197.75	4530.25	5166.25	4435.75	3208.25	3181.75	178.75	197.75	4099.25	4666.25	3859.25	4414.25	4053.25	4236.75	176.25	212.25	4830.25	5355.25	6084.75	5720.75	5732.25	5156.25	4595.75	4951.25		02:33:00	5287.17	4818.17	4692.5	4271.83	1658.17	1665.83	311.167	281.833	152.833	150.833	125.167
02:36:00	2830.5	2616	162	136.5	4736.5	4914	3884	4113	3317	2768.5	199	206	4254	4551	5224	4506.5	3275.5	3262	178	195	4136.5	4677.5	3904	4466	4094	4255	178	214.5	4849	5414.5	6028.5	5728.5	5675.5	5150.5	4605.5	5034		02:36:00	5282	4806.33	4704.33	4268.33	1695	1706.33	317.667	290.667	151	151.333	124.333
02:39:00	2882.5	2677	161.5	137	4780.5	4947.5	3961.5	4188.5	3369.5	2820	201	205.5	4293	4572	5320.5	4586	3338	3313.5	179	196	4194	4728.5	3985.5	4524.5	4147.5	4300	176.5	212	4858.5	5400	6052.5	5732	5686.5	5113	4647.5	5086.5		02:39:00	5297	4820.33	4714.67	4273	1738.33	1756.33	324.667	296.333	153.667	151	124
02:42:00	2949.75	2740.25	160.25	137.25	4814.25	4993.75	4064.25	4250.25	3436.25	2879.75	198.25	205.75	4336.75	4626.75	5386.25	4634.75	3393.75	3387.25	180.25	193.25	4258.25	4790.25	4038.25	4589.25	4194.25	4311.25	178.25	212.25	4891.75	5425.25	6012.75	5748.75	5676.25	5121.75	4714.25	5136.25		02:42:00	5296	4792	4722.33	4279	1778.67	1804	331.667	298.333	152.667	151.667	125.333
02:45:00	3016.5	2810	162.5	136	4835	5028	4097	4342.5	3497.5	2932	198.5	203.5	4347	4650	5457.5	4704.5	3467	3440	181.5	192	4313.5	4836.5	4081.5	4630.5	4218	4314	177.5	213	4893	5460	5959.5	5734.5	5643.5	5118.5	4759.5	5153.5		02:45:00	5291.67	4812.33	4740	4301.67	1829.67	1852.33	337.333	307.667	151.667	150.333	124.333
02:48:00	3092.5	2879.5	160.5	136	4857	5034.5	4180	4377	3562.5	2995	200.5	204	4410.5	4673.5	5491	4781	3520.5	3484.5	180	196	4352.5	4875	4126.5	4681	4243.5	4371	181.5	213	4921	5482	6021.5	5705.5	5659.5	5086	4781.5	5208		02:48:00	5291.33	4816.67	4751	4298.33	1868	1885.67	340.333	308.333	153.667	150.667	126
02:51:00	3146	2953.5	160	135	4860.5	5045.5	4216.5	4435	3604	3029.5	198.5	204	4438	4696	5571.5	4821.5	3570.5	3543.5	181.5	195	4372	4937.5	4187	4721.5	4300.5	4403.5	181	217.5	4944	5512	5976.5	5717.5	5660.5	5091	4841.5	5220		02:51:00	5292.17	4814.5	4743.17	4310.5	1913.17	1932.83	347.833	313.833	155.5	151.833	124.5
02:54:00	3211.25	2992.25	158.75	137.25	4906.25	5082.25	4283.75	4484.75	3662.25	3085.75	201.75	206.25	4480.25	4725.75	5633.25	4904.25	3632.25	3619.25	180.25	196.75	4410.25	4965.75	4237.75	4790.25	4317.75	4387.75	187.25	216.25	4948.75	5498.75	5991.25	5738.75	5606.25	5101.75	4853.25	5277.25		02:54:00	5287.83	4830.83	4762.17	4302.5	1958.5	1977.5	350.833	321.167	153.167	151.5	123.5
02:57:00	3271.25	3058.75	160.75	134.75	4932.25	5091.75	4343.25	4560.75	3708.75	3124.75	200.75	205.25	4501.25	4726.25	5683.25	4927.25	3701.25	3651.25	182.75	194.25	4474.75	4999.25	4293.25	4817.25	4356.25	4403.75	184.25	216.75	4962.75	5515.25	5992.75	5678.75	5610.75	5062.25	4840.25	5314.75		02:57:00	5284	4798	4745.67	4314	1996.67	2023	359.667	324.667	154.667	151	123.333
03:00:00	3337.75	3107.75	162.25	135.25	4949.75	5111.25	4405.25	4620.25	3761.75	3179.25	200.25	206.75	4540.25	4759.75	5748.75	4980.25	3725.25	3690.25	183.75	194.75	4505.25	5056.75	4329.75	4876.25	4352.75	4453.75	184.75	220.25	4966.25	5526.75	5968.25	5695.75	5623.75	5083.75	4920.75	5314.25		03:00:00	5288	4821	4751	4312.67	2045	2070.33	365.333	331	156.333	152	123.333
03:03:00	3398.5	3156.5	160.5	133	4975	5149.5	4454.5	4667.5	3840.5	3243.5	201.5	205.5	4562.5	4781	5742	5002.5	3784	3742	182.5	196	4555	5022.5	4354.5	4909	4380.5	4426.5	183	220.5	4968.5	5531	5966	5698	5597.5	5076	4923.5	5353.5		03:03:00	5283.17	4809.83	4752.5	4322.17	2083.83	2110.83	369.5	335.5	155.5	153.833	123.5
03:06:00	3452.75	3222.75	159.75	135.75	4963.25	5136.25	4519.25	4712.75	3859.75	3303.25	205.75	207.75	4585.25	4815.25	5786.25	5061.25	3850.75	3802.25	184.25	193.25	4576.25	5063.25	4398.75	4931.25	4397.25	4453.75	187.75	221.75	4985.75	5521.75	5983.75	5691.75	5555.25	5040.75	4955.75	5392.75		03:06:00	5274.33	4787.67	4751.33	4324	2142.33	2157	377.333	343.333	156.667	154.333	125
03:09:00	3513.25	3291.75	160.25	135.75	4975.75	5159.25	4563.75	4723.75	3901.75	3347.75	204.25	207.75	4616.25	4804.25	5857.75	5108.75	3871.75	3854.25	184.75	194.75	4603.75	5110.75	4438.75	4974.25	4422.25	4476.25	189.75	224.75	4999.25	5531.75	5968.75	5668.25	5599.25	5056.75	4967.75	5385.25		03:09:00	5279.33	4806.67	4754.33	4312.67	2167.67	2201.67	381.667	345.667	155	153.333	123.667
03:12:00	3560.5	3340.5	160.5	134.5	5013	5155.5	4601.5	4795	3949.5	3378	202.5	205.5	4615	4831.5	5873.5	5147	3923	3873.5	182.5	194.5	4643.5	5141	4466.5	4997	4437	4469	190.5	225	4984	5499.5	5944.5	5650.5	5566	5047	4999.5	5388		03:12:00	5291	4810	4760.67	4310.67	2213	2244.67	391	353	157.333	156	124
03:15:00	3600	3404	159	136	5006	5203	4636	4834	3991	3422	204	207.5	4641.5	4829.5	5881	5164	3963	3918	182.5	193.5	4652	5138	4504.5	5026	4470	4479	190.5	226	4975.5	5499	5905.5	5663.5	5548.5	5050.5	4952	5459.5		03:15:00	5288.17	4825.17	4747.83	4313.83	2251.83	2279.17	392.833	358.5	156.833	154.167	125.5
03:18:00	3682.5	3443	160.5	133	5015.5	5184.5	4659	4866.5	4024.5	3463	201.5	207	4658.5	4863.5	5897.5	5177	3993.5	3969.5	185.5	193.5	4665.5	5156	4524.5	5035	4473.5	4492.5	192.5	226	5005.5	5498	5926	5609.5	5525	5029.5	5005	5445.5		03:18:00	5284.33	4803	4738	4306	2289.67	2318.67	400.333	366.333	158.333	154.667	124
03:21:00	3711.5	3484	160	134.5	5031	5189.5	4702	4885.5	4069.5	3502.5	201.5	209.5	4669.5	4851.5	5900	5224	4040	3986	185.5	195.5	4687	5176.5	4560	5046.5	4466.5	4493.5	193	228.5	4988	5537.5	5822	5643.5	5499	5043	5000	5459		03:21:00	5292	4806	4750	4313	2332	2363	408.667	369.333	156.333	155.333	121.667
03:24:00	3766	3548.5	161.5	135	5029	5198	4715.5	4913.5	4108.5	3525.5	204.5	210	4673.5	4864	5944	5279	4079	4022.5	187.5	195	4737	5206.5	4590	5071.5	4500.5	4500	195.5	232	4992	5452	5924	5647	5509.5	5030	4985	5459.5		03:24:00	5285.17	4819.5	4762.5	4313.5	2375.17	2413.17	418.167	375.5	157.5	155.5	121.833
03:27:00	3810	3590	159	135.5	5072.5	5206	4754.5	4938.5	4155	3574	208.5	211.5	4675	4884.5	5939.5	5276	4111.5	4058	188.5	198	4751	5201.5	4596	5117.5	4505	4503	196.5	235	5002	5512.5	5893.5	5598.5	5489	5039	5017	5446		03:27:00	5284.5	4806.83	4736.83	4314.5	2419.83	2453.17	422.5	381.167	159.167	157.167	122.5
03:30:00	3856.5	3654	161	137	5060.5	5205.5	4772.5	4961	4175	3617	203.5	211.5	4674.5	4871.5	5891	5302	4137.5	4101	189.5	198.5	4752.5	5181.5	4631.5	5100.5	4517	4493.5	198	233.5	5004.5	5536	5897.5	5600.5	5495.5	5032	5041.5	5441.5		03:30:00	5279.67	4808	4749	4317.33	2454	2488.33	431	387	160.333	156.333	123.333
03:33:00	3889.25	3679.25	159.75	135.75	5056.25	5208.25	4799.75	4973.25	4181.25	3651.75	206.25	213.75	4690.75	4892.75	5949.25	5314.75	4188.25	4124.75	189.25	197.25	4760.75	5212.75	4654.75	5127.25	4513.25	4524.75	198.75	239.25	5003.25	5488.75	5891.75	5594.75	5488.75	5024.25	4974.75	5456.75		03:33:00	5281.5	4809.17	4740.83	4314.83	2498.17	2527.17	434.5	389.833	161.167	158.5	123.167
03:36:00	3917.5	3719.5	159.5	134	5042.5	5212.5	4836.5	4986	4227.5	3680	205	213.5	4705	4870	5982	5342	4194	4131	190	196	4780	5226.5	4664.5	5129	4518.5	4503	198.5	238.5	4998	5482	5898.5	5576	5458	5011	5053	5443.5		03:36:00	5272.67	4808.33	4744.33	4310.67	2530.67	2557.67	442.667	398.667	160.333	156.333	123.667
03:39:00	3973	3771.5	160.5	135	5067	5212.5	4858.5	5003	4279	3716	204.5	214	4695	4891	5953.5	5340	4218	4159	187	198.5	4795.5	5201	4684.5	5143.5	4541	4528.5	202	240	5001	5474.5	5890	5611.5	5481.5	5018	5040.5	5486.5		03:39:00	5292.67	4813	4732.33	4310	2575.33	2602	446.667	407.333	162.667	159.333	123.333
03:42:00	4014	3808	159.5	133.5	5044	5206	4849	5036	4267	3746	207	215	4726.5	4903.5	6015.5	5337.5	4251	4210.5	190.5	199	4800.5	5229.5	4694	5108	4528.5	4522.5	203	242.5	4983	5458.5	5900.5	5584.5	5464	5029	5020	5469.5		03:42:00	5288.83	4799.83	4746.5	4309.5	2610.83	2645.83	454.5	410.167	164.5	160.5	123.167
03:45:00	4036.5	3843	160.5	137	5053	5198.5	4882	5034.5	4305	3782.5	210.5	216	4718	4893.5	6012	5359	4278.5	4208	192.5	199.5	4809.5	5230	4698	5136.5	4526.5	4518	202.5	243	4975.5	5488.5	5871	5560	5455	5013.5	5013	5468.5		03:45:00	5259.17	4788.83	4747.83	4294.83	2648.17	2691.17	460.167	418.833	165.167	161.167	124.5
03:48:00	4115.75	3878.75	160.25	136.75	5069.25	5230.25	4890.25	5050.75	4342.75	3836.75	210.75	217.25	4728.25	4907.25	6049.25	5402.75	4302.75	4247.75	195.75	197.75	4842.25	5270.75	4702.25	5158.25	4543.25	4533.25	207.25	245.25	4992.75	5494.25	5871.75	5582.25	5449.75	5011.25	5037.75	5500.75		03:48:00	5301.67	4803.33	4745.67	4315.67	2672.67	2720.33	468	420.667	165	161.667	123
03:51:00	4139.25	3916.75	158.75	137.75	5086.25	5207.75	4906.25	5079.25	4336.75	3834.25	210.75	216.75	4732.25	4900.75	6074.75	5349.75	4299.25	4256.75	194.75	201.25	4845.25	5258.75	4732.25	5150.25	4553.25	4523.25	207.25	244.75	4992.25	5428.25	5852.25	5559.25	5436.75	5019.75	5015.75	5505.25		03:51:00	5276.5	4806.17	4749.5	4297.17	2725.17	2760.83	474.5	427.5	163.833	159.833	123.5
03:54:00	4156	3956.5	161	137.5	5059	5224	4902.5	5080	4362.5	3865.5	213	219	4720	4913.5	6044.5	5382.5	4333	4286.5	197	202.5	4835	5264	4740.5	5164.5	4562	4528.5	210	252.5	4974.5	5442.5	5815	5595	5447.5	4982.5	5055.5	5514.5		03:54:00	5274.83	4796.5	4746.17	4304.83	2755.5	2799.17	479.5	430.167	163.833	162.5	124.5
03:57:00	4185.5	3993	159	140	5070	5201	4929.5	5093.5	4381.5	3908.5	215.5	220	4737	4889.5	6043.5	5367	4353	4290.5	195.5	201.5	4823	5236.5	4738	5127	4536.5	4545.5	213.5	250	4989	5439.5	5829	5553.5	5387	4962.5	5011.5	5463		03:57:00	5275.17	4801.5	4746.83	4306.17	2802.5	2838.83	487.833	438.167	165.833	162.5	123.5
04:00:00	4225.5	4021.5	161	140	5045	5230	4907.5	5102.5	4430.5	3908.5	213	224	4751	4893.5	6036.5	5352.5	4368.5	4295.5	196	205	4837	5239	4742.5	5146	4549	4531	213	250.5	4965.5	5425.5	5846.5	5563	5388.5	5010.5	5002.5	5504		04:00:00	5292	4818.67	4759.33	4315	2833	2863.67	495.667	444	166	163.667	124.333
04:03:00	4265.5	4029.5	163	140.5	5076.5	5228	4947.5	5093	4431.5	3940.5	217.5	223.5	4730	4939.5	6103	5398	4386.5	4336	199.5	205.5	4855	5281	4751.5	5148	4546	4524	217	256.5	4989.5	5440.5	5830	5533.5	5399.5	4966.5	5031	5483		04:03:00	5284.33	4814	4749.67	4301.33	2875.67	2914	501.333	449.667	168.333	165	125.333
04:06:00	4264	4058.5	163.5	139	5062.5	5234	4948.5	5095.5	4417	3960.5	216	225	4744.5	4909.5	6096.5	5373.5	4400.5	4342.5	199.5	205	4834.5	5231.5	4748	5164	4574	4521.5	217	258	4978.5	5441	5841	5523	5369	4948.5	5011.5	5473		04:06:00	5287.17	4822.83	4741.83	4301.17	2911.17	2950.5	507.5	458.167	169.167	163.167	123.5
04:09:00	4287	4097.5	166	140.5	5067	5207	4946.5	5102	4458.5	3988	218	227.5	4732.5	4895.5	6040	5370.5	4393	4351.5	201	210	4857.5	5271	4757.5	5148.5	4574.5	4520	218.5	260	4974	5406.5	5818.5	5504	5353	4965.5	5065.5	5475.5		04:09:00	5281.33	4802	4745	4304.67	2952	2985.33	516	464.333	169.667	167	125
04:12:00	4338.25	4150.75	161.25	139.75	5068.25	5227.75	4951.25	5092.75	4461.25	3997.75	220.75	225.25	4760.75	4921.75	6066.75	5372.25	4410.75	4359.25	201.75	206.25	4863.75	5252.25	4756.75	5138.25	4536.25	4525.75	224.75	259.75	4988.25	5447.75	5829.75	5489.75	5384.75	4950.75	5030.75	5457.25		04:12:00	5260.67	4799.33	4748	4291.67	2973.33	3015	526.667	467.667	168.667	166.667	125.333
04:15:00	4352.5	4167.5	162.5	140.5	5101.5	5237.5	4961.5	5112	4475.5	4030.5	218.5	227	4735	4924.5	6060	5369.5	4442.5	4386.5	205	209	4859	5225	4781	5148.5	4561.5	4536	227.5	265	4987.5	5416.5	5811.5	5516	5384	4923	5039	5467		04:15:00	5286.17	4804.5	4751.5	4294.5	3017.83	3056.17	530.5	473.167	169.167	167.5	124.833
04:18:00	4372.75	4172.25	161.75	142.25	5058.25	5210.75	4982.25	5114.25	4484.25	4047.25	221.25	227.75	4756.25	4922.75	6080.75	5383.25	4433.25	4382.75	204.25	206.75	4856.25	5263.75	4767.75	5143.25	4530.75	4529.25	227.25	266.75	4979.25	5376.25	5828.75	5526.75	5354.25	4931.25	4989.75	5453.25		04:18:00	5281.33	4815.33	4738	4307.67	3037.67	3083	536.667	482	171	166	126.333
04:21:00	4392.25	4205.25	163.75	140.25	5058.75	5241.25	4950.75	5097.25	4491.75	4054.75	223.25	232.75	4764.25	4909.25	6086.25	5380.75	4451.75	4372.25	206.75	208.25	4841.25	5262.75	4781.25	5140.75	4558.75	4534.25	225.75	267.75	4972.75	5387.75	5764.75	5486.75	5367.75	4926.25	5012.25	5386.75		04:21:00	5276.33	4804.33	4748.67	4300.33	3077.33	3109.33	545.333	487.667	173	168	123
04:24:00	4399.5	4227.5	164.5	142.5	5091.5	5215	4951.5	5115	4490	4073	221.5	232	4756.5	4914.5	6048.5	5396	4471	4396.5	212	210	4869.5	5255.5	4757	5149.5	4571	4528.5	228	273.5	4973.5	5383.5	5803.5	5502.5	5378.5	4907	5021.5	5404.5		04:24:00	5277.83	4815.83	4747.5	4287.83	3119.83	3156.17	550.5	495.833	172.167	169.167	126.833
04:27:00	4404.75	4252.25	163.25	141.25	5076.75	5225.25	4965.75	5117.25	4492.25	4100.75	228.25	234.25	4775.25	4926.25	6072.25	5366.75	4455.25	4402.25	210.25	211.75	4849.75	5288.25	4779.25	5160.25	4572.25	4538.25	232.25	276.25	4974.75	5354.25	5749.25	5482.25	5360.75	4898.75	4990.25	5413.25		04:27:00	5303.17	4807.5	4738.17	4308.5	3133.5	3183.83	561.5	501.833	174.167	168.833	124.833
04:30:00	4432.25	4291.75	163.75	142.25	5069.75	5235.75	4961.25	5113.75	4522.75	4101.75	227.25	236.25	4738.75	4910.25	6080.25	5361.25	4468.25	4420.75	213.25	211.75	4861.75	5256.75	4779.25	5145.75	4573.75	4515.75	238.25	279.25	4982.25	5387.75	5760.75	5489.25	5343.25	4913.25	4974.25	5420.75		04:30:00	5271.17	4816.5	4736.17	4301.5	3172.17	3215.83	568.5	509.167	175.5	169.833	125.833
04:33:00	4450.25	4289.75	165.75	145.25	5079.75	5222.25	4943.75	5123.75	4516.75	4117.25	227.75	235.75	4736.75	4905.25	6038.25	5348.25	4487.75	4439.75	212.75	215.75	4836.75	5224.75	4763.25	5163.75	4563.75	4521.75	237.75	280.25	4972.75	5362.75	5796.75	5492.25	5351.75	4913.25	4981.75	5389.25		04:33:00	5276.17	4803.83	4762.83	4304.17	3203.17	3240.83	570.833	515.167	175.833	172.5	127.5
04:36:00	4454.25	4296.75	165.75	144.25	5062.75	5193.75	4933.25	5112.75	4521.25	4126.75	229.75	237.25	4759.75	4926.75	6069.25	5350.75	4495.25	4431.25	214.25	214.75	4847.25	5227.75	4777.75	5129.75	4577.75	4510.75	237.25	283.25	4959.25	5347.25	5721.75	5471.75	5338.25	4896.25	4964.25	5359.25		04:36:00	5281.17	4814.17	4728.5	4288.83	3242.17	3275.83	580.5	522.5	177.167	172.833	126.167
04:39:00	4478	4326	167.5	143	5049.5	5225.5	4929.5	5105	4538	4140.5	230.5	242	4765.5	4888	6059.5	5319.5	4490	4430	216	217.5	4849.5	5220	4783.5	5165.5	4573	4517	244	287	4954.5	5394	5730	5495	5336	4892.5	4995	5380		04:39:00	5270.33	4797.33	4733.67	4302.33	3261.33	3298	587.667	524	175	172.667	126
04:42:00	4492	4329	166	146.5	5075.5	5239	4940.5	5124	4520.5	4121	228	239	4748.5	4905.5	6021	5350	4492.5	4423.5	217	218.5	4857	5219.5	4791	5145	4541.5	4517.5	248.5	288	4923.5	5351	5737.5	5469.5	5331	4885.5	4967.5	5381.5		04:42:00	5271.17	4796.5	4735.83	4295.5	3306.17	3326.83	593.167	530.5	177.833	173.833	127.167
04:45:00	4501.25	4340.25	165.75	145.25	5068.75	5226.25	4939.25	5109.75	4516.25	4147.75	230.25	243.75	4743.75	4900.75	6059.75	5336.75	4476.25	4433.25	218.75	217.75	4858.75	5240.75	4766.75	5121.25	4537.75	4551.25	245.75	290.25	4941.25	5311.75	5700.75	5465.25	5332.25	4879.75	4972.75	5374.75		04:45:00	5289.83	4822.5	4750.17	4314.5	3321.5	3380.83	601.833	537.167	181.167	173.833	125.5
04:48:00	4510.5	4373	164	143.5	5063.5	5233.5	4928.5	5081	4535.5	4134	234.5	241.5	4764	4901.5	6049.5	5296.5	4492.5	4443.5	219	219	4827	5215.5	4780.5	5133.5	4553	4533	250.5	293.5	4933.5	5359	5728	5463	5332	4875.5	4974	5360.5		04:48:00	5279.17	4813.83	4739.5	4285.17	3361.83	3404.83	608.167	545.167	179.5	175.833	128.167
04:51:00	4521.25	4359.25	169.25	145.75	5077.75	5240.25	4906.25	5123.25	4550.25	4162.75	232.25	246.25	4751.25	4924.25	6027.25	5352.75	4522.75	4441.75	222.25	220.75	4826.25	5223.75	4788.75	5157.75	4576.25	4500.25	250.75	294.75	4919.25	5333.75	5685.75	5443.75	5303.75	4841.75	4976.75	5362.75		04:51:00	5273.67	4818.33	4743.67	4287.67	3381.67	3418.67	618	549	177	175.667	126
04:54:00	4527.25	4361.25	166.75	148.75	5053.25	5228.25	4905.25	5110.25	4561.75	4193.75	235.75	248.75	4756.25	4901.25	6034.75	5352.75	4485.75	4444.75	225.25	219.75	4840.25	5242.75	4784.25	5134.75	4533.75	4492.75	252.75	300.75	4943.75	5347.25	5704.75	5432.75	5303.25	4865.25	5002.75	5352.75		04:54:00	5281.5	4814.5	4722.17	4304.5	3412.17	3470.17	625.167	558.167	181.167	177.5	125.167
04:57:00	4537.75	4400.25	171.75	148.25	5084.75	5237.75	4901.75	5084.75	4557.25	4200.75	237.75	248.75	4768.75	4941.75	6030.25	5303.25	4542.25	4446.75	226.25	224.75	4822.75	5248.75	4786.75	5138.25	4575.75	4511.25	259.75	302.25	4945.75	5371.75	5683.25	5418.75	5300.75	4863.25	4972.75	5331.75		04:57:00	5276.67	4815	4735	4299.67	3424	3486.67	627.333	565.333	184.333	178	127
05:00:00	4551.25	4388.75	172.75	147.25	5079.75	5228.25	4887.25	5086.25	4551.75	4192.75	237.25	253.75	4736.25	4933.25	6025.75	5326.75	4498.75	4470.75	227.25	225.75	4833.75	5220.75	4758.25	5158.75	4567.75	4528.75	260.25	304.75	4942.25	5336.75	5715.25	5430.75	5291.75	4838.75	4974.75	5344.75		05:00:00	5265.17	4799.17	4722.83	4303.5	3462.17	3514.5	636.167	568.833	180.5	179.167	126.833
05:03:00	4565.75	4424.25	170.25	146.25	5080.25	5235.25	4892.75	5065.75	4549.25	4173.25	238.25	252.75	4750.75	4910.75	6028.75	5295.75	4497.25	4457.25	226.75	227.25	4821.25	5250.25	4785.25	5126.25	4558.25	4517.25	264.25	306.75	4957.25	5315.75	5685.75	5374.75	5272.75	4843.75	4966.25	5320.75		05:03:00	5288.67	4799.67	4744	4272	3487.33	3532.33	642.333	576.667	183.333	179.667	127.667
05:06:00	4566.25	4443.25	172.25	151.25	5069.25	5254.75	4865.75	5114.75	4575.75	4206.25	242.25	254.75	4734.25	4914.75	6022.25	5309.75	4500.75	4469.25	232.25	227.75	4825.75	5230.75	4759.75	5131.25	4567.25	4518.75	263.75	313.25	4939.75	5320.75	5689.75	5421.75	5279.25	4836.75	4970.25	5316.75		05:06:00	5267.67	4807	4741.33	4293.67	3521.33	3565	651.667	579	183.667	177.333	129.333
05:09:00	4563.5	4423.5	172	149.5	5079.5	5218.5	4870	5083	4561	4223	246	256.5	4737	4893	6009.5	5314	4508.5	4448.5	234.5	229.5	4827.5	5208.5	4776.5	5126	4553	4513	268.5	313	4922.5	5328.5	5729.5	5381.5	5291.5	4830.5	4959	5309.5		05:09:00	5274.17	4801.83	4744.83	4291.83	3550.83	3595.83	660.5	588.167	186.5	180.833	128.167
05:12:00	4577.25	4417.25	173.25	150.75	5066.25	5218.75	4873.25	5087.25	4547.75	4233.75	243.25	257.75	4737.75	4916.75	6023.25	5314.75	4499.75	4464.75	232.75	231.75	4832.75	5242.75	4770.75	5131.25	4552.25	4520.25	270.25	314.75	4934.25	5296.25	5672.25	5397.25	5265.75	4822.25	4947.75	5321.75		05:12:00	5287.67	4813.67	4731	4302.67	3571.33	3629	666.333	595.667	186	182	126
05:15:00	4575.5	4444	173.5	150.5	5065.5	5242.5	4853.5	5090.5	4561.5	4234	247	260.5	4738	4888	6018.5	5294	4529.5	4468.5	233	232.5	4831.5	5231.5	4777	5107	4558	4531	274	321	4913	5301.5	5672.5	5403.5	5264.5	4845.5	4959.5	5311.5		05:15:00	5289	4815.33	4734.67	4294	3601	3651	673.333	601.667	186.667	183.667	128
05:18:00	4599	4463.5	173.5	151.5	5065.5	5256	4871	5080	4563.5	4220	252	262.5	4740	4908	5954.5	5322.5	4514	4471.5	237	235	4817.5	5221.5	4790	5091.5	4574	4531	277	326	4929.5	5313.5	5660	5397.5	5258	4836.5	4949.5	5319		05:18:00	5275	4814.67	4749.33	4296.33	3620.67	3670.67	678.333	609.667	189	182	128
05:21:00	4593	4461.5	174	152.5	5070.5	5225.5	4848.5	5085	4555	4229.5	248.5	262.5	4747.5	4887	5971.5	5303.5	4516	4457.5	236	234	4835.5	5204.5	4776	5106.5	4596.5	4522.5	280	328	4903	5279.5	5655	5356.5	5245.5	4820.5	4934	5308		05:21:00	5275.17	4810.17	4749.83	4292.5	3663.17	3709.83	687.5	611.167	188.833	182.167	127.167
05:24:00	4599.25	4479.25	177.75	149.25	5068.25	5207.75	4843.75	5064.75	4563.25	4239.25	249.25	266.75	4765.25	4911.75	5974.75	5276.75	4526.75	4453.75	238.75	235.25	4824.25	5229.25	4802.25	5096.25	4566.75	4492.75	283.25	333.25	4903.75	5326.25	5643.75	5387.25	5246.25	4822.25	4935.75	5295.25		05:24:00	5294.17	4809.83	4743.17	4293.83	3687.5	3723.5	692.833	621.833	189.167	185.5	129.167
05:27:00	4620	4449	176.5	153.5	5080	5243	4855	5084.5	4568.5	4232	256	269	4719	4884.5	5990	5254.5	4502.5	4459.5	241	237.5	4818	5195	4749.5	5085	4563	4535.5	286	333.5	4900	5301	5638	5375	5229.5	4803	4947	5280		05:27:00	5294.17	4826.17	4742.83	4306.17	3710.17	3751.17	702.167	627.833	190.833	186.167	128.167
05:30:00	4602	4464	179.5	152	5060.5	5197	4842	5047	4577	4244	256.5	270	4776.5	4912	5944	5246.5	4533.5	4463.5	242	239	4810.5	5209.5	4782	5107.5	4555.5	4517	290.5	335.5	4881	5266	5625.5	5350	5242.5	4806.5	4916.5	5319		05:30:00	5296.17	4820.5	4744.17	4292.17	3719.5	3770.83	710.833	634.167	192.167	185.5	128.167
05:33:00	4604.5	4471.5	178.5	154	5061.5	5231	4834	5073	4571.5	4244	257.5	271.5	4747	4875.5	5918.5	5253	4515	4465	245	241.5	4808	5210	4766.5	5093.5	4570	4503	292.5	339.5	4894.5	5288.5	5599.5	5353.5	5220	4828	4946.5	5271.5		05:33:00	5287.67	4808.33	4759.33	4287.33	3748.67	3803.33	723.333	642	193	187.667	130.333
05:36:00	4610	4482	178.5	155	5064.5	5214.5	4841.5	5070.5	4538.5	4267.5	256	274	4754.5	4891	5935.5	5220.5	4526.5	4481	244.5	241	4822.5	5210.5	4780	5095	4571	4519.5	295	343.5	4886.5	5299.5	5635	5350	5225	4797	4931.5	5270.5		05:36:00	5294.17	4838.17	4735.83	4293.83	3779.83	3823.17	723.167	650.167	193.167	187.833	129.833
05:39:00	4602.75	4504.25	181.25	155.25	5081.75	5248.75	4806.25	5053.75	4587.25	4266.25	260.25	273.75	4756.75	4898.25	5909.25	5229.25	4539.25	4479.25	247.25	242.25	4804.75	5201.75	4788.25	5095.25	4547.75	4531.75	299.75	351.25	4908.75	5286.25	5634.75	5347.75	5203.75	4807.25	4920.25	5303.75		05:39:00	5291.67	4801.33	4751	4291.33	3792.67	3840.33	735	653.667	197	189.333	128
05:42:00	4622	4505.5	182	157	5087.5	5222	4806	5030.5	4560.5	4262.5	262	275.5	4754	4921.5	5891.5	5226.5	4516	4466.5	248.5	244.5	4807	5221.5	4779	5079.5	4575.5	4509	304	350.5	4904.5	5282	5635.5	5346	5209.5	4799	4927.5	5248		05:42:00	5288	4809.67	4742	4292.67	3820.67	3860.33	740.667	660.333	194	189.333	129.667
05:45:00	4611.25	4471.75	181.75	159.75	5084.25	5238.25	4821.75	5059.75	4568.25	4232.75	263.75	276.25	4739.75	4882.75	5871.25	5239.75	4526.25	4470.75	249.75	246.25	4814.75	5180.25	4777.25	5089.25	4567.25	4520.75	303.75	358.25	4870.25	5306.75	5627.75	5355.75	5179.75	4774.25	4921.75	5247.25		05:45:00	5290.33	4809.33	4740.33	4297.67	3840.33	3884.33	748.667	669.333	195.667	192	130
05:48:00	4601.25	4479.75	182.75	159.25	5087.25	5228.25	4807.25	5051.25	4564.75	4258.25	267.25	281.25	4730.25	4885.75	5878.25	5227.75	4534.75	4465.75	253.25	245.25	4791.25	5230.75	4746.25	5072.25	4539.25	4500.75	305.75	358.25	4880.75	5254.25	5625.25	5343.25	5164.25	4810.75	4888.25	5241.75		05:48:00	5282	4804.67	4756.33	4301	3867	3903.33	756.333	671.333	198.333	192	130.333
05:51:00	4616.75	4503.75	182.75	159.75	5056.75	5227.75	4800.25	5036.25	4575.75	4254.25	267.25	282.25	4743.25	4902.75	5850.25	5196.25	4535.75	4469.75	256.25	248.75	4799.25	5200.25	4775.25	5078.75	4570.75	4501.25	309.75	363.25	4874.75	5244.75	5613.75	5349.25	5186.25	4795.75	4908.75	5224.25		05:51:00	5290.83	4813.17	4730.83	4292.5	3880.17	3940.83	761.833	680.833	199.167	193.833	130.167
05:54:00	4616.25	4494.75	186.25	161.25	5085.25	5231.25	4798.75	5049.25	4570.25	4245.75	269.75	285.75	4717.75	4884.75	5872.75	5254.75	4517.75	4483.25	256.75	248.25	4811.75	5193.75	4763.25	5089.25	4578.25	4512.75	312.75	365.75	4853.25	5261.25	5543.75	5317.25	5165.25	4798.75	4917.25	5232.75		05:54:00	5293.33	4809.67	4736.33	4300.33	3906.67	3943.67	768.667	687.333	200.333	193	130
05:57:00	4582.5	4472	185.5	162.5	5073	5224	4805.5	5028	4561	4235.5	272.5	287.5	4720.5	4883	5885.5	5224.5	4502.5	4473	260.5	252.5	4776	5190.5	4759.5	5078	4553	4497	319.5	368.5	4867.5	5274	5566	5347	5130.5	4786	4883.5	5254.5		05:57:00	5287	4817	4743.33	4297.33	3923.33	3977.33	781	690	202.667	193.667	130
06:00:00	4633.5	4515.5	187	161.5	5086	5234	4796.5	5035.5	4578	4263.5	272	289	4731.5	4920.5	5862.5	5234	4513	4477	262	250.5	4818.5	5198.5	4783	5088	4561	4516	318	376.5	4864	5258	5567	5348.5	5153	4785	4906	5221		06:00:00	5297.5	4816.17	4740.5	4300.17	3940.5	3997.17	782.167	699.833	200.833	194.5	130.167
06:03:00	4635.75	4497.75	184.75	162.75	5075.25	5221.75	4777.25	5034.25	4578.25	4256.75	276.25	290.25	4734.25	4887.25	5846.25	5220.25	4529.25	4480.25	263.25	255.25	4833.25	5195.25	4749.25	5093.25	4559.25	4494.75	322.75	377.75	4873.25	5237.75	5556.25	5339.25	5159.75	4796.25	4890.25	5220.25		06:03:00	5280.67	4824	4748.67	4307.33	3967.33	4009.33	790.333	707.333	201.333	195.333	132
06:06:00	4608.5	4479.5	187	164.5	5081	5233	4800.5	5016.5	4555	4264	277	293.5	4728.5	4894	5858	5241.5	4517.5	4482	264	252	4787	5194	4781.5	5075	4570.5	4510	328.5	387.5	4871.5	5233.5	5590.5	5304	5140.5	4760	4837	5218		06:06:00	5275	4823	4739.33	4302.33	3983.67	4038.67	803.667	710.333	204	196	131.667
06:09:00	4626.5	4494.5	188.5	163.5	5070	5247	4792.5	5007.5	4568.5	4242	282.5	295.5	4735	4907	5837.5	5223.5	4516.5	4479	269	256	4792.5	5199	4760.5	5056	4576	4487	328	385.5	4846.5	5264	5547	5341	5124.5	4763	4871.5	5214.5		06:09:00	5287.83	4837.5	4752.83	4293.83	4015.17	4062.83	806.833	719.833	202.5	198.5	131.167
06:12:00	4639.25	4517.75	188.25	163.25	5087.75	5225.25	4768.75	5027.75	4555.75	4262.75	280.25	296.25	4732.25	4899.25	5862.25	5208.25	4528.75	4476.75	270.75	255.25	4816.25	5162.75	4764.75	5083.25	4557.75	4504.25	331.75	390.25	4851.75	5238.75	5557.25	5323.25	5134.25	4761.25	4879.25	5200.25		06:12:00	5304.33	4822	4749.67	4304.33	4021	4067.67	812.333	724.333	205.333	198.333	132.667
06:15:00	4623.25	4514.25	190.75	164.75	5105.25	5206.75	4792.75	5000.75	4569.75	4256.75	283.25	300.75	4733.75	4885.75	5866.75	5205.25	4530.25	4478.25	274.75	259.75	4803.25	5189.25	4762.75	5064.75	4564.25	4499.25	332.75	394.75	4857.25	5225.25	5577.75	5316.75	5150.25	4769.75	4916.25	5199.25		06:15:00	5296	4828	4739.67	4311.67	4038.67	4103	819.667	726.667	206.667	199.667	132.667
06:18:00	4639.75	4534.75	192.75	167.25	5080.25	5231.25	4797.25	5032.75	4568.25	4248.75	283.75	303.25	4739.25	4899.25	5814.25	5213.75	4524.75	4472.75	277.75	261.25	4806.75	5173.25	4776.75	5085.25	4553.25	4483.75	336.75	399.25	4844.75	5245.25	5554.75	5297.75	5117.25	4769.75	4859.75	5191.25		06:18:00	5293.17	4816.17	4737.17	4289.5	4057.83	4104.83	828.5	736.167	206.5	200.167	131.833
06:21:00	4635.5	4495	194	167	5060.5	5222	4762	5011.5	4547.5	4261	289	301	4727.5	4877	5832.5	5189	4519	4491.5	276.5	260.5	4805.5	5133.5	4762.5	5069.5	4559	4492.5	341.5	398.5	4843.5	5225	5536	5298.5	5110	4753.5	4877.5	5160.5		06:21:00	5295	4833.67	4731.33	4304	4070	4139.67	836.667	743.333	208	201.667	132
06:24:00	4624.75	4494.75	192.75	168.75	5050.25	5240.25	4767.25	5017.25	4559.25	4263.75	290.75	306.75	4751.75	4912.25	5818.25	5196.25	4517.75	4470.75	277.75	264.25	4776.75	5161.25	4765.25	5086.75	4547.75	4509.25	342.25	406.25	4843.75	5214.75	5541.25	5292.25	5126.25	4762.25	4844.75	5179.25		06:24:00	5278.17	4821.17	4755.17	4302.17	4093.83	4135.83	843.167	749.5	208.167	201.167	133.5
06:27:00	4617	4537.5	195.5	167	5081	5243	4753.5	5040	4575	4266.5	290	309	4745	4884	5810	5184.5	4536	4485.5	285	266	4773.5	5172	4775.5	5064.5	4580	4490.5	352	409.5	4832	5230	5547.5	5286.5	5100.5	4765	4883	5202.5		06:27:00	5295.67	4818	4737.67	4296.67	4106.33	4161	856.667	753.333	209.667	204.667	132
06:30:00	4602.75	4502.25	195.25	171.25	5062.25	5231.25	4755.75	5004.25	4566.75	4250.75	291.75	310.25	4748.75	4892.25	5803.25	5190.25	4527.75	4467.25	282.75	265.75	4785.75	5137.25	4755.75	5042.25	4552.75	4505.75	352.75	414.25	4822.25	5188.75	5529.25	5289.25	5116.75	4776.25	4871.75	5161.25		06:30:00	5303	4844.33	4738.67	4288.33	4113.67	4180.33	863.667	766	210	203.333	135.333
06:33:00	4611.5	4481	198.5	169.5	5074.5	5222.5	4749	5007.5	4593	4236.5	297	311.5	4730	4895.5	5825.5	5187	4527.5	4479	284	268	4782.5	5160.5	4754	5067	4550	4487	356.5	421	4824.5	5187	5531.5	5260	5074.5	4749.5	4870	5159.5		06:33:00	5281.67	4806	4753.33	4309	4130	4184.67	868	766.667	210.333	204.667	135
06:36:00	4629	4519.5	197	171	5072.5	5243	4749.5	5019	4575	4248	296.5	316	4753.5	4906.5	5784	5201	4504.5	4464	286	271	4795	5147	4760	5046.5	4552	4515.5	362	422	4813.5	5209	5521	5273.5	5084.5	4763.5	4866.5	5155.5		06:36:00	5298.83	4822.5	4744.17	4303.17	4155.17	4199.17	869.5	773.167	213.167	204.167	134.833
06:39:00	4627.25	4484.75	196.75	173.25	5087.25	5235.75	4751.75	5013.25	4568.75	4256.25	301.25	318.25	4744.75	4891.25	5809.25	5177.25	4516.75	4484.75	292.75	270.75	4779.25	5138.25	4753.25	5053.75	4585.75	4501.25	366.25	426.75	4823.75	5234.25	5497.75	5272.75	5094.75	4785.75	4862.25	5171.75		06:39:00	5291.67	4815.67	4736	4301.33	4160.67	4214.67	876	780.667	213.333	206.667	134.333
06:42:00	4616.75	4514.75	199.25	173.25	5086.25	5239.75	4748.25	5022.25	4556.75	4272.75	303.25	318.75	4735.25	4902.75	5780.75	5161.75	4518.75	4471.75	293.25	272.25	4780.25	5151.25	4756.25	5059.75	4566.25	4493.75	367.25	431.75	4813.75	5200.75	5479.25	5262.75	5100.75	4758.25	4873.25	5144.25		06:42:00	5273.83	4814.83	4749.83	4299.17	4186.5	4241.5	886.5	787.833	214.5	207.833	133.5
06:45:00	4627.75	4494.25	201.75	175.75	5059.75	5227.25	4719.75	4996.75	4565.75	4259.25	304.75	325.75	4747.25	4908.25	5748.75	5197.25	4507.75	4475.25	296.75	276.75	4791.25	5135.75	4748.75	5053.25	4570.25	4491.25	368.75	435.75	4820.25	5207.75	5501.75	5276.25	5082.25	4772.75	4856.25	5149.25		06:45:00	5280.17	4809.5	4744.83	4298.5	4183.17	4250.83	893.167	793.833	215.167	207.5	134.5
06:48:00	4622	4496	202	176	5073.5	5234	4744	5004	4562.5	4236.5	305.5	325.5	4759.5	4888	5798	5179.5	4516.5	4486.5	298.5	273.5	4791.5	5102	4743	5025	4558	4502	372	435	4801	5216.5	5515	5272.5	5080.5	4751	4834	5149		06:48:00	5297.5	4819.17	4739.17	4282.5	4204.17	4282.17	905.833	802.5	216.167	208.167	134.5
06:51:00	4642	4494.5	201.5	178.5	5067.5	5217	4726.5	4997.5	4573.5	4250.5	308	332	4741.5	4896	5768.5	5186.5	4511.5	4475	298	275.5	4795	5162	4757	5049	4583.5	4498	379.5	441	4821	5169.5	5484.5	5246	5074.5	4753.5	4833	5153.5		06:51:00	5293.5	4825.5	4736.5	4302.5	4214.5	4266.5	911.167	806.5	216.833	211.5	133.5
06:54:00	4636.5	4531	202	176	5067.5	5228.5	4727.5	4995.5	4564	4252	313.5	330	4721	4897	5776	5179	4526.5	4464.5	303	277.5	4774	5140	4763	5055.5	4565	4476	383	446	4831	5160.5	5482	5254.5	5054	4737.5	4850.5	5158.5		06:54:00	5286	4815.67	4733.33	4295	4225	4284.67	918	812.333	218	210	133.667
06:57:00	4622.75	4486.75	205.75	179.25	5055.75	5235.25	4736.25	4979.25	4572.25	4258.75	316.25	336.25	4756.25	4879.25	5752.75	5145.75	4522.75	4465.25	302.75	281.25	4789.75	5121.75	4757.25	5064.25	4538.25	4483.25	382.25	451.25	4815.75	5182.25	5469.75	5251.75	5044.25	4747.75	4844.25	5134.75		06:57:00	5288.33	4815	4739	4291	4256.33	4313.67	923.333	818	219.333	211.667	137
07:00:00	4638.25	4490.75	204.75	181.25	5069.25	5246.25	4718.75	4990.75	4534.75	4255.25	316.75	336.25	4725.75	4895.25	5694.75	5158.25	4525.75	4465.25	306.25	281.75	4758.75	5141.75	4741.25	5034.75	4549.75	4503.25	392.25	453.75	4816.25	5175.75	5454.25	5242.75	5045.75	4769.25	4836.25	5134.25		07:00:00	5297.67	4809.67	4742.67	4306.67	4257.33	4299.33	933	826	220.333	212.333	136.333
07:03:00	4631.25	4513.25	208.25	180.25	5059.75	5242.25	4725.25	4972.25	4561.75	4253.25	318.75	339.75	4710.75	4893.75	5705.75	5163.25	4500.75	4472.75	309.75	284.25	4787.75	5144.75	4742.25	5030.25	4584.25	4513.25	397.75	460.25	4793.75	5199.25	5450.25	5254.75	5049.75	4740.25	4841.75	5149.75		07:03:00	5300	4821	4732	4301	4273.67	4347.67	941	835	221.333	212.333	136.667
07:06:00	4629	4505	207	181.5	5077.5	5247	4697.5	4974	4555.5	4264	320.5	341.5	4731	4878	5784	5144	4507	4488.5	313.5	286.5	4768	5121.5	4733.5	5036	4553	4500	398	461	4805	5193	5452	5257.5	5012.5	4741.5	4827.5	5126.5		07:06:00	5270.83	4826.83	4721.5	4293.83	4277.17	4351.83	952.167	840.833	222.167	216.167	136.833
07:09:00	4644	4504.5	211.5	182	5084	5223	4696	4981.5	4552	4253	323	344.5	4739.5	4893.5	5691	5172	4531	4477	313.5	286.5	4747.5	5161	4756	5011.5	4578	4503.5	400.5	470	4801.5	5137	5473	5246	5023.5	4740.5	4845	5119		07:09:00	5287.67	4805.67	4724	4294.33	4315.33	4355.67	954.333	840	224	216	135.333
07:12:00	4631.25	4470.25	209.25	182.25	5083.75	5249.25	4718.25	4977.75	4564.75	4252.75	320.25	347.75	4734.25	4875.75	5687.75	5130.25	4509.75	4469.25	314.75	288.75	4763.75	5099.75	4738.25	5030.75	4568.25	4496.25	405.25	473.25	4806.25	5160.25	5434.25	5278.75	5010.75	4744.75	4814.75	5145.25		07:12:00	5276.83	4819.5	4728.83	4289.17	4311.83	4364.83	962.833	854.833	223.167	215.833	137.833
07:15:00	4613.25	4492.75	213.75	184.75	5092.75	5253.75	4691.75	4983.25	4538.25	4244.75	327.75	351.75	4741.25	4886.75	5722.75	5174.25	4507.75	4482.75	322.25	287.75	4749.75	5117.25	4764.25	5038.75	4582.25	4504.25	409.25	472.75	4817.25	5162.75	5442.25	5253.25	5001.25	4750.75	4823.25	5088.75		07:15:00	5271.17	4825.83	4734.83	4279.83	4330.5	4376.83	970.5	859.167	225.5	219.167	136.833
07:18:00	4609.75	4497.75	211.75	186.75	5103.25	5228.75	4701.75	4966.75	4555.75	4271.75	326.75	350.75	4732.25	4854.25	5680.25	5124.25	4514.75	4482.75	319.75	292.25	4764.25	5124.25	4745.25	5053.75	4563.75	4486.75	413.25	482.75	4795.25	5135.25	5443.75	5233.25	4996.75	4720.25	4823.25	5087.25		07:18:00	5296.67	4822.33	4738	4304.67	4340	4404.67	981.333	865.333	227.333	217	137.667
07:21:00	4630.25	4540.25	216.75	186.75	5089.25	5243.25	4710.75	4973.75	4565.25	4254.75	333.75	358.25	4734.25	4890.25	5685.75	5165.25	4509.75	4470.75	322.75	290.75	4752.75	5145.25	4753.75	5041.25	4560.75	4497.25	418.75	488.75	4790.25	5166.25	5441.25	5268.75	4994.25	4721.75	4869.25	5129.75		07:21:00	5289.17	4817.5	4735.83	4297.5	4357.5	4414.83	983.833	873.833	225.5	217.5	136.5
07:24:00	4629.75	4498.25	216.25	187.75	5063.75	5230.25	4691.25	4974.25	4556.25	4242.25	335.75	355.75	4723.75	4886.75	5708.25	5134.25	4531.75	4466.25	325.25	294.25	4754.75	5125.25	4744.75	5031.25	4574.25	4487.25	419.75	490.25	4781.75	5180.75	5479.25	5237.75	4986.75	4737.25	4839.25	5104.75		07:24:00	5287	4830	4732.33	4303	4357	4419.67	993	872.667	228.333	220	137.667
07:27:00	4626.25	4478.75	216.25	188.25	5077.75	5228.75	4685.25	4959.25	4539.25	4258.75	339.75	358.25	4692.75	4864.25	5675.25	5108.75	4513.25	4461.75	330.75	296.25	4770.25	5121.25	4751.25	5004.75	4554.25	4480.75	424.75	492.25	4786.75	5115.25	5437.25	5256.25	4982.25	4730.75	4831.25	5113.25		07:27:00	5298.33	4822.33	4742.33	4302	4364.33	4440.67	1002.67	885.667	228.333	220.667	135.667
07:30:00	4627.25	4469.25	218.75	188.25	5073.25	5230.75	4692.75	4971.25	4558.75	4236.25	337.75	364.25	4738.75	4863.25	5701.75	5122.75	4499.25	4476.75	328.75	295.25	4762.75	5122.75	4740.25	5029.75	4557.25	4498.75	425.25	496.75	4780.75	5138.25	5437.75	5271.75	4977.25	4727.25	4827.25	5086.25		07:30:00	5268.83	4831.5	4739.5	4297.5	4374.5	4442.17	1008.83	889.5	228.167	220.167	137.167
07:33:00	4620.25	4477.75	220.75	190.25	5055.25	5247.75	4696.75	4948.25	4581.25	4260.25	343.25	363.75	4727.25	4868.25	5684.75	5156.25	4508.25	4449.25	333.75	299.25	4731.75	5147.25	4751.25	5014.25	4569.75	4487.25	427.75	504.75	4799.25	5124.75	5415.75	5249.75	4975.25	4711.75	4821.25	5079.25		07:33:00	5301	4808.33	4725	4281.67	4378.67	4445.33	1010.33	898.333	232	222.667	138.667
07:36:00	4620.75	4486.75	224.75	192.25	5061.75	5226.25	4673.25	4945.75	4546.25	4240.75	344.25	369.75	4727.75	4873.25	5646.25	5114.75	4508.75	4494.75	336.25	302.25	4736.75	5127.75	4747.25	5022.75	4567.25	4494.75	434.25	506.75	4781.25	5141.75	5406.25	5232.75	4967.75	4733.75	4833.75	5083.25		07:36:00	5290.33	4833.67	4740.67	4297.33	4409.33	4454.67	1027.33	906	233.333	224	139
07:39:00	4630.75	4501.75	224.25	188.75	5070.75	5252.25	4656.75	4973.25	4530.25	4221.25	347.75	368.25	4684.25	4864.25	5642.25	5112.25	4504.25	4465.75	337.75	303.75	4729.25	5115.25	4739.75	5008.25	4565.75	4475.75	438.75	512.75	4768.25	5115.75	5391.25	5224.75	4985.75	4736.75	4822.25	5076.75		07:39:00	5294.17	4828.83	4713.5	4292.83	4410.5	4472.83	1031.83	910.833	233.833	224.5	137.833
07:42:00	4640.5	4486.5	221.5	195	5065.5	5241	4674.5	4940.5	4544.5	4239.5	349.5	373	4727	4843.5	5689.5	5096.5	4498	4476	341	305.5	4754	5099	4747.5	5033	4549	4477.5	438.5	512.5	4772	5129	5415.5	5237	4963.5	4692	4791	5079		07:42:00	5287.17	4817.17	4734.17	4291.5	4409.17	4475.17	1038.83	915.5	235.167	224.833	137.833
07:45:00	4633	4466	224	195	5051	5227.5	4660.5	4957	4536.5	4269.5	352.5	374.5	4719.5	4870	5623.5	5080	4513	4457	344.5	305	4758.5	5118	4759.5	5019.5	4555	4497.5	445.5	520	4773	5107.5	5419	5217	4973	4693	4785	5083.5		07:45:00	5289.83	4825.5	4740.17	4304.17	4432.17	4507.17	1046.83	925.833	233.167	226.167	138.5
07:48:00	4629.5	4523.5	226	193.5	5074	5229	4679	4969	4549	4269	359.5	378.5	4717	4865.5	5637.5	5120	4498	4481.5	347	309.5	4743.5	5122.5	4747	5001.5	4578.5	4479.5	451.5	529.5	4783	5118.5	5411.5	5260.5	4940.5	4717.5	4814.5	5067		07:48:00	5288.83	4823.83	4732.83	4294.17	4437.17	4508.17	1054.17	931.167	236.833	226.5	140.167
07:51:00	4630.25	4491.75	229.25	195.75	5082.75	5218.75	4669.25	4927.75	4551.75	4239.75	356.75	377.25	4720.25	4872.25	5645.75	5107.25	4504.75	4469.25	346.25	307.75	4745.25	5109.25	4732.75	5030.25	4541.75	4484.75	453.25	530.75	4807.75	5142.25	5404.75	5217.75	4953.25	4685.75	4808.25	5055.25		07:51:00	5298.33	4820.33	4748.67	4298	4459.33	4512.33	1058	939.667	238.333	228.667	140.667
07:54:00	4633.5	4471	227	196.5	5069.5	5229.5	4672	4930.5	4559.5	4245	360	384	4716.5	4852	5613.5	5089.5	4506.5	4493	350	312	4739	5126	4729.5	5004	4568.5	4476.5	457.5	535	4774.5	5104.5	5378.5	5195	4932	4696.5	4811	5084		07:54:00	5283.5	4818.17	4725.5	4292.17	4458.5	4516.83	1065.5	939.5	238.833	231.5	140.167
07:57:00	4607	4495.5	231	197	5070	5257.5	4666	4927.5	4563	4245	359	386.5	4704.5	4860	5614.5	5090	4521	4479	354.5	308.5	4742	5122	4733	5021	4561	4485.5	463.5	535.5	4774.5	5131.5	5402	5196.5	4917	4713.5	4793.5	5063.5		07:57:00	5265.83	4820.17	4749.17	4285.17	4455.17	4530.17	1081.83	950.167	237.833	229.5	139.833
08:00:00	4627.75	4494.75	230.75	197.25	5060.75	5230.75	4670.75	4952.75	4537.75	4252.75	362.75	389.75	4715.75	4870.25	5656.25	5105.75	4502.25	4462.75	353.25	317.25	4723.75	5096.25	4737.75	5015.25	4566.75	4480.75	468.25	541.75	4757.75	5112.75	5451.25	5219.75	4924.75	4678.25	4790.25	5054.25		08:00:00	5282.5	4828.17	4729.83	4280.5	4490.17	4527.5	1087.17	957.5	238.833	231.833	140.833
08:03:00	4620.25	4460.75	232.25	202.25	5075.25	5235.25	4641.25	4944.75	4564.25	4249.25	368.25	389.75	4722.75	4853.25	5591.25	5091.25	4491.75	4471.75	353.25	315.25	4745.25	5093.25	4715.75	5013.75	4555.25	4470.25	470.75	541.75	4759.75	5099.25	5377.25	5189.75	4908.25	4716.25	4793.75	5036.25		08:03:00	5289.5	4840.83	4746.83	4310.83	4476.83	4542.83	1089.17	960.833	241.5	232.833	140.833
08:06:00	4619.25	4506.25	232.75	199.25	5086.75	5226.25	4665.25	4945.25	4553.75	4251.25	369.25	396.25	4728.25	4862.25	5617.25	5089.25	4510.25	4465.75	359.75	320.75	4727.25	5119.75	4722.75	5014.25	4561.75	4493.25	471.25	554.25	4744.75	5111.25	5389.75	5193.75	4932.75	4695.25	4802.25	5035.75		08:06:00	5303.83	4812.83	4737.17	4283.83	4495.17	4553.5	1095.5	966.833	239.167	232.5	140.833
08:09:00	4622.5	4499.5	234.5	202	5093.5	5225	4648.5	4934	4558.5	4254	372.5	401.5	4741.5	4856	5669.5	5093	4502.5	4466.5	364	315.5	4712	5092	4723.5	4999	4556	4489.5	481.5	555	4745	5127.5	5397.5	5208.5	4931.5	4673	4820.5	5050.5		08:09:00	5290.17	4823.17	4749.83	4296.83	4496.83	4578.17	1109.83	976.833	240.833	233.5	140.167
08:12:00	4604.75	4481.25	236.25	202.75	5058.25	5245.25	4630.75	4933.75	4541.25	4242.25	377.75	401.75	4708.25	4861.25	5605.75	5069.75	4506.25	4451.75	364.25	319.25	4724.25	5111.25	4729.75	5012.25	4550.75	4477.25	478.25	559.25	4730.75	5090.75	5362.25	5196.25	4921.75	4673.25	4773.25	5040.75		08:12:00	5296.33	4823.33	4739.67	4293.67	4511	4564	1112	982	241.667	234	140.667
08:15:00	4628	4501	238.5	204	5054.5	5225.5	4629	4932.5	4541.5	4230	377.5	405	4714	4843.5	5602	5081.5	4503	4448	368	322	4733.5	5114.5	4725	4992	4560	4482	488	571	4758.5	5108	5387	5197	4907.5	4676	4779.5	5038.5		08:15:00	5299.67	4835	4732.33	4270.67	4508.67	4586.33	1120.67	985.333	245.667	237.667	141.667
08:18:00	4609	4486	238.5	205.5	5064.5	5225	4655	4927	4560	4243.5	383	402.5	4729.5	4869.5	5611.5	5064.5	4518.5	4468	368	326.5	4716	5086	4716	4998	4583.5	4478	489	572	4744	5105	5369.5	5214	4903	4681.5	4774.5	5031		08:18:00	5290.67	4824	4728.67	4291.67	4526	4578.67	1127	1000.33	246	234.667	143.333
08:21:00	4632.25	4477.25	239.25	207.75	5074.75	5240.75	4650.75	4924.25	4542.25	4232.75	386.75	409.75	4739.25	4827.25	5586.75	5074.75	4491.75	4459.25	370.75	328.25	4722.75	5076.75	4737.75	5001.75	4561.25	4470.75	491.25	571.75	4729.75	5070.75	5336.25	5195.25	4897.75	4698.25	4788.25	5030.25		08:21:00	5281.17	4820.17	4731.83	4283.83	4525.5	4599.17	1132.83	1002.83	247.5	238.167	141.833
08:24:00	4610.25	4477.75	241.75	205.75	5068.75	5235.75	4653.75	4914.75	4546.75	4243.25	383.25	410.25	4715.25	4854.25	5604.75	5057.25	4491.75	4456.75	378.25	326.25	4705.25	5101.25	4711.25	4987.75	4575.25	4457.25	496.25	578.75	4757.25	5086.25	5343.75	5182.25	4884.75	4666.75	4784.25	5022.75		08:24:00	5294.5	4828.83	4752.5	4295.17	4546.17	4602.17	1147.17	1015.17	248.167	238.833	142.833
08:27:00	4610.75	4478.75	243.75	208.25	5079.25	5241.75	4631.25	4912.75	4548.25	4260.75	387.25	416.75	4716.75	4861.25	5611.75	5055.75	4488.25	4452.25	379.75	327.75	4707.75	5068.25	4726.25	5004.25	4560.25	4472.25	500.25	583.75	4736.75	5095.75	5337.25	5182.75	4898.25	4689.25	4774.25	5019.75		08:27:00	5305.33	4825.67	4733	4283.33	4536.33	4621.33	1146	1015.33	248.333	240	143.667
08:30:00	4588.25	4464.25	241.75	207.75	5053.75	5255.25	4625.25	4896.25	4515.75	4235.25	392.25	419.75	4716.75	4829.25	5575.25	5071.75	4466.25	4471.25	379.25	332.75	4714.75	5101.25	4737.25	4973.75	4568.25	4468.75	508.75	587.25	4752.25	5071.75	5348.25	5193.25	4898.75	4701.25	4741.75	5005.25		08:30:00	5297.83	4840.17	4736.5	4307.17	4573.83	4641.83	1161.83	1024.5	250.167	241.167	143.167
08:33:00	4600.25	4520.25	246.25	208.75	5065.25	5241.25	4625.25	4919.75	4557.25	4253.75	391.75	422.75	4713.75	4865.25	5565.25	5062.75	4519.25	4475.75	380.25	335.75	4717.75	5104.25	4737.25	5001.75	4548.75	4487.75	510.75	596.75	4730.75	5099.75	5370.25	5204.75	4869.75	4683.75	4771.75	4994.75		08:33:00	5290.67	4822.67	4737.67	4295	4552.33	4623	1170.67	1031.67	249.333	239	142.333
08:36:00	4599.25	4483.25	248.75	213.75	5068.25	5247.75	4654.75	4898.25	4528.25	4219.75	396.75	430.25	4703.75	4872.25	5543.75	5054.25	4497.75	4477.25	387.25	333.75	4720.75	5075.75	4738.25	4999.25	4566.25	4463.25	515.75	601.25	4753.75	5081.25	5367.25	5186.25	4886.25	4691.75	4752.25	5006.25		08:36:00	5276.33	4825	4721.67	4292.33	4564.33	4632.67	1176.33	1032.33	250.667	240.667	144
08:39:00	4614.75	4480.25	251.75	211.75	5061.75	5239.75	4627.25	4886.25	4546.75	4237.25	401.25	427.75	4694.75	4853.25	5569.75	5054.25	4513.25	4451.75	388.25	337.25	4696.75	5072.75	4723.25	4969.25	4567.75	4481.75	519.25	604.75	4745.25	5078.25	5346.75	5173.25	4848.25	4653.75	4739.25	4996.25		08:39:00	5302.83	4844.83	4745.5	4298.17	4576.83	4634.83	1182.5	1044.5	252.167	243.167	144.833
08:42:00	4612	4512	251	214	5081.5	5226	4643	4900	4524	4247.5	400	428	4721.5	4850	5548.5	5033.5	4503	4471	395.5	338	4698.5	5080.5	4732	5010.5	4564	4473.5	520	610.5	4739	5089.5	5344.5	5150.5	4857.5	4679	4761.5	5013.5		08:42:00	5297.5	4835.83	4744.5	4304.83	4565.83	4647.17	1185.5	1045.5	254.5	243.833	142.167
08:45:00	4597.5	4463.5	251.5	215	5083.5	5236.5	4618.5	4899.5	4555.5	4238	404.5	435	4704	4848.5	5601	5037.5	4491.5	4459	395.5	338.5	4714.5	5068	4703	4993	4566	4486	532	615.5	4740.5	5088.5	5364.5	5190	4849.5	4664	4747	5007.5		08:45:00	5303.83	4831.17	4740.5	4297.17	4582.5	4644.5	1197.17	1051.17	253.5	243.5	143.167
08:48:00	4617	4478	249.5	214.5	5067.5	5223.5	4617.5	4910.5	4548	4250.5	408	431	4713	4854	5574	5031.5	4510.5	4469	400.5	344	4723.5	5074	4740.5	4973	4549	4492	533	618.5	4720	5059	5346.5	5163	4877.5	4660.5	4749	4987.5		08:48:00	5300.33	4816.67	4730.33	4292.67	4601.67	4676	1200	1064	256	247.333	145
08:51:00	4611	4512	256	216.5	5071	5229.5	4639.5	4900.5	4541	4238.5	409.5	436.5	4718.5	4877.5	5557	5043	4500	4463.5	402	343.5	4703	5072	4736.5	4984.5	4546	4453	538.5	622.5	4713.5	5086.5	5337.5	5167.5	4844.5	4674.5	4737	5000.5		08:51:00	5287.17	4833.5	4734.17	4294.17	4591.83	4670.17	1211.5	1065.5	257.833	249.167	147.833
08:54:00	4580.75	4468.75	257.25	218.25	5073.25	5217.25	4617.75	4895.25	4529.75	4245.25	415.75	444.75	4724.75	4859.25	5550.25	5052.75	4496.25	4451.25	399.75	346.25	4704.75	5066.75	4721.75	4975.25	4570.75	4484.75	541.75	628.75	4720.75	5084.75	5320.75	5187.75	4833.75	4679.75	4738.25	5007.25		08:54:00	5294.33	4842	4740.67	4277.67	4583.67	4683.33	1217	1069.67	258	247	145
08:57:00	4577.5	4460	258.5	216	5079.5	5230.5	4618.5	4884.5	4530.5	4235.5	416	439	4705	4855.5	5559.5	5031	4487	4469.5	407	347	4700	5044.5	4711	4985.5	4554	4464.5	544.5	630.5	4704.5	5074	5321	5139.5	4850	4656	4735	4952.5		08:57:00	5290.5	4829.17	4740.5	4284.5	4608.83	4665.5	1226.5	1083.83	259.167	248.833	145.5
09:00:00	4618.5	4493	260.5	216	5072	5222.5	4613.5	4906.5	4524.5	4233	413.5	445.5	4723.5	4845	5571.5	5045.5	4496.5	4463.5	412	349.5	4682	5045	4718.5	4965.5	4552	4484	546.5	637.5	4718.5	5080	5327	5167	4851.5	4655.5	4727	4972		09:00:00	5310.33	4820.67	4743	4292.67	4612.67	4662.67	1236	1084.33	258.333	250	145.667
09:03:00	4611	4452.5	261.5	220	5050	5236	4630.5	4897	4544.5	4227.5	420	447	4683.5	4843	5559.5	5038.5	4497	4465	408.5	352.5	4699.5	5041	4716.5	4971.5	4539	4476	557	643	4719	5048	5329.5	5170	4852.5	4652	4737.5	4990.5		09:03:00	5291.33	4825	4761	4305	4617.67	4690.67	1247.33	1093.67	259.667	250.333	144.667
09:06:00	4604.25	4453.75	260.75	219.75	5065.75	5222.25	4602.75	4871.25	4531.25	4235.25	422.75	450.25	4708.25	4818.25	5550.75	5023.25	4475.75	4453.25	417.25	350.75	4686.75	5067.75	4730.25	4986.75	4556.75	4467.75	554.75	641.75	4704.25	5046.75	5337.75	5158.25	4839.25	4628.25	4721.75	4993.75		09:06:00	5299.5	4837.5	4735.17	4300.17	4608.5	4715.5	1249.17	1099.83	262.167	251.5	146.5
09:09:00	4614	4501	260.5	219.5	5068	5240.5	4604.5	4885.5	4523.5	4237.5	429	455.5	4713.5	4840.5	5562.5	5023	4495	4438.5	419	356.5	4710.5	5044.5	4735	4986	4557.5	4450.5	559.5	652.5	4721.5	5086.5	5326.5	5182.5	4818.5	4650.5	4731	4972		09:09:00	5276.5	4850.83	4747.83	4281.83	4614.83	4697.83	1261.5	1104.83	261.167	253.5	146.167
09:12:00	4615.5	4473	265.5	221.5	5071	5244	4608	4867	4555	4222.5	434	458.5	4705.5	4835	5544	5028	4486	4462.5	424.5	356.5	4684	5054	4718	4988	4557	4477.5	561	657	4716	5060.5	5339	5166	4828	4644.5	4717	4976.5		09:12:00	5293.17	4838.17	4743.5	4299.83	4620.83	4711.83	1258.17	1114.17	263.5	253.5	145.167
09:15:00	4603.75	4478.25	264.25	224.25	5078.25	5236.75	4631.75	4899.25	4540.25	4248.75	431.75	458.75	4699.25	4828.25	5535.25	5017.25	4496.75	4462.25	422.75	358.25	4705.75	5042.75	4691.75	4988.25	4559.25	4478.75	570.75	661.75	4702.75	5040.75	5322.25	5149.25	4816.25	4653.75	4748.75	4967.25		09:15:00	5295	4837.33	4761	4285.33	4638.33	4719.67	1273	1112.33	267.333	253	146.333
09:18:00	4607.25	4495.25	268.75	224.25	5074.75	5238.25	4606.25	4877.75	4548.25	4232.25	435.25	462.25	4694.75	4855.25	5532.25	5019.75	4501.25	4477.75	425.25	364.75	4702.25	5054.75	4723.25	4981.25	4565.75	4477.75	573.25	666.75	4703.25	5057.75	5303.75	5129.75	4826.75	4658.25	4718.25	4959.25		09:18:00	5301.17	4830.83	4740.17	4275.17	4644.5	4714.17	1281.83	1125.17	265.833	254.167	144.833
09:21:00	4583.75	4487.75	273.25	225.75	5071.75	5225.25	4598.75	4864.25	4534.75	4248.75	438.25	464.25	4712.25	4858.25	5560.25	5003.25	4493.75	4456.25	430.25	363.75	4686.25	5030.75	4721.75	4954.75	4540.25	4469.75	577.25	672.75	4698.25	5049.75	5308.75	5130.25	4817.75	4651.75	4719.75	4955.25		09:21:00	5313	4837.67	4747	4297.67	4659.33	4713.67	1284.33	1130.33	270	257.667	147.667
09:24:00	4599	4462.5	272	225.5	5054	5230.5	4578.5	4862.5	4555	4250	442.5	465	4727	4825	5512	4999	4493.5	4471.5	431	365	4680.5	5043.5	4703	4970	4578	4473.5	581.5	679	4703.5	5010	5294	5141	4804.5	4637	4709	4985		09:24:00	5303.33	4823.33	4746.33	4297.33	4646	4714	1292	1138.67	270.667	257	147.667
09:27:00	4598	4445	274	227.5	5080	5232	4609.5	4904.5	4537.5	4241.5	444.5	470	4708.5	4858	5522.5	5030.5	4487	4470	428.5	365	4672.5	5028.5	4712	4977.5	4557	4467	589.5	673.5	4696	5056.5	5288	5148.5	4808.5	4660.5	4717.5	4968		09:27:00	5293.83	4839.83	4725.83	4279.83	4639.17	4717.17	1301.17	1143.5	268.167	260.833	148.833
09:30:00	4602.25	4457.75	274.25	228.75	5083.25	5237.25	4597.25	4885.25	4547.25	4254.25	447.25	477.25	4716.25	4819.25	5554.75	5035.75	4487.25	4472.75	434.75	367.25	4706.75	5020.75	4719.25	4981.25	4545.25	4488.75	590.25	685.25	4693.25	5056.75	5324.75	5128.25	4803.25	4639.25	4712.25	4962.75		09:30:00	5304.83	4832.17	4725.83	4307.17	4649.83	4715.17	1301.5	1146.83	270.833	257.5	150.5
09:33:00	4611.75	4452.75	275.75	228.75	5073.25	5251.25	4597.25	4873.25	4528.75	4227.75	450.25	473.75	4708.25	4850.75	5547.75	5014.25	4488.25	4453.75	436.75	373.25	4679.25	5023.75	4709.25	4995.75	4578.75	4478.25	596.25	694.25	4686.75	5039.75	5316.75	5111.75	4794.75	4642.75	4714.25	4949.25		09:33:00	5300.33	4829	4755.67	4289.33	4660.33	4734.67	1317.67	1150.67	271.667	262.667	149.667
09:36:00	4609.75	4457.75	277.75	230.75	5054.25	5241.75	4572.25	4863.25	4544.25	4221.25	450.75	478.25	4695.25	4841.25	5533.25	5009.25	4483.25	4452.25	441.25	366.75	4698.25	5039.25	4702.25	4957.25	4569.75	4464.25	595.25	696.75	4688.25	5037.25	5318.25	5152.75	4814.75	4645.75	4719.75	4977.75		09:36:00	5307	4840	4734.33	4283	4663.33	4729.67	1329	1159	272.667	259.667	148.667
09:39:00	4598.25	4467.25	278.25	233.75	5047.75	5224.75	4572.75	4880.75	4536.25	4232.25	454.25	477.75	4712.75	4842.75	5539.75	5031.25	4481.75	4465.75	444.25	369.25	4684.75	5003.25	4699.25	4993.25	4538.75	4481.75	601.75	698.25	4681.75	5043.25	5261.75	5117.25	4808.25	4638.75	4703.75	4934.75		09:39:00	5293.33	4824.67	4736	4286.67	4674.33	4738.67	1333	1163.67	272.333	262.333	147.667
09:42:00	4594.5	4453.5	277.5	236.5	5079.5	5240	4599	4865	4514	4226	458	486.5	4730.5	4831.5	5500	4995.5	4486	4455	441.5	373	4675.5	5044	4696	4973	4550	4472.5	603	705.5	4687.5	5014.5	5273	5093	4791.5	4661	4697.5	4945		09:42:00	5292.83	4840.5	4743.5	4303.17	4671.17	4747.5	1340.17	1179.17	275.833	263.167	151.833
09:45:00	4596.5	4472.5	281	233	5081.5	5262.5	4568	4885	4534.5	4251	460.5	486	4721.5	4841	5535	5012	4475	4462	449	378.5	4690	5030.5	4703.5	4972.5	4541	4473.5	617	711.5	4680.5	5056.5	5282	5125	4805	4626.5	4693	4960.5		09:45:00	5312.5	4836.5	4757.5	4300.17	4669.5	4749.5	1345.17	1177.83	273.833	265.5	147.167
09:48:00	4608.5	4478	283.5	239	5067	5224.5	4580.5	4875	4539	4241	464	482.5	4695.5	4828	5508	5036	4481	4467	453.5	375	4691	5011	4701.5	4970	4546	4474.5	615.5	717	4698.5	5037	5264.5	5117.5	4803	4651	4697	4952		09:48:00	5311.17	4843.83	4739.83	4285.17	4693.83	4757.5	1353.83	1188.5	277.833	264.167	150.5
09:51:00	4599.75	4481.75	281.75	241.25	5071.25	5245.75	4580.25	4871.75	4538.75	4238.25	467.25	490.25	4715.75	4838.75	5503.75	4996.75	4464.25	4455.25	455.25	380.25	4666.25	5025.75	4688.75	4986.25	4567.25	4487.75	617.25	716.25	4686.25	5014.75	5264.25	5108.75	4797.25	4609.75	4692.25	4963.75		09:51:00	5303.67	4820.67	4733.33	4288	4694	4757.33	1358.67	1196.33	278	266	151.667
09:54:00	4593	4485.5	285.5	237.5	5077.5	5231	4588	4870	4514.5	4235	467	498.5	4706.5	4821.5	5515	4977.5	4493.5	4450.5	458	384	4667.5	4996	4715.5	4960.5	4552.5	4440	623	727.5	4687	5015	5276	5099.5	4778.5	4624	4692	4948.5		09:54:00	5306.33	4825.67	4737.67	4280.67	4675.67	4763.33	1371.33	1200.67	276.333	267.333	150
09:57:00	4598.5	4460.5	285.5	239	5074.5	5230.5	4593.5	4873.5	4523.5	4235	473.5	497.5	4718	4832	5561.5	4979.5	4486	4463	462	384.5	4669.5	5012	4696	4955	4530	4466.5	633	729	4681.5	5037.5	5251.5	5097.5	4786	4626.5	4705	4962		09:57:00	5302.5	4822.83	4750.83	4319.83	4704.83	4769.83	1369.17	1203.17	279.5	267.5	152.833
10:00:00	4597.25	4450.25	289.75	241.25	5052.75	5217.25	4569.25	4878.25	4533.25	4233.75	476.75	500.25	4699.75	4845.25	5515.75	4998.25	4478.75	4464.25	462.75	386.25	4681.75	4991.75	4696.75	4969.25	4544.75	4464.75	632.25	732.25	4680.25	5014.75	5253.75	5073.75	4780.25	4636.25	4698.25	4941.25		10:00:00	5307.5	4834.17	4754.83	4292.5	4708.17	4770.17	1381.83	1208.5	278.833	269.5	150.833
10:03:00	4592.75	4480.25	290.25	240.25	5051.75	5247.75	4576.25	4847.75	4537.75	4230.25	476.75	500.75	4702.25	4833.75	5523.25	4990.25	4486.25	4461.25	468.25	388.75	4684.75	4974.25	4683.25	4962.25	4546.25	4480.25	639.25	738.25	4683.75	5045.75	5258.75	5120.75	4774.25	4614.25	4692.25	4911.75		10:03:00	5277.83	4833.17	4751.5	4300.83	4702.83	4765.17	1389.5	1217.5	282.833	270.5	152.167
10:06:00	4590.75	4451.25	290.25	241.25	5061.75	5225.25	4580.25	4875.25	4526.25	4234.25	479.25	504.25	4699.75	4836.25	5557.25	4987.75	4482.25	4445.75	465.25	388.75	4673.25	4960.75	4691.25	4968.75	4533.25	4470.25	640.75	744.75	4692.25	5019.75	5251.25	5101.75	4770.25	4598.25	4689.75	4917.75		10:06:00	5312.83	4844.83	4751.17	4296.5	4687.83	4762.17	1393.17	1233.5	280.833	272.167	150.167
10:09:00	4609	4455	294	247.5	5076.5	5234.5	4561.5	4833.5	4540	4242.5	486.5	506	4717.5	4829.5	5519	5031	4486	4441	474	389.5	4680.5	4998.5	4697.5	4966	4544	4471	648	751	4689	5043.5	5255	5080	4789	4611	4692	4924.5		10:09:00	5299.67	4833.33	4745.33	4300.67	4700.67	4771.67	1403	1235	282.333	271.667	151
10:12:00	4591.5	4451	295	244	5083	5222	4566	4861.5	4531.5	4232	488.5	511.5	4707.5	4836.5	5503.5	4964.5	4470	4461	474	391.5	4679	4975.5	4699	4963.5	4558	4476	651	757	4681.5	5031	5260.5	5086.5	4767.5	4597.5	4684	4912.5		10:12:00	5315.67	4836.33	4743.33	4289	4694.33	4783.67	1412.67	1237.33	283.333	273.667	152.667
10:15:00	4592.25	4453.75	300.25	246.25	5064.25	5228.25	4585.75	4862.25	4508.25	4216.25	489.25	511.75	4710.75	4843.75	5489.25	4978.75	4475.75	4457.75	476.75	395.75	4664.25	4961.25	4684.25	4953.75	4555.25	4469.25	649.75	760.25	4687.75	4996.25	5234.25	5099.75	4785.75	4617.75	4683.25	4906.75		10:15:00	5299	4830.33	4737	4308.33	4718	4765.67	1415.33	1249	287.333	273.333	152
10:18:00	4589.25	4457.75	300.75	247.25	5041.25	5219.75	4563.25	4842.25	4512.25	4225.25	494.25	519.75	4728.25	4834.75	5497.75	4992.25	4485.75	4454.25	482.25	395.75	4663.75	4968.75	4683.25	4967.75	4553.25	4468.25	661.75	764.25	4671.75	4989.25	5241.75	5073.75	4781.25	4595.25	4667.25	4919.75		10:18:00	5304.5	4846.17	4770.17	4284.5	4717.17	4807.5	1425.5	1247.17	287.5	273.167	152.833
10:21:00	4580	4490	300.5	247.5	5056.5	5223	4583.5	4849	4543.5	4233.5	495.5	521	4721	4857	5481.5	4984	4491.5	4463	485.5	398.5	4664	4978	4700	4977	4548	4467	661.5	772	4688.5	5001.5	5221.5	5057	4792	4615.5	4710	4906.5		10:21:00	5305.5	4844.83	4748.83	4284.17	4698.83	4785.5	1433.17	1252.17	286.833	277.833	152.833
10:24:00	4582.25	4439.75	302.75	248.25	5062.25	5225.75	4544.25	4845.25	4527.75	4228.25	496.75	522.75	4707.75	4823.25	5526.25	5001.75	4477.25	4458.25	482.25	402.75	4649.75	4970.75	4668.25	4968.25	4554.75	4457.25	668.25	774.75	4648.25	4996.75	5226.25	5090.75	4780.75	4626.75	4664.25	4921.25		10:24:00	5293.83	4839.17	4747.83	4277.5	4711.17	4780.17	1439.5	1265.17	288.167	276.167	153.5
10:27:00	4586.25	4449.75	301.75	254.75	5060.25	5236.75	4567.75	4830.25	4508.75	4217.25	499.25	527.25	4707.25	4833.25	5521.25	4982.25	4484.75	4462.75	487.25	402.25	4655.25	4981.75	4684.75	4955.75	4547.75	4440.75	671.75	778.75	4676.75	4989.75	5221.25	5072.25	4772.25	4603.25	4669.25	4908.75		10:27:00	5289	4826	4746	4300.33	4715.33	4791.33	1448	1264.33	291	278.333	153
10:30:00	4594.75	4437.25	305.25	253.75	5063.75	5222.75	4549.75	4819.25	4537.75	4240.25	502.75	533.25	4717.75	4839.25	5504.25	4984.25	4483.25	4448.75	492.25	404.25	4646.25	4960.75	4683.25	4933.25	4542.25	4465.75	683.25	784.25	4640.25	5001.25	5252.25	5067.75	4771.75	4608.75	4667.25	4907.75		10:30:00	5302	4838.67	4723.33	4286	4709.67	4793.67	1460	1271.67	291.333	279.333	153.333
10:33:00	4588	4426.5	304	255.5	5078	5237	4557	4848	4535	4238.5	503	533.5	4715.5	4827.5	5532.5	4963.5	4489	4451	495	404	4648.5	4946	4682	4942.5	4566	4480.5	679.5	790	4642.5	4992.5	5246	5068	4760	4597	4664	4908		10:33:00	5298.33	4836	4751.67	4294.33	4717.67	4793.67	1459	1283.33	290	282	154
10:36:00	4583.75	4444.25	307.25	255.75	5078.75	5210.75	4539.75	4824.75	4512.25	4229.75	506.25	538.25	4717.25	4812.75	5501.75	4962.75	4488.75	4465.75	502.25	408.25	4665.25	4948.25	4684.25	4949.25	4559.75	4463.75	683.75	794.25	4668.25	4959.75	5227.25	5067.25	4763.25	4601.25	4670.75	4904.75		10:36:00	5301.33	4839	4769.67	4298.33	4727	4802.33	1478.33	1287	293.333	281.333	155
10:39:00	4592	4487	309	254.5	5053.5	5230	4540.5	4824.5	4520.5	4227.5	512.5	535	4678.5	4827.5	5501.5	4975.5	4484.5	4453.5	499	411	4651	4951	4685	4959.5	4549	4476	694	796.5	4670	4992.5	5234	5070	4766.5	4618.5	4680.5	4889		10:39:00	5324.67	4831	4755.67	4294.33	4736.33	4797.67	1474.33	1289.67	293.667	280.667	155.667
10:42:00	4603.5	4472	310.5	258.5	5050.5	5225	4541	4844	4544.5	4240	511.5	545	4714.5	4831	5494	4997	4484.5	4484.5	504	413	4656.5	4940	4681	4955	4568	4461	697.5	805.5	4664.5	5005	5219	5075.5	4754.5	4564.5	4657	4872		10:42:00	5310.83	4837.17	4750.17	4295.83	4729.83	4815.5	1485.83	1302.5	296.5	283.833	153.5
10:45:00	4582.25	4451.75	309.75	256.75	5069.25	5244.25	4541.75	4851.25	4531.75	4251.75	518.75	544.25	4726.75	4835.75	5492.75	4974.75	4514.25	4465.25	509.25	413.75	4657.75	4967.75	4692.25	4954.75	4575.75	4463.25	699.75	808.25	4654.25	5001.75	5203.25	5066.75	4773.25	4616.75	4672.25	4872.75		10:45:00	5292.33	4836.33	4743.67	4291	4724.33	4803	1488	1305.67	294.667	282.667	154.667
10:48:00	4578.25	4488.25	314.75	261.25	5072.25	5235.75	4561.75	4829.25	4524.75	4235.75	516.75	549.75	4701.75	4851.75	5449.25	4965.75	4482.75	4471.25	507.25	413.75	4681.75	4957.75	4687.75	4953.75	4562.25	4482.25	701.25	820.75	4670.75	4988.25	5196.75	5078.25	4752.75	4618.25	4659.75	4869.25		10:48:00	5312.67	4841.33	4745.33	4282.67	4735	4792.33	1493.33	1308.67	295.333	284.667	155.333
10:51:00	4584.5	4458.5	318	262.5	5076.5	5230	4531.5	4828.5	4521	4218	519	555.5	4705.5	4825	5485.5	5013.5	4492.5	4457.5	515	416	4675.5	4935	4679	4951.5	4547	4462.5	708.5	828	4650	4965.5	5234.5	5069.5	4765	4619	4686	4857		10:51:00	5320.17	4849.83	4731.17	4285.83	4746.83	4805.17	1502.83	1322.83	298.833	285.833	155.833
10:54:00	4586	4456	316	263.5	5064.5	5223	4541.5	4817.5	4525.5	4241.5	527.5	555	4708.5	4824	5477.5	4978	4490.5	4453.5	513.5	419	4659.5	4971	4675.5	4957	4561	4475.5	710.5	826.5	4660.5	4971.5	5220	5069.5	4761	4578.5	4653.5	4879		10:54:00	5316	4835	4742.33	4282	4729.67	4823.33	1513.67	1330	299.667	289.667	156.667
10:57:00	4594.75	4448.25	321.25	263.75	5062.25	5237.75	4564.75	4828.25	4518.75	4232.25	529.75	561.25	4694.75	4837.25	5485.25	4979.25	4487.25	4466.75	519.75	421.75	4663.75	4943.25	4669.25	4931.75	4543.25	4455.25	717.25	835.25	4648.75	4974.25	5191.75	5072.25	4755.75	4569.25	4670.75	4855.75		10:57:00	5328.33	4840.33	4755	4274.67	4735.33	4810	1527.67	1329	299.667	287.667	154.333
11:00:00	4568.5	4451.5	319	266.5	5068	5213.5	4534	4810	4510	4238	524	563.5	4707.5	4836.5	5519	4947.5	4488.5	4456	523	422.5	4671	4938	4668	4944	4534	4476.5	723.5	834	4654.5	4995.5	5211	5084	4734	4583.5	4672	4844.5		11:00:00	5310.33	4843	4744	4295.67	4730	4817	1530.33	1341	299.667	288.333	156.667
11:03:00	4580.75	4436.75	320.75	269.25	5046.75	5228.25	4517.75	4829.75	4517.75	4238.25	535.25	564.25	4711.25	4828.25	5495.25	4980.25	4472.75	4464.25	524.25	427.25	4648.75	4947.75	4660.25	4961.75	4545.25	4459.75	725.25	841.75	4661.75	4980.75	5165.25	5036.75	4754.25	4551.25	4641.25	4839.75		11:03:00	5289.17	4839.17	4735.5	4286.83	4758.83	4818.5	1531.17	1342.5	303.167	289.5	156.167
11:06:00	4576	4471	326.5	263	5080.5	5245	4532	4851.5	4517	4244.5	537.5	571	4710.5	4832	5488.5	4973	4500.5	4445.5	522.5	429	4655	4974.5	4666	4954	4568	4459	729	841	4682	4967.5	5200	5054	4723.5	4584	4660	4829		11:06:00	5317	4830.67	4759.67	4277	4736	4814.33	1540	1339	301.667	294	155.333
11:09:00	4581.75	4448.25	324.75	267.75	5062.25	5234.25	4537.75	4830.25	4533.25	4242.75	537.75	572.25	4700.75	4829.75	5519.25	4967.75	4495.25	4466.25	527.25	430.25	4632.75	4952.75	4677.75	4969.25	4551.25	4466.75	735.25	849.75	4652.75	4970.75	5192.25	5054.25	4755.25	4595.25	4658.75	4821.75		11:09:00	5307.5	4856.83	4742.5	4285.17	4762.17	4805.17	1552.17	1357.17	305.5	291.167	157.5
11:12:00	4570.75	4437.25	325.75	270.25	5062.75	5227.25	4528.25	4817.75	4526.25	4242.75	539.75	568.75	4704.25	4819.75	5513.75	4970.75	4494.25	4451.25	532.75	431.75	4647.25	4965.75	4662.75	4939.25	4560.75	4479.75	736.25	852.75	4653.75	4942.25	5190.75	5068.25	4734.25	4555.75	4651.25	4816.75		11:12:00	5314.5	4841.5	4748.17	4305.5	4745.17	4809.17	1552.17	1366.83	305.167	292.833	157.167
11:15:00	4595	4458	328.5	266.5	5038	5215.5	4529.5	4835	4505.5	4223.5	543.5	579	4712	4834	5483.5	4964.5	4478	4443.5	535.5	430.5	4659.5	4960.5	4657	4920	4578.5	4475.5	745	863	4650	4981	5174	5042	4725	4583.5	4624.5	4807		11:15:00	5319.33	4850	4767	4281	4745.67	4822	1559	1363.67	305.667	295.333	154.667
11:18:00	4578.75	4441.75	330.25	270.75	5052.25	5217.25	4526.75	4825.25	4503.25	4223.75	547.25	580.25	4701.25	4841.25	5472.25	4950.25	4467.75	4460.25	543.25	432.75	4650.75	4923.25	4660.25	4941.25	4559.75	4449.75	745.25	866.75	4656.75	4941.75	5178.75	5042.25	4736.75	4574.75	4652.25	4803.75		11:18:00	5299.5	4838.17	4747.5	4287.17	4753.5	4817.5	1564.17	1373.83	307.5	295.833	157.833
11:21:00	4562.75	4456.75	330.75	274.75	5073.75	5217.25	4536.25	4846.75	4512.75	4226.25	550.25	581.25	4692.25	4818.75	5476.25	4968.75	4488.25	4442.25	544.25	433.25	4639.25	4948.75	4654.25	4951.25	4540.75	4451.75	755.25	871.25	4645.75	4943.75	5187.25	5042.75	4749.75	4583.75	4639.25	4812.25		11:21:00	5291.33	4822.33	4736.67	4298.33	4746	4835.33	1572.67	1381	304	295.667	156
11:24:00	4577.25	4430.25	337.25	272.75	5053.75	5220.75	4493.75	4798.25	4518.75	4226.75	552.75	587.25	4701.25	4817.75	5480.25	4950.25	4488.25	4436.25	548.25	434.75	4651.75	4970.75	4661.75	4959.25	4546.75	4459.25	749.75	873.25	4664.25	4947.75	5187.25	5031.75	4731.25	4580.25	4625.75	4804.75		11:24:00	5327.17	4845.5	4748.17	4286.83	4746.17	4834.5	1582.5	1387.17	309.833	298.5	159.833
11:27:00	4567.75	4433.25	338.75	276.75	5055.25	5243.75	4526.25	4824.25	4540.75	4242.25	552.25	590.25	4719.25	4836.75	5502.25	4974.75	4477.25	4444.75	545.75	443.25	4655.75	4938.75	4669.25	4935.75	4544.75	4466.25	759.75	883.25	4636.75	4956.75	5182.25	5038.75	4747.75	4607.25	4649.75	4781.25		11:27:00	5307.83	4842.17	4754.83	4284.5	4766.83	4832.83	1587.17	1388.17	309.833	296.167	159.833
11:30:00	4568.5	4442.5	340.5	275.5	5067	5239	4531.5	4802.5	4533.5	4212.5	554.5	594	4717.5	4842.5	5498.5	4950.5	4469.5	4437	551	438.5	4631	4973	4681.5	4945	4551	4464	764.5	886	4659.5	4947	5185	5013.5	4722	4551.5	4644	4793.5		11:30:00	5311	4834.67	4753	4305.33	4757	4835.67	1598	1403.67	312.333	298	157.667
11:33:00	4584	4452.5	341	277.5	5066	5219.5	4526	4807.5	4527	4242.5	561	594.5	4689	4822	5499	4966.5	4479.5	4449.5	551.5	446.5	4666.5	4953	4661.5	4921.5	4551.5	4463.5	765	889	4646	4952.5	5184.5	5020	4713	4583.5	4633.5	4788		11:33:00	5309.5	4850.5	4747.83	4282.17	4745.5	4806.17	1600.17	1403.17	313.167	299.5	160.167
11:36:00	4562	4416.5	338.5	279.5	5063	5237.5	4510.5	4817	4522	4232	567	601	4720.5	4835	5505.5	4944.5	4492.5	4425	556	443	4640.5	4923.5	4652.5	4921	4547.5	4473	770	896	4661.5	4934.5	5172	5029.5	4718.5	4567.5	4629	4799.5		11:36:00	5281.67	4844.33	4745.67	4301.67	4753.67	4812.67	1610.33	1405	313.333	298	160.333
11:39:00	4569.75	4430.75	340.25	279.25	5052.75	5238.75	4524.25	4787.75	4513.75	4232.75	566.75	599.75	4705.75	4811.75	5476.25	4958.25	4480.25	4444.25	558.75	446.75	4611.25	4923.75	4669.25	4922.25	4554.25	4456.25	775.75	903.25	4652.75	4908.25	5203.75	4996.25	4721.25	4558.25	4630.75	4782.25		11:39:00	5322.83	4846.83	4744.5	4293.83	4755.5	4819.17	1619.83	1414.83	313.167	298.833	159.833
11:42:00	4549.25	4434.75	346.25	282.75	5068.25	5239.75	4513.25	4816.25	4548.75	4228.75	568.25	601.75	4725.25	4806.75	5466.25	4970.25	4465.75	4434.25	561.25	452.75	4631.75	4965.75	4654.75	4942.75	4574.25	4476.75	779.25	910.25	4647.25	4926.25	5185.75	5019.75	4715.25	4573.75	4627.25	4788.75		11:42:00	5324	4854	4753.67	4296.33	4759	4837.67	1627.33	1414.67	318.667	303	161
11:45:00	4587.25	4425.75	345.25	282.75	5077.75	5222.25	4505.75	4805.75	4518.25	4228.75	574.75	611.25	4709.25	4811.75	5490.25	4943.25	4470.25	4447.25	570.75	454.25	4637.75	4909.75	4651.75	4942.75	4548.25	4464.75	782.75	914.75	4651.75	4940.25	5168.25	5019.25	4728.75	4559.25	4652.25	4768.75		11:45:00	5315.17	4843.17	4749.83	4278.83	4761.17	4826.17	1633.5	1428.17	316.167	305.167	159.833
11:48:00	4581.25	4429.75	348.25	284.25	5069.75	5211.25	4524.25	4793.75	4506.25	4245.25	577.75	609.25	4710.75	4802.25	5462.25	4935.75	4468.75	4440.25	570.75	452.75	4655.75	4942.75	4661.25	4938.25	4555.25	4467.75	789.75	915.75	4643.75	4924.25	5173.75	5013.25	4713.75	4609.25	4632.25	4773.75		11:48:00	5326.83	4860.17	4758.17	4283.17	4765.5	4845.17	1642.83	1438.17	318.5	303.167	159.833
11:51:00	4576	4444	350	281	5062	5232.5	4499	4801.5	4524.5	4236	578.5	613.5	4706	4828.5	5497.5	4947.5	4461.5	4438.5	569.5	452.5	4635.5	4951.5	4643.5	4898.5	4579	4469	791	919	4647	4947.5	5171.5	4981	4718.5	4547.5	4625.5	4761.5		11:51:00	5329.17	4841.17	4750.5	4296.83	4776.17	4838.83	1646.17	1440.83	317.167	307.5	161.167
11:54:00	4564	4404	346	287	5075	5235.5	4515.5	4814.5	4525.5	4239.5	579.5	613.5	4700.5	4834	5465	4954	4462.5	4450	575	455	4643.5	4930	4639	4952.5	4530.5	4468.5	804	928.5	4615.5	4935.5	5167	5011.5	4711.5	4556	4602.5	4772.5		11:54:00	5312	4848.33	4745.67	4302.67	4766.67	4838.33	1658	1443.67	320	305	160.667
11:57:00	4562.75	4426.75	354.25	288.25	5078.75	5224.75	4516.75	4827.25	4531.75	4215.75	584.75	619.25	4714.25	4820.25	5452.75	4950.25	4481.25	4456.75	574.25	463.75	4630.75	4930.75	4644.75	4926.75	4545.25	4443.75	806.25	932.75	4616.75	4915.25	5149.75	4978.75	4699.75	4553.75	4612.25	4763.25		11:57:00	5317.67	4851.33	4762	4302.33	4760	4841	1661.33	1452.33	320	307	160.667
12:00:00	4562.5	4431.5	354	286.5	5076.5	5230	4502	4796.5	4509	4230.5	588.5	620	4704	4826	5442.5	4950	4476	4466	576	459	4635.5	4927.5	4636.5	4911	4523.5	4451	803.5	935.5	4637.5	4927.5	5130.5	4992	4714	4559.5	4625.5	4783.5		12:00:00	5321.17	4849.17	4758.17	4296.5	4777.17	4834.83	1673.83	1461.17	320.167	304.833	161.833
12:03:00	4558.25	4412.75	357.25	289.25	5062.75	5222.75	4506.25	4791.25	4507.75	4237.75	591.25	623.25	4718.75	4837.75	5493.25	4964.75	4438.75	4474.25	580.25	463.25	4626.25	4927.25	4663.75	4914.75	4571.25	4467.25	810.75	941.75	4637.25	4924.25	5108.75	4997.25	4715.25	4545.75	4627.75	4748.75		12:03:00	5294.5	4841.17	4749.5	4284.5	4768.17	4830.17	1680.83	1462.5	320.833	307.167	162.5
12:06:00	4563.25	4426.25	357.75	294.75	5072.25	5236.25	4509.75	4768.75	4522.75	4222.75	596.75	626.75	4692.25	4825.75	5471.75	4950.25	4474.25	4432.25	586.25	463.75	4610.75	4917.75	4648.75	4926.75	4557.25	4466.25	816.25	954.75	4617.75	4916.25	5144.75	4983.25	4702.75	4534.75	4612.25	4752.25		12:06:00	5307.33	4834	4749	4285	4771.67	4851.33	1678.67	1469.67	325.667	310	161.667
12:09:00	4559.25	4430.25	359.25	290.25	5050.75	5244.25	4504.25	4791.25	4514.75	4225.25	597.25	635.75	4708.25	4824.75	5451.75	4945.25	4487.75	4445.25	587.25	465.25	4611.75	4930.25	4664.25	4939.25	4553.75	4470.75	815.25	957.25	4638.25	4939.25	5138.25	4986.25	4700.75	4566.25	4607.75	4733.75		12:09:00	5301.17	4843.83	4761.17	4285.5	4768.5	4844.83	1695.5	1475.83	324.167	307.833	163.167
12:12:00	4567	4415	363	293.5	5064	5228.5	4496	4799	4522.5	4236	602	638	4718.5	4820	5467	4970	4478.5	4450.5	592.5	468.5	4637.5	4912	4653	4909.5	4555.5	4457.5	821	953	4641	4930.5	5159.5	4999	4704.5	4546.5	4638.5	4737		12:12:00	5306	4843.33	4755.33	4302.33	4773	4852.67	1699.67	1477	325.667	313.667	160.333
12:15:00	4557.25	4441.75	360.25	293.25	5066.75	5216.25	4491.75	4792.75	4516.75	4208.25	603.25	636.75	4686.25	4817.25	5462.75	4934.25	4469.75	4455.25	596.75	472.25	4619.75	4928.75	4654.25	4940.75	4547.75	4461.75	826.25	970.25	4633.75	4913.25	5148.25	4972.75	4699.25	4552.25	4635.75	4727.25		12:15:00	5314.17	4847.83	4739.83	4285.17	4778.17	4852.5	1705.5	1487.17	325.5	314.833	163.833
12:18:00	4578	4408.5	367.5	294	5055.5	5227.5	4495	4769.5	4507	4209.5	607	642	4689.5	4822	5431.5	4944	4465.5	4437.5	595	472	4631.5	4923.5	4672	4916.5	4543.5	4459	832.5	977	4627	4924.5	5118	4987.5	4699.5	4556.5	4640	4720.5		12:18:00	5312.17	4838.5	4757.83	4288.17	4773.83	4844.17	1714.83	1487.83	327.167	312.5	164.5
12:21:00	4571	4427.5	366	296	5069	5194.5	4501.5	4759.5	4517	4240.5	605	651	4723	4839	5468.5	4934	4465.5	4447.5	599.5	475.5	4620.5	4925.5	4653	4919.5	4546	4453	837	977.5	4628	4917.5	5151	4991	4697	4559.5	4614.5	4715		12:21:00	5311.5	4837.17	4754.83	4285.17	4783.83	4875.17	1715.5	1499.83	328.5	312.167	163.167
12:24:00	4568.5	4418.5	370.5	299.5	5065	5200.5	4471.5	4768.5	4519.5	4215	615.5	650	4704	4815.5	5450.5	4957.5	4492	4439	603.5	473.5	4595.5	4925.5	4659.5	4930	4539.5	4460	843.5	977.5	4623.5	4925	5127.5	4952	4685	4528	4597	4725.5		12:24:00	5335.5	4823.17	4755.83	4289.17	4766.83	4840.5	1727.83	1503.5	327.5	316.833	164.167
12:27:00	4592.25	4455.75	368.75	296.25	5062.75	5222.25	4464.25	4772.75	4512.75	4244.25	614.25	652.25	4691.25	4833.75	5451.25	4926.25	4476.25	4449.25	606.25	474.75	4639.25	4934.25	4650.25	4913.75	4546.75	4453.25	850.25	988.75	4600.75	4926.25	5148.25	4980.25	4684.25	4543.75	4597.25	4714.75		12:27:00	5332.67	4839.67	4757.33	4297	4789.67	4862.67	1738.67	1507	331	313.667	164
12:30:00	4583.25	4432.75	369.75	301.25	5052.25	5227.75	4477.75	4749.25	4504.75	4207.75	615.75	655.75	4708.25	4793.25	5472.75	4927.25	4465.75	4449.25	606.75	480.25	4611.75	4920.25	4663.75	4923.25	4531.25	4458.25	852.25	994.25	4626.25	4921.25	5136.25	4957.25	4679.25	4556.75	4620.25	4691.75		12:30:00	5325.67	4847.33	4764	4303.33	4789	4850.67	1749.67	1517	332	317	165.333
12:33:00	4559.25	4413.25	374.75	302.75	5051.75	5233.75	4470.25	4766.25	4506.25	4226.75	615.75	658.25	4689.75	4789.25	5453.75	4947.25	4479.75	4443.75	613.25	475.25	4617.25	4927.75	4637.75	4898.75	4539.25	4449.25	852.25	999.75	4626.75	4903.25	5113.25	4961.25	4684.75	4548.25	4607.25	4686.75		12:33:00	5315.67	4836.33	4752.67	4287.33	4769.67	4855	1753	1519.33	332.667	319.667	165
12:36:00	4574.75	4428.25	374.75	305.25	5059.25	5242.75	4475.25	4775.25	4519.75	4232.25	626.25	662.75	4716.25	4815.25	5429.25	4925.75	4460.25	4434.75	617.75	485.75	4585.25	4927.75	4670.75	4938.25	4552.75	4435.25	856.75	998.75	4647.75	4929.25	5158.25	4963.75	4687.25	4552.25	4622.25	4684.25		12:36:00	5299.67	4841.33	4762	4297	4799	4859.67	1756	1532.67	332.667	318	163.333
12:39:00	4578	4419	374.5	306.5	5057	5244	4482.5	4791	4515	4213	627.5	661.5	4723	4831	5435.5	4948	4475.5	4436	611	480	4616	4908	4646	4893	4547	4473.5	868	1005	4616.5	4914	5096.5	4991.5	4658.5	4545	4599.5	4695		12:39:00	5334.83	4839.5	4761.5	4300.17	4781.5	4850.83	1767.83	1541.5	333.167	320.5	165.167
12:42:00	4558	4408	376.5	307	5075	5222.5	4473	4766.5	4518	4227	634	669.5	4699.5	4809.5	5439	4941.5	4479.5	4456.5	624	491.5	4609.5	4931	4655	4921	4531	4440	871.5	1013	4616.5	4884	5144	4959	4676.5	4519	4588.5	4693		12:42:00	5323	4871.67	4764.33	4302.67	4773.67	4874.33	1767.67	1541.33	337	321	165.333
12:45:00	4577	4437	379	306.5	5068.5	5240	4463	4746.5	4489	4239.5	634	674.5	4694	4803.5	5461.5	4925.5	4481.5	4456	625	491	4624.5	4914	4674	4928.5	4557.5	4478	877.5	1017.5	4640.5	4935.5	5148.5	4993.5	4678	4551	4578.5	4693		12:45:00	5332.83	4845.83	4761.5	4296.83	4784.17	4860.83	1778.17	1550.17	335.833	323.167	165.167
12:48:00	4581.5	4414.5	378.5	309.5	5059	5233.5	4479	4770.5	4519	4215.5	640.5	674	4712.5	4813	5459.5	4915.5	4472	4434	627	489.5	4611	4925	4644.5	4915.5	4542.5	4458	880.5	1026.5	4638	4926	5124.5	4978	4677.5	4538.5	4598.5	4706		12:48:00	5315.5	4849.83	4760.17	4293.83	4794.17	4859.17	1779.17	1558.17	338.833	321.5	164.833
12:51:00	4562.5	4429	380	310.5	5083	5244.5	4464	4774.5	4499.5	4224	639.5	671.5	4699.5	4812.5	5419	4920.5	4488.5	4442.5	630	494	4613	4927.5	4647.5	4923	4571	4461.5	884	1032	4619.5	4905	5113.5	4949.5	4669	4528.5	4577	4697		12:51:00	5326.83	4842.83	4769.5	4279.83	4783.5	4863.5	1790.83	1558.5	340.5	324.167	166.167
12:54:00	4580.75	4416.75	384.75	307.75	5079.75	5215.75	4455.75	4755.75	4511.75	4217.75	646.75	680.75	4719.25	4812.75	5449.75	4925.25	4476.75	4461.25	629.25	496.75	4606.25	4965.25	4653.25	4906.25	4576.75	4453.25	883.25	1033.75	4620.25	4893.75	5105.75	4978.75	4664.25	4533.25	4602.25	4699.25		12:54:00	5333.5	4838.83	4739.5	4269.5	4799.17	4866.17	1790.83	1561.83	337.167	325.167	166.5
12:57:00	4577.75	4435.75	387.75	314.25	5068.75	5238.25	4462.25	4746.25	4533.25	4220.75	642.75	678.75	4709.25	4807.25	5426.75	4933.25	4470.25	4458.75	633.25	499.75	4614.25	4921.75	4642.25	4916.75	4542.25	4441.75	892.75	1043.25	4618.25	4900.75	5136.25	4970.25	4683.25	4546.25	4605.75	4689.75		12:57:00	5323.17	4848.83	4747.83	4286.83	4782.5	4857.83	1801.83	1565.83	342.5	327.167	167.167
13:00:00	4559	4411	386	317.5	5061	5242	4462.5	4758	4507.5	4237	647.5	686.5	4718.5	4795	5433.5	4951.5	4508	4448	638	501	4620	4924	4671.5	4904.5	4559.5	4435.5	897.5	1053	4628.5	4889.5	5109.5	4945	4684.5	4542	4603.5	4704.5		13:00:00	5313.5	4848.17	4758.17	4298.17	4773.83	4870.83	1813.5	1576.17	344.167	328.833	167.167
13:03:00	4591.5	4435.5	391	312	5065	5216.5	4474.5	4763.5	4531.5	4218	656	686.5	4722	4840	5401.5	4933	4474.5	4445	645.5	498	4621.5	4931	4668	4914.5	4535	4457	904.5	1050	4621.5	4903	5100.5	4963.5	4689	4555.5	4597	4695.5		13:03:00	5313.67	4842.67	4755	4289.33	4794.33	4849	1817.33	1575.33	345	326.667	167
13:06:00	4570	4409.5	390.5	315	5059	5222	4459	4757	4496.5	4215.5	657	690	4694	4823	5479.5	4939	4481	4456	646	507.5	4597.5	4910.5	4635	4921	4537.5	4460	907	1059	4608.5	4892.5	5126	4959.5	4670.5	4538	4588.5	4689		13:06:00	5307	4858.33	4743.67	4306	4772	4866	1822.33	1579	343.667	329.333	165.667
13:09:00	4568.75	4410.25	394.25	318.75	5074.75	5228.75	4443.75	4754.75	4486.75	4220.75	657.75	696.25	4720.25	4823.25	5425.25	4947.75	4483.75	4442.75	641.75	509.75	4615.75	4933.25	4657.25	4905.75	4559.75	4462.75	912.75	1058.75	4614.25	4918.25	5086.25	4990.75	4676.75	4530.25	4588.75	4689.25		13:09:00	5308	4831.33	4743.33	4296.33	4793.33	4879.33	1830.33	1596.67	344.333	328	167.333
13:12:00	4578.5	4433.5	398.5	318.5	5073.5	5232.5	4450	4740.5	4493.5	4206	656	698	4709.5	4802.5	5441	4922.5	4491	4436	645.5	509.5	4623.5	4927.5	4665	4914.5	4556	4458.5	912	1066.5	4618	4893.5	5113	4969.5	4667	4516	4593.5	4671		13:12:00	5325.33	4856.33	4751.67	4293.67	4787	4842.67	1836.67	1597.33	348.667	331	168
13:15:00	4567.5	4419	401.5	322	5069.5	5214	4433	4749.5	4528.5	4213	665.5	696.5	4695.5	4807	5463.5	4925.5	4482	4433.5	651	510.5	4597.5	4906.5	4660.5	4920.5	4560.5	4456	917.5	1070	4618	4899.5	5076	4971	4659.5	4532	4598	4678		13:15:00	5300.67	4833.67	4738.67	4284.33	4781	4860	1842.67	1600.67	348	330.667	169
13:18:00	4560.75	4415.25	397.75	322.25	5069.75	5241.75	4436.75	4758.25	4515.25	4231.75	665.25	708.25	4717.25	4794.75	5462.25	4926.75	4477.75	4427.75	655.25	510.25	4587.75	4922.75	4656.25	4904.75	4557.25	4449.75	922.75	1080.75	4626.75	4902.25	5090.75	4972.75	4653.25	4527.25	4572.25	4685.25		13:18:00	5298.67	4830	4741.33	4303.67	4799.33	4853.67	1844	1610.67	349	332	165
13:21:00	4561.25	4426.75	398.75	321.25	5058.75	5229.75	4440.25	4772.25	4506.75	4210.25	671.25	709.25	4706.75	4824.25	5445.25	4938.75	4469.25	4441.25	657.25	512.25	4610.25	4910.25	4659.25	4892.25	4550.75	4455.75	930.25	1083.25	4623.75	4903.75	5088.25	4963.75	4660.25	4537.25	4584.25	4656.25		13:21:00	5315.33	4849.33	4752	4277.33	4795.67	4854	1858	1615.67	348.333	332.333	169
13:24:00	4560.75	4391.25	406.75	326.75	5051.75	5236.25	4429.25	4757.25	4502.75	4202.75	673.25	710.75	4712.25	4808.25	5446.25	4918.25	4487.25	4464.25	659.75	512.25	4611.25	4913.25	4651.25	4897.75	4542.75	4451.75	928.25	1083.25	4638.25	4912.75	5086.25	4947.25	4651.75	4519.75	4596.75	4657.75		13:24:00	5316.83	4840.83	4742.83	4282.17	4774.17	4853.5	1862.5	1618.83	349.5	336.5	168.833
13:27:00	4552.5	4411	405.5	325.5	5047.5	5210	4454.5	4746	4508.5	4218	674.5	716	4724.5	4814.5	5444.5	4908.5	4468.5	4447.5	659.5	517	4612.5	4912	4634	4917	4536.5	4453.5	930	1085.5	4623.5	4890.5	5115.5	4955	4652	4502.5	4595.5	4675.5		13:27:00	5313.17	4851.83	4767.83	4290.5	4788.83	4867.17	1870.17	1622.17	350.833	332.5	167.833
13:30:00	4579.25	4433.75	405.75	322.75	5054.25	5225.25	4451.25	4736.75	4498.75	4213.75	673.75	719.75	4683.25	4813.75	5433.25	4897.25	4478.25	4438.25	674.25	517.25	4615.75	4935.75	4630.75	4891.25	4551.25	4426.25	941.25	1090.25	4605.25	4871.25	5116.75	4934.75	4643.75	4485.25	4595.25	4650.25		13:30:00	5313.33	4846.33	4741.33	4283	4785.33	4857.33	1877.33	1629.67	351.333	337.333	169
13:33:00	4551.5	4402.5	407.5	329	5058.5	5223	4445.5	4751.5	4507	4199.5	680	720	4694.5	4815	5425.5	4929.5	4481.5	4437	671	522.5	4622	4882.5	4641.5	4907.5	4553.5	4461.5	941.5	1101	4608.5	4911.5	5090	4948	4669.5	4533	4579.5	4650		13:33:00	5293.17	4848.17	4728.17	4286.5	4786.17	4861.17	1879.17	1633.17	353.167	336.167	169.5
13:36:00	4542.75	4375.75	408.75	331.25	5061.25	5213.75	4419.25	4744.25	4484.25	4213.75	684.75	721.25	4708.75	4804.75	5440.75	4919.25	4487.25	4452.25	669.75	520.25	4610.75	4902.75	4633.25	4903.75	4536.75	4448.25	947.25	1104.75	4611.75	4882.25	5088.25	4931.25	4633.25	4538.75	4571.75	4658.25		13:36:00	5313.67	4848	4741.33	4286	4786.67	4851.67	1892	1635.33	353	340.333	168.333
13:39:00	4562.5	4424.5	410	331	5058	5208	4448.5	4734.5	4503	4205.5	690	726.5	4698	4802	5416.5	4899.5	4461.5	4456.5	675	520	4620.5	4919	4632	4903.5	4511.5	4438.5	951.5	1115.5	4615.5	4887	5068.5	4951	4650.5	4507.5	4578.5	4643.5		13:39:00	5308.33	4824.67	4740.33	4282.67	4779.67	4853.67	1899.67	1646.67	353.667	336.333	169.333
13:42:00	4557.25	4401.25	408.75	331.25	5047.75	5212.75	4408.75	4749.25	4509.75	4219.25	689.25	729.25	4711.25	4808.75	5437.25	4920.25	4471.25	4439.75	678.75	528.75	4606.75	4901.75	4642.75	4885.75	4542.25	4433.25	956.25	1115.25	4583.25	4868.75	5075.75	4915.25	4674.25	4512.75	4553.25	4654.75		13:42:00	5306.5	4830.17	4718.83	4283.17	4771.83	4868.83	1905.83	1649.83	354.833	339.5	169.5
13:45:00	4555.75	4379.75	411.25	330.25	5044.75	5220.75	4413.25	4728.75	4495.75	4208.25	693.75	735.25	4708.25	4794.75	5410.25	4890.25	4465.75	4438.25	678.75	529.75	4601.75	4910.25	4618.75	4911.25	4559.25	4435.25	955.75	1116.25	4596.25	4852.75	5058.75	4927.75	4636.25	4501.25	4554.75	4670.25		13:45:00	5305.5	4826.83	4741.83	4278.5	4785.5	4858.83	1906.5	1655.17	357.167	342.5	170.5
13:48:00	4573	4398	415	334.5	5054.5	5219.5	4429	4740.5	4502	4212	699	737	4690.5	4816	5442	4913	4465.5	4436.5	682.5	526	4617	4927	4640	4917.5	4541	4447.5	961.5	1124	4591.5	4900.5	5085.5	4956.5	4647.5	4507	4572.5	4656		13:48:00	5304.83	4837.5	4766.5	4278.83	4789.17	4850.83	1913.5	1657.5	354.167	342.167	171.833
13:51:00	4559	4400	417	335	5050.5	5236.5	4425.5	4750	4493	4206.5	705.5	737	4714	4803	5417.5	4900	4469.5	4433.5	693	535.5	4600	4896	4630.5	4896	4558	4468.5	967	1131.5	4595.5	4881.5	5088	4931	4634.5	4526.5	4568	4664.5		13:51:00	5318.33	4851.33	4738.67	4278	4776.33	4845.33	1925.33	1663.67	360.333	343.333	171.333
13:54:00	4545	4421	421	334.5	5047	5218	4428.5	4745	4488.5	4213	709.5	744.5	4705	4810	5432.5	4899	4479.5	4452	684	536.5	4610.5	4912	4638	4919	4543.5	4443.5	977.5	1133.5	4582	4881	5079	4917	4635.5	4520.5	4569	4666		13:54:00	5307.33	4839.33	4759	4268	4788.67	4860.33	1931.33	1671	360.667	343.667	170.333
13:57:00	4582.5	4414	424	335.5	5065	5208.5	4425	4729.5	4497	4205.5	707	742.5	4704	4785.5	5428	4913.5	4459.5	4449.5	696.5	540	4601	4901	4653	4885.5	4553	4457	984	1141	4595.5	4884.5	5094.5	4922	4649	4524.5	4568	4669.5		13:57:00	5312.67	4822.67	4736	4252	4776.67	4851	1931.67	1679.67	363	343.667	170.333
14:00:00	4544.25	4414.75	425.75	339.75	5057.25	5217.25	4429.25	4762.25	4479.25	4216.75	709.25	746.25	4701.25	4804.75	5441.25	4920.75	4471.75	4449.75	697.75	540.25	4592.75	4899.75	4651.75	4910.75	4538.75	4452.75	988.75	1150.25	4577.75	4867.25	5107.25	4926.75	4631.25	4503.75	4586.25	4650.25		14:00:00	5303.17	4856.17	4748.17	4277.83	4781.5	4850.5	1938.17	1690.5	365.167	344.167	172.5
14:03:00	4550.75	4386.25	424.75	340.25	5065.75	5210.75	4426.75	4761.75	4515.75	4186.25	714.25	747.25	4720.75	4805.75	5408.25	4914.75	4443.75	4443.75	702.25	544.25	4608.75	4881.25	4638.25	4926.25	4549.75	4475.75	982.25	1150.75	4591.25	4854.25	5094.25	4936.25	4632.25	4514.75	4564.75	4657.75		14:03:00	5324	4834.33	4732	4281	4785.67	4846	1950.33	1690.33	364	346.667	170.667
14:06:00	4571.75	4412.75	426.25	338.75	5065.25	5247.25	4441.75	4743.25	4495.25	4200.25	719.25	750.75	4712.75	4805.75	5414.25	4894.25	4487.75	4451.25	704.75	542.25	4605.75	4902.25	4639.25	4868.75	4533.75	4456.25	988.25	1159.75	4579.25	4873.75	5077.25	4935.75	4625.25	4507.75	4594.75	4648.25		14:06:00	5296.33	4826.33	4743.67	4287.33	4785	4864	1965.67	1696.33	366.333	346.667	172
14:09:00	4560.5	4404	429.5	341.5	5061	5211.5	4423.5	4733.5	4518.5	4195	721.5	758	4719	4807	5411.5	4913	4467	4440	706.5	545.5	4593	4886	4634	4928	4539	4443.5	996.5	1160.5	4579	4874.5	5072.5	4930	4637.5	4491.5	4565	4658.5		14:09:00	5296.5	4838.17	4753.5	4277.83	4800.17	4864.17	1969.83	1702.5	366.5	351.5	172.5
14:12:00	4569	4392	427	344.5	5066.5	5234	4432	4732	4491.5	4195.5	721	758	4712	4799.5	5409.5	4916	4468.5	4434	709	546.5	4578	4884.5	4638	4903.5	4551.5	4457	998.5	1154.5	4581.5	4858	5079	4934.5	4633	4524	4569	4628.5		14:12:00	5310.83	4846.17	4754.17	4277.17	4783.5	4858.83	1971.17	1710.5	367.5	348.833	173.167
14:15:00	4563.75	4435.25	432.25	346.75	5064.75	5216.25	4432.25	4710.75	4508.25	4206.25	727.25	761.75	4710.75	4815.25	5434.75	4911.75	4463.25	4442.25	713.25	543.25	4603.75	4898.75	4629.75	4906.25	4550.25	4453.75	1005.25	1178.25	4593.75	4896.25	5068.75	4920.25	4625.25	4513.25	4565.75	4646.75		14:15:00	5314.5	4845.83	4745.5	4266.83	4796.17	4862.17	1975.17	1708.17	367.833	348.833	171.833
14:18:00	4549	4405.5	434	350	5065	5218	4405.5	4740.5	4482	4198.5	729.5	768.5	4686	4796	5464	4936.5	4475	4445	718	550	4582.5	4865	4629	4885.5	4549	4441	1012	1183	4566	4872	5071	4942	4615.5	4516.5	4544	4633		14:18:00	5301.33	4830	4729.33	4279.67	4780.67	4871	1992.67	1718.67	369.333	354	173.333
14:21:00	4555.25	4408.25	435.75	348.75	5069.25	5207.75	4418.25	4717.75	4482.25	4201.75	729.75	769.25	4705.75	4800.25	5419.25	4886.25	4489.25	4438.25	721.75	555.75	4606.75	4881.25	4626.25	4910.75	4550.25	4433.25	1006.25	1176.25	4566.75	4849.25	5078.25	4938.75	4616.75	4528.75	4561.25	4659.25		14:21:00	5303.33	4845.67	4762.33	4273	4777	4864.33	1986.33	1721.67	370.333	351.333	172.333
14:24:00	4547.75	4416.75	438.75	348.75	5052.25	5202.75	4419.25	4714.75	4498.25	4195.25	740.25	774.75	4704.75	4806.75	5400.25	4878.25	4455.25	4437.25	723.25	552.75	4601.25	4888.25	4631.75	4885.25	4531.25	4445.25	1016.75	1184.75	4587.75	4852.25	5085.75	4911.25	4600.75	4502.75	4546.75	4629.25		14:24:00	5302.33	4827.67	4742.67	4289	4776.67	4857.67	1983.33	1728	369.333	355	173.667
14:27:00	4571.5	4383.5	443	348	5078	5200.5	4419.5	4727.5	4502	4195	730.5	776.5	4707.5	4785	5453.5	4925.5	4483.5	4442.5	727	553	4589	4880	4606	4878	4517.5	4425	1022	1195	4572	4873	5086.5	4926.5	4623	4510.5	4555	4654		14:27:00	5304.5	4837.17	4739.5	4281.17	4792.83	4869.5	1994.83	1734.83	370.5	353.833	173.833
14:30:00	4559.25	4387.25	436.75	350.25	5054.25	5220.25	4438.25	4710.25	4492.25	4215.25	738.25	781.75	4695.75	4794.75	5417.25	4915.25	4446.75	4450.75	725.25	558.75	4600.75	4908.25	4597.25	4902.75	4555.75	4448.25	1028.25	1198.75	4585.25	4876.25	5061.25	4880.75	4594.75	4486.25	4556.25	4629.25		14:30:00	5300.83	4834.17	4749.5	4275.83	4768.5	4856.17	2002.83	1737.17	373.833	356.5	172.167
14:33:00	4568.5	4401.5	444.5	351	5060	5229.5	4402	4721	4480.5	4206.5	746	782	4714	4813.5	5422	4891	4464.5	4455.5	726	561.5	4594	4891.5	4632	4910.5	4555.5	4446.5	1034	1209	4578	4856	5087.5	4933	4626	4486	4565	4653		14:33:00	5320.5	4817.5	4745.83	4285.5	4780.5	4867.17	2016.83	1749.83	376.5	358.5	173.167
14:36:00	4542	4407.5	438.5	352	5065	5230.5	4389	4716.5	4496.5	4192.5	749.5	779.5	4670.5	4784.5	5395	4906	4464.5	4461.5	727.5	565.5	4600.5	4859	4625.5	4893.5	4539	4430.5	1033.5	1205	4590.5	4854	5068.5	4916.5	4585	4491.5	4560.5	4613		14:36:00	5285	4828	4741.67	4284	4786.67	4865.33	2018.67	1747.33	375.333	357.667	174
14:39:00	4555.25	4403.25	445.75	353.75	5069.75	5232.25	4407.75	4717.25	4497.75	4214.75	747.75	782.25	4702.25	4797.75	5427.25	4910.25	4470.25	4447.25	735.75	562.25	4592.75	4873.25	4592.75	4900.25	4541.25	4433.75	1039.25	1219.25	4576.25	4852.75	5071.25	4904.25	4592.75	4479.25	4549.75	4657.75		14:39:00	5293.33	4826.67	4755.67	4302.67	4789	4867.67	2017.67	1757.33	377	358.667	173.667
14:42:00	4556.75	4395.75	447.25	356.25	5059.25	5224.25	4409.25	4686.75	4496.75	4226.75	756.75	795.25	4701.75	4793.25	5410.25	4913.25	4462.75	4436.25	741.75	568.75	4599.25	4886.25	4618.75	4886.75	4558.25	4440.75	1040.75	1221.25	4567.25	4847.25	5085.25	4925.25	4608.75	4488.75	4549.75	4632.75		14:42:00	5290.67	4825.67	4744.33	4266	4776	4857	2036.67	1760	374	359.333	174.667
14:45:00	4545.75	4397.25	451.75	357.75	5061.75	5229.25	4385.75	4731.75	4503.25	4200.75	757.25	789.75	4703.25	4799.75	5417.25	4907.75	4462.75	4452.25	739.75	563.25	4587.25	4864.75	4621.75	4902.25	4547.25	4458.25	1045.25	1227.25	4581.75	4873.75	5059.25	4922.75	4610.75	4508.25	4570.25	4611.75		14:45:00	5306.67	4820.67	4736.33	4275.33	4783	4848.33	2033.67	1762.67	377.667	357	173.667
14:48:00	4541	4384.5	449	354.5	5061.5	5214.5	4389	4695	4495.5	4201.5	763	805	4694.5	4798.5	5419	4885	4467.5	4442	748	573.5	4584.5	4884.5	4618	4886.5	4530.5	4433	1058.5	1232	4587.5	4861	5081.5	4889.5	4590.5	4476.5	4543.5	4623		14:48:00	5302.33	4836	4720	4262.33	4791.33	4846	2041.67	1767.33	378.333	361	176.333
14:51:00	4578	4401	455	357.5	5054	5233.5	4406.5	4683	4492.5	4209.5	760	801.5	4703.5	4791.5	5387	4886	4447	4418.5	753.5	576	4577	4880.5	4644	4897	4536.5	4443	1058.5	1237	4580	4847.5	5073.5	4920	4608	4493.5	4560	4604		14:51:00	5318.67	4830.67	4746.67	4281.33	4785.33	4857.67	2049	1769.67	380.333	362.333	174.333
14:54:00	4559.75	4404.75	455.75	358.75	5082.75	5225.75	4400.75	4706.75	4471.25	4197.25	767.75	804.25	4700.75	4778.25	5405.25	4879.75	4444.25	4441.25	749.75	575.25	4576.25	4861.75	4628.75	4859.25	4519.25	4436.75	1060.25	1238.75	4580.25	4862.25	5059.75	4899.25	4586.25	4498.25	4550.75	4615.25		14:54:00	5330.5	4822.17	4747.17	4276.83	4778.5	4883.17	2057.17	1774.83	381.167	361.5	178.167
14:57:00	4562	4367	454.5	359	5056.5	5237	4383.5	4695	4491.5	4224	770.5	811	4682.5	4776	5390.5	4884	4473.5	4445.5	753	572	4601	4870.5	4600	4885.5	4526	4422.5	1065.5	1242	4576	4846	5053.5	4918.5	4597.5	4473	4530	4610.5		14:57:00	5306	4825	4720	4270	4785	4853	2067	1790.33	380	365.333	176.667
15:00:00	4557	4408.5	460	360.5	5071.5	5241.5	4387.5	4692	4474.5	4187	764	814.5	4686.5	4792	5382.5	4880.5	4464.5	4423	758.5	575.5	4583	4870	4620.5	4867	4525.5	4435.5	1064	1246	4563.5	4865.5	5064	4883	4564.5	4478.5	4550.5	4599		15:00:00	5305	4825.33	4741.67	4267	4792	4849.33	2066.33	1791.33	380.667	362.333	175.667
15:03:00	4546.5	4379	459	364.5	5062	5238.5	4393	4688.5	4499.5	4204.5	773.5	809	4699	4805.5	5392	4915	4470.5	4427.5	760	577.5	4588	4845.5	4620.5	4883	4540	4428.5	1080	1253	4559	4847	5070.5	4921.5	4597	4466	4533	4577.5		15:03:00	5305	4837.67	4739	4258.67	4769.33	4859	2070	1790	383.333	364.333	175.667
15:06:00	4548.25	4374.25	463.75	369.75	5054.25	5191.25	4363.75	4697.25	4486.25	4198.75	773.25	822.25	4710.75	4790.25	5377.75	4875.25	4454.75	4429.25	761.75	581.25	4570.25	4874.75	4597.25	4872.75	4563.25	4443.25	1086.75	1258.25	4551.75	4848.75	5043.25	4906.75	4586.25	4514.75	4538.75	4612.25		15:06:00	5293.67	4821.33	4738.67	4255.67	4795	4862	2077	1795.33	384	365.333	176.667
15:09:00	4547.5	4408	467.5	363	5040.5	5234	4389	4675	4491.5	4206.5	780.5	817.5	4719	4807	5418	4889	4453	4428	763	586.5	4573.5	4897.5	4635.5	4877.5	4539	4430	1086.5	1256.5	4571	4889	5085	4901.5	4577.5	4462.5	4542	4593		15:09:00	5307.83	4828.83	4748.17	4275.5	4785.17	4856.17	2092.17	1807.5	385.833	369.5	174.833
15:12:00	4574	4382	466	369.5	5043	5214.5	4378	4719.5	4491	4185	783.5	824	4681	4789.5	5401	4908	4457	4435.5	769.5	588	4584	4878	4605	4887.5	4526	4447.5	1088.5	1264	4571.5	4840	5069	4903.5	4603.5	4496.5	4550	4583		15:12:00	5306.67	4826.33	4726.33	4273.33	4779	4858.33	2098	1816	385.667	368.667	176.667
15:15:00	4541.25	4400.25	470.75	369.25	5061.75	5205.25	4392.25	4695.25	4488.75	4194.25	784.75	825.75	4700.25	4788.75	5375.75	4891.75	4454.25	4436.75	776.75	588.25	4576.25	4884.75	4619.25	4884.25	4521.25	4431.25	1090.75	1271.75	4560.25	4853.75	5054.75	4914.75	4598.75	4464.25	4547.75	4621.75		15:15:00	5298.67	4827.67	4726.67	4270	4783.33	4859.33	2095.33	1813.33	388.333	367.667	177.333
15:18:00	4559.5	4390	469	373	5051.5	5226.5	4400	4701.5	4467.5	4195.5	794	828.5	4702	4795	5397	4866	4468.5	4427.5	777.5	589	4575	4866.5	4631.5	4883.5	4551	4432.5	1096.5	1272.5	4565	4857	5034	4897	4580.5	4474	4541.5	4595		15:18:00	5296.33	4815.33	4737.33	4275.67	4769.33	4852.33	2104.67	1820	387	369	176
15:21:00	4541.75	4385.25	470.75	371.25	5046.25	5227.25	4375.75	4684.75	4500.75	4187.75	791.25	835.25	4701.25	4806.75	5390.25	4865.75	4466.75	4442.75	774.75	592.25	4575.75	4860.75	4593.25	4889.25	4549.25	4449.75	1097.75	1281.75	4555.75	4847.25	5061.75	4906.75	4577.25	4507.25	4518.75	4594.75		15:21:00	5289.67	4824.33	4716	4258	4783.33	4842	2117	1828	393.667	367.667	177
15:24:00	4540.75	4381.25	472.75	371.75	5066.75	5233.25	4359.75	4696.25	4492.75	4187.25	791.75	833.25	4685.75	4795.75	5365.75	4856.25	4476.75	4435.75	772.25	586.75	4565.25	4867.75	4610.75	4870.25	4531.25	4409.25	1107.25	1284.75	4541.25	4859.25	5045.75	4906.25	4587.25	4500.75	4533.25	4592.25		15:24:00	5296.83	4844.17	4733.17	4280.83	4784.5	4868.17	2118.17	1834.17	392.5	370.5	177.167
15:27:00	4555.25	4400.25	475.25	373.75	5049.25	5205.75	4372.75	4695.25	4496.75	4191.25	797.75	840.25	4692.75	4788.75	5371.75	4867.25	4459.75	4434.75	786.25	593.25	4556.25	4867.75	4624.25	4864.25	4540.25	4439.25	1113.25	1293.75	4531.25	4841.25	5037.25	4929.75	4576.75	4464.25	4540.25	4581.75		15:27:00	5303.67	4820.33	4751.67	4274.67	4788.33	4860.67	2131.33	1836	391.667	370.333	179.333
15:30:00	4532.75	4377.75	478.25	374.75	5045.25	5221.75	4368.75	4716.75	4506.25	4167.25	797.75	843.75	4692.25	4791.75	5413.25	4866.25	4451.75	4445.75	782.25	597.75	4577.25	4864.25	4609.75	4862.25	4531.75	4426.75	1113.25	1287.25	4565.25	4850.25	5046.75	4884.75	4574.75	4477.25	4549.75	4599.75		15:30:00	5308.67	4834	4757	4268.67	4782	4852.33	2123.67	1843	393	371	177
15:33:00	4536.5	4386	475.5	375	5057	5219.5	4379.5	4698	4486	4184	803	850	4695	4812.5	5386	4842	4456.5	4437	793	600.5	4575	4847	4607	4877.5	4531	4433	1119	1299	4558.5	4833.5	5069	4892.5	4564	4478	4515	4595.5		15:33:00	5307.33	4841	4748.67	4262.33	4782.67	4853	2138.67	1848.33	396	375.333	179
15:36:00	4538.75	4403.75	481.75	372.25	5069.25	5224.75	4362.25	4662.25	4479.25	4190.75	808.25	849.75	4688.75	4783.75	5366.25	4866.75	4465.25	4427.25	791.75	598.75	4555.25	4864.75	4620.75	4862.25	4509.75	4434.75	1126.25	1295.25	4550.75	4836.25	5039.25	4897.75	4561.75	4474.75	4525.25	4597.25		15:36:00	5297.33	4821	4733.33	4264	4778	4865.67	2145.33	1844.33	394	375.667	179
15:39:00	4553.5	4387.5	486	379	5055	5213.5	4371.5	4690	4490	4200	804	855	4682	4801.5	5388.5	4883.5	4461	4456	797	607	4577	4845.5	4612.5	4865	4521	4442	1130.5	1305.5	4554.5	4840.5	5047	4918	4576.5	4486.5	4533.5	4601.5		15:39:00	5304.17	4831.83	4751.5	4278.83	4789.5	4865.17	2153.83	1855.5	391.833	374.833	177.833
15:42:00	4542.5	4379	480.5	379	5045	5204	4397.5	4681.5	4495.5	4191	814	856	4677	4809	5371.5	4857.5	4470	4434.5	799	603.5	4553.5	4859	4603	4880	4537	4412.5	1129.5	1312	4545	4823	5022	4908.5	4575	4505	4531	4599.5		15:42:00	5304.5	4830.83	4751.17	4269.17	4777.5	4855.83	2150.83	1865.83	395.5	377.833	178.167
15:45:00	4564.5	4392.5	487	381.5	5040	5211	4367.5	4679.5	4500	4172	812	865	4696.5	4790.5	5395	4857	4457.5	4423.5	799	605.5	4542.5	4869.5	4593	4870	4536	4440	1139	1317.5	4535.5	4830.5	5022.5	4901.5	4550.5	4484	4530	4573		15:45:00	5320.67	4833.33	4741.33	4265.67	4786.33	4860	2161.33	1882.33	396	379.667	180
15:48:00	4541.5	4383	486.5	384	5040.5	5222.5	4371	4687	4484.5	4187.5	821.5	861.5	4684	4806.5	5361	4870	4466.5	4455	802.5	605.5	4555	4822	4606	4867	4524	4440	1147.5	1315	4549	4842	5036.5	4914.5	4560.5	4490.5	4515	4589.5		15:48:00	5306	4838.33	4745.33	4285.67	4777	4850.67	2176.33	1882.33	400.667	379	181.667
15:51:00	4546.5	4379.5	490.5	382.5	5040	5218	4372	4672	4482	4190.5	824.5	864.5	4680	4787	5382.5	4845	4460.5	4425	808	611.5	4548	4871.5	4602	4883	4533	4432.5	1146.5	1332	4543.5	4821	5046	4883	4574	4496.5	4519.5	4588		15:51:00	5310.17	4826.5	4739.83	4261.83	4774.17	4852.5	2175.5	1882.17	399.833	380.833	178.833
15:54:00	4529.25	4384.25	489.75	382.75	5033.75	5206.25	4364.25	4657.75	4491.25	4204.75	823.25	868.75	4688.75	4793.25	5393.75	4841.75	4450.75	4435.25	806.75	609.75	4543.25	4851.25	4620.75	4856.25	4538.25	4423.75	1148.25	1335.25	4536.25	4813.25	5030.75	4870.25	4556.25	4450.25	4503.25	4578.25		15:54:00	5312.67	4832.33	4736.33	4269.67	4781	4862.33	2186.67	1888.67	400	383.667	181.667
15:57:00	4553	4394.5	494.5	386	5056.5	5198.5	4370	4673	4496	4182	830.5	872	4691.5	4779	5415.5	4856.5	4452.5	4433.5	814	615	4559	4830.5	4602	4854	4521	4435	1155	1330	4543.5	4836	5018	4883	4541	4454	4526	4582		15:57:00	5308.33	4821.67	4729	4265	4785.67	4839.67	2174.33	1889	402.333	383	180.333
16:00:00	4534.5	4389	496.5	389	5045.5	5224.5	4373.5	4668.5	4493.5	4170	831.5	883	4715.5	4784	5370.5	4840	4457.5	4441	816	614.5	4554.5	4854	4593.5	4857	4534	4424.5	1163	1348	4536.5	4807.5	5047	4891	4577.5	4469.5	4522.5	4585.5		16:00:00	5281.5	4830.83	4737.17	4270.5	4801.17	4853.83	2193.83	1897.83	403.5	381.833	180.5
[truncated: 5 more columns]
