# Supplementary material for: TracrRNA reprogramming enables direct PAM-independent detection of RNA with diverse DNA-targeting Cas12 nucleases
Source: Nat Commun. 2024 Jul 13;15:5909. doi: 10.1038/s41467-024-50243-x (PMC11246509; doi:10.1038/s41467-024-50243-x)
Supplement: Supplementary file 7 — Source data [file 41467_2024_50243_MOESM7_ESM.zip › Source data/Source_Data_Fig S9.xlsx]

## Sheet: Figure S9
Figure S9b										Figure S9c
Time (hh:mm:ss)	42℃		42℃ (scr)		29℃		37℃			Time (hh:mm:ss)	331		331(scr)		91		57		44
00:00:00	195.75	163.25	221.75	177.25	169.25	161.25	187.25	238.25		00:00:00	189.75	240.75	225.25	220.75	183.75	185.25	183.75	165.25	173.25	163.75
00:03:00	218	185	252	217	176	177.5	192	247		00:03:00	192.75	247.75	240.25	231.25	190.75	190.25	188.75	172.25	177.75	169.25
00:06:00	216	187.5	252	221	180.5	179	194	254		00:06:00	195	255	240	232	189.5	192.5	187	172	179.5	174.5
00:09:00	209.25	182.75	240.75	216.25	181.75	184.25	189.75	245.25		00:09:00	190.25	245.75	242.25	229.25	189.75	190.75	188.75	175.75	178.75	176.75
00:12:00	202.5	181.5	234	211	182.5	183.5	189	245		00:12:00	190.75	246.75	235.75	228.25	190.25	193.25	193.75	182.75	183.25	181.25
00:15:00	203	181	226	207.5	183	184	188	242		00:15:00	188	242	238	223.5	191.5	192.5	204	189	190	185.5
00:18:00	201.75	183.75	223.25	201.25	182.75	184.75	186.75	238.25		00:18:00	187.25	238.75	232.75	222.75	199.25	202.25	221.25	204.25	208.25	197.75
00:21:00	206.75	186.75	215.75	199.25	181.75	187.75	186.75	238.75		00:21:00	186.75	238.75	228.75	217.25	212.25	213.25	247.25	227.25	228.25	216.75
00:24:00	214	195	210.5	191	182.5	189	187	240.5		00:24:00	187	240.5	227	213	231.5	227.5	278.5	255	255.5	246.5
00:27:00	223.5	202.5	205	190.5	185	188.5	190.5	239		00:27:00	191.25	239.75	226.25	210.25	251.75	250.75	316.75	287.25	295.25	281.75
00:30:00	244	215	201.5	185.5	186	189.5	195	246		00:30:00	195.5	246.5	223	210	277.5	276.5	361.5	328.5	332.5	315.5
00:33:00	259.75	232.75	199.75	186.25	185.75	191.75	202.25	250.25		00:33:00	203.5	251.5	222	206	309	302	407.5	367	370.5	362.5
00:36:00	285.25	254.25	195.25	184.25	190.25	194.25	208.75	261.25		00:36:00	209.75	262.25	221.75	200.75	341.25	333.75	460.25	415.25	422.25	405.75
00:39:00	319.75	275.75	191.75	179.25	191.75	197.25	217.75	272.75		00:39:00	219.25	274.25	217.25	202.25	376.25	366.25	513.75	467.25	471.75	451.75
00:42:00	349.25	303.75	189.75	178.75	195.25	199.75	228.75	281.75		00:42:00	229.25	282.25	216.75	203.25	414.25	408.75	568.75	519.25	521.25	498.25
00:45:00	389.5	334.5	188.5	177	198	200.5	242.5	296		00:45:00	242.75	296.25	214.75	200.75	451.75	442.75	624.25	566.75	570.25	555.25
00:48:00	437.75	368.75	183.75	173.25	200.75	204.25	255.75	317.25		00:48:00	256.5	318	214	199.5	500.5	477.5	683	622	627.5	606.5
00:51:00	483.75	410.25	180.75	170.25	204.75	208.25	269.25	333.25		00:51:00	270.25	334.25	211.75	198.75	537.25	525.75	747.75	670.75	682.75	668.25
00:54:00	547.25	454.25	182.75	170.25	206.25	210.75	284.75	362.25		00:54:00	285	362.5	213.5	198	590.5	567	812	724.5	747	731
00:57:00	620.75	504.25	176.25	165.25	212.75	216.25	306.75	387.25		00:57:00	307.25	387.75	208.75	197.75	637.25	614.25	871.75	783.25	810.75	791.25
01:00:00	682	560	171	164	214	223.5	327.5	413		01:00:00	328.5	414	208	197	681.5	664.5	945	836	872	849
01:03:00	761.5	624.5	169	163.5	220	225.5	352	451		01:03:00	352.5	451.5	208	196	737	713	1002.5	897	934	919
01:06:00	835	687	169	159	224.5	231	379	474.5		01:06:00	379.75	475.25	206.25	191.75	792.25	757.75	1073.25	947.25	1001.25	990.25
01:09:00	921.75	765.25	168.25	158.25	230.75	235.75	403.25	515.25		01:09:00	404.25	516.25	208.75	191.75	843.25	814.25	1142.25	1008.75	1066.75	1051.25
01:12:00	1020.25	837.75	166.75	159.75	239.25	245.25	430.75	557.75		01:12:00	430	557	207.5	193.5	905	862.5	1219	1067.5	1140	1130
01:15:00	1109.5	911	161.5	155	243.5	251	464	601		01:15:00	465	602	209	193	960	912.5	1286	1123.5	1206.5	1197
01:18:00	1222	1001	161.5	152.5	253	257	498.5	643		01:18:00	498.25	642.75	204.75	190.75	1015.25	963.25	1359.25	1184.25	1283.25	1268.25
01:21:00	1308.25	1080.75	158.75	151.25	259.25	267.75	534.25	701.25		01:21:00	534.25	701.25	202.75	189.75	1081.75	1026.25	1436.75	1240.25	1358.75	1346.75
01:24:00	1439	1174.5	156.5	149	268.5	274	569.5	753.5		01:24:00	569.75	753.75	200.25	190.75	1145.25	1085.25	1513.75	1301.75	1426.75	1420.25
01:27:00	1550.25	1267.75	153.25	149.25	274.75	281.25	608.25	812.25		01:27:00	608.25	812.25	202.25	189.75	1201.75	1138.75	1583.75	1355.75	1506.75	1502.75
01:30:00	1660.5	1366	153	148.5	285	287	652	870		01:30:00	650.75	868.75	201.75	188.75	1269.75	1191.75	1653.25	1421.25	1581.25	1573.25
01:33:00	1760	1468	152	144	290.5	295.5	695	928.5		01:33:00	695.75	929.25	200.25	190.25	1339.75	1253.75	1739.75	1496.25	1664.75	1659.75
01:36:00	1882.75	1573.75	151.25	144.25	299.75	305.75	744.75	995.25		01:36:00	745	995.5	198.5	186.5	1401.5	1315.5	1818	1549.5	1742	1738
01:39:00	2009.25	1671.75	147.75	140.75	309.75	316.75	793.25	1072.25		01:39:00	793.75	1072.75	197.25	185.75	1465.75	1384.25	1896.25	1610.25	1819.75	1812.75
01:42:00	2141.75	1770.25	148.25	143.75	322.25	326.75	849.75	1128.75		01:42:00	849.75	1128.75	195.75	184.75	1539.75	1437.75	1967.75	1670.25	1906.75	1902.75
01:45:00	2258	1876.5	146.5	140	330.5	336.5	897	1210.5		01:45:00	897	1210.5	197.5	182.5	1607.5	1501	2052.5	1738	1984	1974
01:48:00	2351.25	1989.75	144.75	137.75	339.75	347.25	949.75	1284.75		01:48:00	951	1286	197	184	1681.5	1565.5	2126.5	1798.5	2064	2054
01:51:00	2477.75	2098.75	145.25	135.75	353.25	359.25	1008.25	1367.25		01:51:00	1008.25	1367.25	193.75	179.25	1757.75	1630.75	2205.25	1854.25	2146.25	2139.75
01:54:00	2598.75	2192.75	143.25	135.25	365.75	370.25	1062.25	1439.25		01:54:00	1063.25	1440.25	196.25	182.25	1830.25	1695.25	2297.25	1919.25	2226.25	2215.25
01:57:00	2700.5	2317.5	139	132.5	376.5	379.5	1123.5	1524		01:57:00	1123.5	1524	191.5	180	1892	1757	2369	1976	2300	2298.5
02:00:00	2812.5	2413	139.5	133	388	395	1183	1595.5		02:00:00	1183.25	1595.75	191.75	181.75	1965.25	1822.75	2434.25	2038.25	2389.25	2384.25
02:03:00	2912.5	2512	139	131	400.5	412	1239.5	1694		02:03:00	1239.5	1694	190	179	2049	1889	2526	2091.5	2469	2471
02:06:00	3011.5	2634.5	139	130.5	409.5	418	1302	1784.5		02:06:00	1302.25	1784.75	189.25	180.25	2114.25	1948.75	2600.75	2155.25	2551.25	2528.75
02:09:00	3132.75	2720.75	135.75	131.25	428.25	432.25	1372.75	1873.75		02:09:00	1373.5	1874.5	190.5	182.5	2187	2027.5	2666.5	2230	2627.5	2609
02:12:00	3182.25	2825.25	134.75	130.25	444.25	447.25	1436.75	1952.75		02:12:00	1436.5	1952.5	188.5	179.5	2244.5	2087.5	2737.5	2286.5	2694	2693
02:15:00	3276.75	2909.75	134.25	127.75	454.75	461.25	1508.25	2047.75		02:15:00	1508.5	2048	190.5	177.5	2334.5	2163	2834.5	2342	2777.5	2766.5
02:18:00	3379.5	3002.5	136	128	475.5	475	1578	2145		02:18:00	1577.75	2144.75	185.75	178.75	2398.75	2229.75	2901.75	2421.25	2857.25	2835.75
02:21:00	3469.25	3090.75	133.75	127.25	491.75	494.25	1653.25	2244.25		02:21:00	1653.25	2244.25	185.25	175.75	2472.25	2303.25	2957.75	2477.25	2923.25	2917.75
02:24:00	3560.25	3161.75	132.75	128.75	501.75	508.75	1720.25	2332.75		02:24:00	1720	2332.5	185.5	175.5	2548.5	2354.5	3043.5	2536	3005	2973
02:27:00	3627.25	3264.25	131.75	125.25	518.25	522.75	1788.25	2425.75		02:27:00	1789	2426.5	185.5	176.5	2612.5	2425.5	3106.5	2587.5	3081.5	3056
02:30:00	3679	3339	131	125	537.5	539	1860.5	2519		02:30:00	1860.25	2518.75	184.75	176.75	2678.25	2480.25	3177.25	2658.75	3128.25	3120.75
02:33:00	3770.25	3410.25	130.75	121.75	552.75	557.75	1944.75	2610.75		02:33:00	1945.75	2611.75	183.25	177.25	2760.25	2562.75	3235.75	2707.75	3208.25	3181.75
02:36:00	3812.5	3464.5	130	120.5	568	574.5	1999.5	2699.5		02:36:00	2000.25	2700.25	182.75	175.25	2830.25	2615.75	3316.75	2768.25	3275.25	3261.75
02:39:00	3882.5	3542.5	129.5	124.5	586.5	591.5	2078.5	2819.5		02:39:00	2079.25	2820.25	180.25	171.75	2882.75	2677.25	3369.75	2820.25	3338.25	3313.75
02:42:00	3925.5	3593	127	122.5	603	609	2161	2882		02:42:00	2161.5	2882.5	183	174	2950	2740.5	3436.5	2880	3394	3387.5
02:45:00	3980.5	3629.5	129	122	624.5	629.5	2223.5	2962.5		02:45:00	2223.75	2962.75	179.75	174.25	3017.25	2810.75	3498.25	2932.75	3467.75	3440.75
02:48:00	4032	3691.5	126	123	639	648	2304.5	3056		02:48:00	2305.25	3056.75	179.75	173.75	3093.25	2880.25	3563.25	2995.75	3521.25	3485.25
02:51:00	4080.5	3723	126.5	121	660	669	2377.5	3157		02:51:00	2378.5	3158	178	174.5	3146	2953.5	3604	3029.5	3570.5	3543.5
02:54:00	4059	3777.5	125.5	118	686.5	685	2455.5	3243		02:54:00	2456.25	3243.75	179.25	170.75	3210.75	2991.75	3661.75	3085.25	3631.75	3618.75
02:57:00	4136.75	3841.25	124.75	119.75	702.75	708.25	2506.25	3346.25		02:57:00	2506.5	3346.5	177	173.5	3271	3058.5	3708.5	3124.5	3701	3651
03:00:00	4156.5	3860.5	125	118.5	718	730	2591	3418.5		03:00:00	2591.25	3418.75	175.25	171.25	3337.25	3107.25	3761.25	3178.75	3724.75	3689.75
03:03:00	4185.25	3896.25	123.25	118.75	746.25	749.25	2665.25	3498.75		03:03:00	2665.25	3498.75	175.75	171.25	3398.75	3156.75	3840.75	3243.75	3784.25	3742.25
03:06:00	4214.75	3934.25	123.25	118.25	766.75	771.25	2742.25	3550.25		03:06:00	2742.5	3550.5	175	171	3452.5	3222.5	3859.5	3303	3850.5	3802
03:09:00	4223	3966.5	123	117	783.5	791	2807.5	3637.5		03:09:00	2808	3638	173.5	168	3513	3291.5	3901.5	3347.5	3871.5	3854
03:12:00	4212.25	3969.75	122.25	117.25	810.25	818.25	2882.75	3710.75		03:12:00	2883.25	3711.25	172.75	169.75	3560.75	3340.75	3949.75	3378.25	3923.25	3873.75
03:15:00	4272.25	3986.75	122.75	117.25	834.75	844.25	2955.75	3781.75		03:15:00	2956.25	3782.25	171.75	170.75	3600.75	3404.75	3991.75	3422.75	3963.75	3918.75
03:18:00	4303.5	4002	121.5	114.5	849.5	860	3021	3839		03:18:00	3021.5	3839.5	174	168.5	3683	3443.5	4025	3463.5	3994	3970
03:21:00	4301.25	4031.75	123.25	118.25	876.25	883.75	3101.25	3914.75		03:21:00	3101.5	3915	171	168.5	3711.5	3484	4069.5	3502.5	4040	3986
03:24:00	4284	4044.5	120.5	116	903.5	902.5	3154	3988.5		03:24:00	3154.5	3989	171	171	3766	3548.5	4108.5	3525.5	4079	4022.5
03:27:00	4299.25	4028.75	119.75	115.25	924.25	930.25	3227.25	4052.75		03:27:00	3227	4052.5	167.5	166	3809	3589	4154	3573	4110.5	4057
03:30:00	4318	4065.5	120.5	113.5	950	956.5	3287.5	4118.5		03:30:00	3288.25	4119.25	171.75	168.75	3856.75	3654.25	4175.25	3617.25	4137.75	4101.25
03:33:00	4297	4064.5	118.5	114.5	976.5	979	3350	4180.5		03:33:00	3350.25	4180.75	170.25	166.75	3888.75	3678.75	4180.75	3651.25	4187.75	4124.25
03:36:00	4307.75	4086.25	118.25	114.75	994.75	1001.25	3390.25	4202.75		03:36:00	3391	4203.5	170	169	3917.5	3719.5	4227.5	3680	4194	4131
03:39:00	4312.5	4083.5	120.5	114.5	1031.5	1029	3472.5	4240		03:39:00	3473.25	4240.75	170.25	167.25	3973.25	3771.75	4279.25	3716.25	4218.25	4159.25
03:42:00	4312.5	4076.5	118.5	113.5	1060	1053	3511.5	4286		03:42:00	3511.75	4286.25	165.75	167.25	4014.25	3808.25	4267.25	3746.25	4251.25	4210.75
03:45:00	4316	4094.5	118.5	113	1078.5	1082	3568	4325		03:45:00	3568	4325	168.5	164	4036.5	3843	4305	3782.5	4278.5	4208
03:48:00	4328.75	4069.75	116.75	113.75	1110.25	1107.25	3626.75	4395.25		03:48:00	3627.75	4396.25	167.75	165.75	4115.75	3878.75	4342.75	3836.75	4302.75	4247.75
03:51:00	4328.75	4110.75	118.75	113.75	1135.25	1131.75	3678.75	4437.75		03:51:00	3679.5	4438.5	166.5	165.5	4139.5	3917	4337	3834.5	4299.5	4257
03:54:00	4305.5	4111.5	119.5	113	1167	1163.5	3738	4471.5		03:54:00	3738	4471.5	165.5	167	4155.5	3956	4362	3865	4332.5	4286
03:57:00	4302.25	4110.75	117.75	113.25	1188.25	1186.75	3785.25	4536.25		03:57:00	3785.75	4536.75	167.25	164.75	4185.75	3993.25	4381.75	3908.75	4353.25	4290.75
04:00:00	4322.75	4106.25	118.75	112.25	1220.25	1223.75	3803.25	4563.75		04:00:00	3803.25	4563.75	165.75	164.25	4225.75	4021.75	4430.75	3908.75	4368.75	4295.75
04:03:00	4301.5	4099.5	116	111.5	1246.5	1246	3874	4594		04:03:00	3874.75	4594.75	166.75	165.25	4265.25	4029.25	4431.25	3940.25	4386.25	4335.75
04:06:00	4284	4107	118.5	115	1278	1281	3914	4605.5		04:06:00	3913.5	4605	166	167	4264	4058.5	4417	3960.5	4400.5	4342.5
04:09:00	4323.75	4113.25	117.25	111.25	1304.75	1302.25	3955.25	4680.75		04:09:00	3956.5	4682	165.5	164.5	4286.5	4097	4458	3987.5	4392.5	4351
04:12:00	4285.5	4099	117	111.5	1336.5	1339	4004	4684.5		04:12:00	4004.25	4684.75	162.75	165.75	4338.25	4150.75	4461.25	3997.75	4410.75	4359.25
04:15:00	4267.5	4097.5	115.5	109	1363	1367.5	4036.5	4713		04:15:00	4038	4714.5	161.5	165.5	4353	4168	4476	4031	4443	4387
04:18:00	4293.5	4116	117.5	111.5	1397.5	1392	4053.5	4753		04:18:00	4054.25	4753.75	164.25	166.75	4373.25	4172.75	4484.75	4047.75	4433.75	4383.25
04:21:00	4295.5	4115	117	112	1421.5	1422.5	4121.5	4768.5		04:21:00	4121.75	4768.75	164.75	164.75	4391.75	4204.75	4491.25	4054.25	4451.25	4371.75
04:24:00	4290.25	4112.75	118.25	111.25	1451.25	1462.25	4136.25	4784.75		04:24:00	4136	4784.5	160	165	4399	4227	4489.5	4072.5	4470.5	4396
04:27:00	4271.25	4107.75	115.25	110.75	1490.25	1481.25	4163.25	4782.25		04:27:00	4163.25	4782.25	163.25	164.75	4405.25	4252.75	4492.75	4101.25	4455.75	4402.75
04:30:00	4279.5	4101	117	111.5	1510	1509	4194.5	4850		04:30:00	4195.75	4851.25	163.25	163.75	4432.75	4292.25	4523.25	4102.25	4468.75	4421.25
04:33:00	4238.75	4117.25	116.25	110.75	1552.75	1548.25	4218.75	4856.25		04:33:00	4219.25	4856.75	162.75	163.25	4449.75	4289.25	4516.25	4116.75	4487.25	4439.25
04:36:00	4269	4103.5	116	111.5	1579	1575.5	4235	4866		04:36:00	4235.75	4866.75	161.75	163.75	4454.25	4296.75	4521.25	4126.75	4495.25	4431.25
04:39:00	4252.75	4099.75	115.75	110.75	1612.25	1604.75	4279.25	4882.75		04:39:00	4280.25	4883.75	162.75	162.25	4478.25	4326.25	4538.25	4140.75	4490.25	4430.25
04:42:00	4209.75	4086.25	116.75	109.75	1643.25	1636.25	4284.25	4903.75		04:42:00	4285.25	4904.75	161.75	166.25	4492.75	4329.75	4521.25	4121.75	4493.25	4424.25
04:45:00	4253	4075.5	115.5	111	1670.5	1680.5	4330.5	4935.5		04:45:00	4331	4936	161.5	162.5	4501.5	4340.5	4516.5	4148	4476.5	4433.5
04:48:00	4245	4080	114.5	109.5	1708.5	1695	4344.5	4930		04:48:00	4345	4930.5	161.5	162.5	4510.5	4373	4535.5	4134	4492.5	4443.5
04:51:00	4232.25	4092.75	116.75	112.25	1734.25	1732.25	4354.75	4927.75		04:51:00	4355	4928	161.5	165.5	4521.5	4359.5	4550.5	4163	4523	4442
04:54:00	4234	4093.5	114	109.5	1779.5	1759.5	4357	4922		04:54:00	4358.75	4923.75	158.75	163.25	4527.75	4361.75	4562.25	4194.25	4486.25	4445.25
04:57:00	4240	4082.5	117	112.5	1806	1805	4408.5	4957.5		04:57:00	4409.5	4958.5	160	165.5	4538	4400.5	4557.5	4201	4542.5	4447
05:00:00	4218.75	4089.75	117.25	109.25	1842.75	1835.75	4418.25	4961.25		05:00:00	4418.25	4961.25	160.25	164.25	4550.75	4388.25	4551.25	4192.25	4498.25	4470.25
05:03:00	4232	4082	117	110	1867	1856	4429	4955		05:03:00	4428.25	4954.25	157.25	165.25	4565.75	4424.25	4549.25	4173.25	4497.25	4457.25
05:06:00	4229.75	4070.25	116.75	111.75	1900.25	1896.25	4417.75	4997.25		05:06:00	4417.5	4997	159	164	4565.5	4442.5	4575	4205.5	4500	4468.5
05:09:00	4250.25	4068.25	117.25	110.25	1943.75	1937.75	4469.25	5007.25		05:09:00	4469.75	5007.75	159.75	164.75	4562.75	4422.75	4560.25	4222.25	4507.75	4447.75
05:12:00	4231.75	4063.75	115.25	109.25	1987.25	1957.25	4451.75	5005.25		05:12:00	4451.75	5005.25	159.75	164.75	4577.75	4417.75	4548.25	4234.25	4500.25	4465.25
05:15:00	4229.25	4079.25	117.25	111.75	2013.75	2002.75	4471.25	4993.25		05:15:00	4472.5	4994.5	159.5	167	4576	4444.5	4562	4234.5	4530	4469
05:18:00	4230	4074.5	117.5	111.5	2047	2040.5	4480	4980		05:18:00	4480.25	4980.25	158.75	164.75	4597.75	4462.25	4562.25	4218.75	4512.75	4470.25
05:21:00	4255	4086	116	110.5	2076.5	2072.5	4492	5011.5		05:21:00	4493	5012.5	157	165	4593	4461.5	4555	4229.5	4516	4457.5
05:24:00	4238.25	4065.75	116.75	111.25	2119.75	2116.25	4508.25	5001.75		05:24:00	4509	5002.5	161	166.5	4600	4480	4564	4240	4527.5	4454.5
05:27:00	4198	4079.5	118.5	110	2152	2143.5	4507	4986.5		05:27:00	4507	4986.5	158	166	4620	4449	4568.5	4232	4502.5	4459.5
05:30:00	4212.75	4076.25	118.25	111.75	2181.75	2184.25	4513.25	4979.25		05:30:00	4513	4979	160	167	4602	4464	4577	4244	4533.5	4463.5
05:33:00	4208.75	4071.75	116.25	112.75	2212.75	2206.75	4483.75	5028.25		05:33:00	4483.5	5028	156.5	163	4604	4471	4571	4243.5	4514.5	4464.5
05:36:00	4207	4069.5	117	112	2252	2241	4530.5	5025		05:36:00	4531	5025.5	159.5	166.5	4610	4482	4538.5	4267.5	4526.5	4481
05:39:00	4209.75	4071.75	115.75	111.25	2289.25	2287.75	4540.25	5013.25		05:39:00	4540	5013	158.5	166	4602	4503.5	4586.5	4265.5	4538.5	4478.5
05:42:00	4210.75	4067.75	115.75	112.25	2319.75	2317.75	4522.75	4988.25		05:42:00	4523.25	4988.75	159.75	167.25	4622.75	4506.25	4561.25	4263.25	4516.75	4467.25
05:45:00	4186	4051.5	116	113	2367.5	2351.5	4544.5	5019		05:45:00	4545.5	5020	160.5	169.5	4612	4472.5	4569	4233.5	4527	4471.5
05:48:00	4217.75	4067.25	116.25	110.25	2395.75	2383.75	4522.25	4993.25		05:48:00	4522.75	4993.75	159.75	167.25	4601.75	4480.25	4565.25	4258.75	4535.25	4466.25
05:51:00	4211.75	4063.75	117.25	112.75	2427.25	2423.25	4541.75	5009.75		05:51:00	4542.75	5010.75	158.75	168.25	4616.75	4503.75	4575.75	4254.25	4535.75	4469.75
05:54:00	4195.75	4065.25	117.75	110.75	2456.25	2447.75	4535.25	5008.25		05:54:00	4534.25	5007.25	159.75	164.75	4615.75	4494.25	4569.75	4245.25	4517.25	4482.75
05:57:00	4203	4051	116.5	113	2513	2504.5	4526	5008		05:57:00	4526.75	5008.75	158.25	168.75	4582.75	4472.25	4561.25	4235.75	4502.75	4473.25
06:00:00	4200.75	4070.25	115.75	112.75	2544.25	2530.25	4534.75	4985.25		06:00:00	4534.75	4985.25	158.25	167.75	4632.75	4514.75	4577.25	4262.75	4512.25	4476.25
06:03:00	4177.25	4059.75	117.75	110.75	2583.25	2574.25	4554.25	4962.25		06:03:00	4553.75	4961.75	158.75	168.75	4635.25	4497.25	4577.75	4256.25	4528.75	4479.75
06:06:00	4207.25	4043.25	117.25	111.25	2613.25	2618.75	4552.25	5000.25		06:06:00	4553.5	5001.5	158.5	171	4609	4480	4555.5	4264.5	4518	4482.5
06:09:00	4200.25	4053.25	119.25	114.25	2644.25	2639.25	4555.25	5000.75		06:09:00	4555	5000.5	157.5	171	4626.5	4494.5	4568.5	4242	4516.5	4479
06:12:00	4174	4061.5	119	112	2679	2681.5	4542.5	4996.5		06:12:00	4543	4997	160	168	4640	4518.5	4556.5	4263.5	4529.5	4477.5
06:15:00	4179.25	4058.25	116.75	112.25	2719.75	2703.75	4531.25	4983.75		06:15:00	4532.25	4984.75	159.75	169.25	4623.25	4514.25	4569.75	4256.75	4530.25	4478.25
06:18:00	4208.75	4037.25	116.75	113.75	2756.25	2744.25	4551.25	4997.25		06:18:00	4551.25	4997.25	158.75	171.25	4639.75	4534.75	4568.25	4248.75	4524.75	4472.75
06:21:00	4166.25	4053.75	116.75	113.75	2789.25	2773.75	4549.75	4976.25		06:21:00	4550	4976.5	159	172	4635.5	4495	4547.5	4261	4519	4491.5
06:24:00	4192.5	4058	116.5	114	2823.5	2810	4549	4979		06:24:00	4549	4979	157.5	171.5	4625	4495	4559.5	4264	4518	4471
06:27:00	4178.75	4035.75	115.25	113.25	2841.25	2851.75	4564.75	4983.75		06:27:00	4565.25	4984.25	158.75	171.25	4616.75	4537.25	4574.75	4266.25	4535.75	4485.25
06:30:00	4154.75	4047.25	116.75	112.75	2893.25	2886.25	4577.75	4967.75		06:30:00	4578.75	4968.75	160.75	171.25	4603.25	4502.75	4567.25	4251.25	4528.25	4467.75
06:33:00	4179.25	4051.75	116.75	112.25	2937.75	2927.25	4545.25	4993.25		06:33:00	4545.75	4993.75	160.75	172.25	4612.25	4481.75	4593.75	4237.25	4528.25	4479.75
06:36:00	4142.5	4043	116	113	2967.5	2962	4549	4964.5		06:36:00	4550	4965.5	158.5	173	4630	4520.5	4576	4249	4505.5	4465
06:39:00	4147.25	4055.75	116.75	111.25	3015.75	2986.25	4571.75	4975.75		06:39:00	4572.5	4976.5	159	174.5	4627	4484.5	4568.5	4256	4516.5	4484.5
06:42:00	4159.75	4045.75	117.75	113.75	3039.25	3055.25	4554.25	4941.75		06:42:00	4554.5	4942	161	171	4616.5	4514.5	4556.5	4272.5	4518.5	4471.5
06:45:00	4160	4035	117.5	113.5	3057.5	3058.5	4549	4960		06:45:00	4550	4961	159.5	174	4627.5	4494	4565.5	4259	4507.5	4475
06:48:00	4148.25	4033.75	117.25	113.25	3115.75	3101.75	4557.25	4955.75		06:48:00	4557.25	4955.75	161.75	172.25	4622.25	4496.25	4562.75	4236.75	4516.75	4486.75
06:51:00	4154.5	4028	117.5	115	3139	3139.5	4540	4952.5		06:51:00	4540.25	4952.75	160.75	172.75	4641.75	4494.25	4573.25	4250.25	4511.25	4474.75
06:54:00	4154.75	4022.25	117.25	113.25	3183.75	3170.25	4549.25	4936.75		06:54:00	4549.25	4936.75	159.75	172.25	4636.75	4531.25	4564.25	4252.25	4526.75	4464.75
06:57:00	4147.75	4023.75	117.75	113.75	3222.75	3215.75	4538.75	4930.75		06:57:00	4539.25	4931.25	160.25	176.75	4622.25	4486.25	4571.75	4258.25	4522.25	4464.75
07:00:00	4145	4015.5	117	113	3241.5	3254	4526.5	4933.5		07:00:00	4527	4934	159.5	174	4638	4490.5	4534.5	4255	4525.5	4465
07:03:00	4095.25	4021.25	119.25	114.75	3277.25	3288.75	4549.25	4946.25		07:03:00	4549.5	4946.5	161.5	176	4631.5	4513.5	4562	4253.5	4501	4473
07:06:00	4160	4013.5	116	114	3312.5	3324	4556.5	4922.5		07:06:00	4557.75	4923.75	160.25	176.75	4629.25	4505.25	4555.75	4264.25	4507.25	4488.75
07:09:00	4136.25	4002.75	116.25	114.75	3365.75	3350.75	4563.75	4918.75		07:09:00	4564.75	4919.75	162.25	174.75	4644.25	4504.75	4552.25	4253.25	4531.25	4477.25
07:12:00	4134	4009	118.5	113	3380	3394	4527	4916		07:12:00	4528.25	4917.25	163.75	178.25	4632.25	4471.25	4565.75	4253.75	4510.75	4470.25
07:15:00	4137.75	4001.75	117.75	114.75	3410.25	3423.25	4543.75	4918.25		07:15:00	4545	4919.5	161	181	4613.5	4493	4538.5	4245	4508	4483
07:18:00	4129.5	4003	118	114	3451	3470	4523.5	4906		07:18:00	4524	4906.5	161	177.5	4610	4498	4556	4272	4515	4483
07:21:00	4127	3983	119.5	114	3489.5	3497	4539.5	4900		07:21:00	4539.5	4900	161	177	4630	4540	4565	4254.5	4509.5	4470.5
07:24:00	4108.5	3982.5	118	114.5	3511.5	3529	4543	4894.5		07:24:00	4543	4894.5	163.5	176.5	4628.5	4497	4555	4241	4530.5	4465
07:27:00	4148.5	3998	118	115	3565.5	3575	4526	4846.5		07:27:00	4526.5	4847	164	179.5	4626.5	4479	4539.5	4259	4513.5	4462
07:30:00	4135.25	3999.25	118.75	114.75	3598.75	3610.75	4517.75	4873.75		07:30:00	4518	4874	162.5	176	4627	4469	4558.5	4236	4499	4476.5
07:33:00	4109	3986.5	119.5	115	3618	3628	4534.5	4870		07:33:00	4534.25	4869.75	163.25	177.25	4620.25	4477.75	4581.25	4260.25	4508.25	4449.25
07:36:00	4126.75	3976.75	120.25	115.25	3641.75	3669.25	4510.25	4869.75		07:36:00	4510.25	4869.75	161.75	179.25	4619.75	4485.75	4545.25	4239.75	4507.75	4493.75
07:39:00	4126	3988	119	113.5	3680	3677.5	4530	4882		07:39:00	4530.75	4882.75	164.75	180.25	4630.75	4501.75	4530.25	4221.25	4504.25	4465.75
07:42:00	4097.75	3974.75	117.75	112.25	3722.75	3736.25	4545.25	4875.75		07:42:00	4546	4876.5	164	182	4640	4486	4544	4239	4497.5	4475.5
07:45:00	4139.5	3974.5	119	116	3750.5	3756.5	4497.5	4825		07:45:00	4497	4824.5	162.5	180	4632.5	4465.5	4536	4269	4512.5	4456.5
07:48:00	4122.75	3953.25	119.75	115.75	3795.75	3787.25	4516.75	4865.25		07:48:00	4517	4865.5	165	181	4629	4523	4548.5	4268.5	4497.5	4481
07:51:00	4132.5	3972.5	118.5	116	3793	3837.5	4515.5	4839		07:51:00	4515.5	4839	164	181	4629.5	4491	4551	4239	4504	4468.5
07:54:00	4081.25	3988.25	119.25	115.75	3835.25	3863.25	4504.25	4854.25		07:54:00	4504.75	4854.75	165.75	183.75	4633.75	4471.25	4559.75	4245.25	4506.75	4493.25
07:57:00	4127.25	3987.25	119.25	115.25	3858.75	3883.75	4518.25	4858.25		07:57:00	4518.75	4858.75	165.25	183.75	4606.75	4495.25	4562.75	4244.75	4520.75	4478.75
08:00:00	4122.5	3977.5	121	116.5	3909	3916.5	4531	4847.5		08:00:00	4531.25	4847.75	164.75	180.75	4627.25	4494.25	4537.25	4252.25	4501.75	4462.25
08:03:00	4128.75	3966.25	120.75	117.75	3931.25	3972.25	4491.25	4831.75		08:03:00	4491.25	4831.75	166.25	183.75	4620.25	4460.75	4564.25	4249.25	4491.75	4471.75
08:06:00	4127.75	3962.25	119.75	116.75	3976.75	3974.75	4526.25	4838.75		08:06:00	4526.5	4839	165	183.5	4619	4506	4553.5	4251	4510	4465.5
08:09:00	4126.75	3963.75	121.25	116.25	3972.25	3999.25	4505.75	4846.75		08:09:00	4506.25	4847.25	169.25	186.25	4622.75	4499.75	4558.75	4254.25	4502.75	4466.75
08:12:00	4128	3973	118.5	117	3999.5	4054.5	4496.5	4797.5		08:12:00	4497	4798	167.5	186	4605	4481.5	4541.5	4242.5	4506.5	4452
08:15:00	4128.75	3971.25	118.75	116.25	4059.25	4068.25	4506.75	4841.75		08:15:00	4506.25	4841.25	164.75	186.25	4626.75	4499.75	4540.25	4228.75	4501.75	4446.75
08:18:00	4116	3977.5	121.5	114	4076.5	4101.5	4517	4841.5		08:18:00	4517.25	4841.75	168.25	186.75	4609.25	4486.25	4560.25	4243.75	4518.75	4468.25
08:21:00	4128	3971	120	117	4104	4150.5	4514.5	4829.5		08:21:00	4514	4829	168	187	4632	4477	4542	4232.5	4491.5	4459
08:24:00	4128.5	3964.5	119.5	116	4135	4170.5	4515	4817.5		08:24:00	4515	4817.5	168.5	186	4610	4477.5	4546.5	4243	4491.5	4456.5
08:27:00	4098.5	3972	118.5	116	4166	4215	4509	4796		08:27:00	4509.25	4796.25	167.75	188.25	4610.75	4478.75	4548.25	4260.75	4488.25	4452.25
08:30:00	4114.75	3961.25	117.75	116.75	4178.75	4232.75	4487.75	4831.25		08:30:00	4488.75	4832.25	167.75	189.25	4588.75	4464.75	4516.25	4235.75	4466.75	4471.75
08:33:00	4114	3961.5	120.5	117.5	4212.5	4228.5	4517.5	4817		08:33:00	4518	4817.5	168.5	188.5	4600.5	4520.5	4557.5	4254	4519.5	4476
08:36:00	4120.75	3962.75	122.75	118.25	4219.75	4295.75	4535.25	4805.75		08:36:00	4535.25	4805.75	168.75	187.25	4598.75	4482.75	4527.75	4219.25	4497.25	4476.75
08:39:00	4098.75	3946.25	120.25	117.75	4254.25	4321.75	4471.75	4782.75		08:39:00	4472.25	4783.25	170.25	187.25	4614.25	4479.75	4546.25	4236.75	4512.75	4451.25
08:42:00	4109.5	3952.5	120.5	115	4288.5	4352.5	4499.5	4794		08:42:00	4500.25	4794.75	171.25	191.25	4611.25	4511.25	4523.25	4246.75	4502.25	4470.25
08:45:00	4070.5	3953.5	123	116.5	4311.5	4375.5	4507	4821		08:45:00	4507.25	4821.25	173.75	190.75	4597.75	4463.75	4555.75	4238.25	4491.75	4459.25
08:48:00	4105.25	3968.75	120.25	116.75	4318.25	4394.75	4493.25	4807.25		08:48:00	4494.25	4808.25	172.25	190.75	4618.25	4479.25	4549.25	4251.75	4511.75	4470.25
08:51:00	4106.25	3951.75	120.25	119.75	4364.75	4416.25	4492.25	4812.25		08:51:00	4493.25	4813.25	171.25	193.75	4610.75	4511.75	4540.75	4238.25	4499.75	4463.25
08:54:00	4077.5	3966.5	120.5	116.5	4388	4459.5	4482.5	4794.5		08:54:00	4483	4795	172	194.5	4580	4468	4529	4244.5	4495.5	4450.5
08:57:00	4099.25	3964.25	121.25	116.75	4411.75	4481.75	4489.75	4759.25		08:57:00	4490.5	4760	172	194	4578	4460.5	4531	4236	4487.5	4470
09:00:00	4105.75	3964.75	121.75	117.75	4417.75	4489.25	4494.25	4796.25		09:00:00	4494.25	4796.25	171.75	194.25	4618.25	4492.75	4524.25	4232.75	4496.25	4463.25
09:03:00	4100.25	3965.25	119.75	117.25	4462.25	4549.25	4493.25	4796.75		09:03:00	4494.25	4797.75	174.75	195.75	4610.75	4452.25	4544.25	4227.25	4496.75	4464.75
09:06:00	4115	3958	121	119	4464	4574	4461	4782		09:06:00	4461.75	4782.75	175.25	196.25	4605.25	4454.75	4532.25	4236.25	4476.75	4454.25
09:09:00	4103.75	3961.75	122.75	116.75	4511.25	4580.75	4486.75	4792.75		09:09:00	4487.5	4793.5	174	195.5	4613.5	4500.5	4523	4237	4494.5	4438
09:12:00	4087.75	3959.75	120.75	118.75	4532.75	4609.25	4504.25	4786.75		09:12:00	4504.75	4787.25	175.75	197.25	4615.75	4473.25	4555.25	4222.75	4486.25	4462.75
09:15:00	4123	3964.5	122.5	120	4541.5	4636	4464.5	4794		09:15:00	4465.75	4795.25	177.25	196.25	4603.75	4478.25	4540.25	4248.75	4496.75	4462.25
09:18:00	4108.25	3963.25	121.25	119.25	4555.25	4634.75	4505.75	4777.25		09:18:00	4506	4777.5	174.5	198.5	4606.5	4494.5	4547.5	4231.5	4500.5	4477
09:21:00	4073	3955.5	119	119.5	4585.5	4665.5	4463.5	4775		09:21:00	4464	4775.5	176	197.5	4583.5	4487.5	4534.5	4248.5	4493.5	4456
09:24:00	4107.5	3957	121	118.5	4620.5	4710	4474	4781.5		09:24:00	4474.25	4781.75	178.75	196.25	4599.25	4462.75	4555.25	4250.25	4493.75	4471.75
09:27:00	4094	3959.5	124.5	120	4616	4733.5	4483.5	4754		09:27:00	4483.25	4753.75	177.25	200.25	4598.25	4445.25	4537.75	4241.75	4487.25	4470.25
09:30:00	4090	3957	123	119	4661.5	4752	4485	4779.5		09:30:00	4485	4779.5	178	199.5	4602.5	4458	4547.5	4254.5	4487.5	4473
09:33:00	4099.5	3969.5	122	118	4674	4770.5	4477	4784		09:33:00	4478	4785	177	204	4612	4453	4529	4228	4488.5	4454
09:36:00	4103	3935	125	117.5	4689	4769	4463.5	4758		09:36:00	4464.25	4758.75	178.75	201.75	4610.25	4458.25	4544.75	4221.75	4483.75	4452.75
09:39:00	4094.25	3949.25	124.25	119.75	4701.25	4822.75	4479.25	4778.25		09:39:00	4479	4778	178	202.5	4597.5	4466.5	4535.5	4231.5	4481	4465
09:42:00	4080.5	3944.5	122.5	120.5	4712.5	4848.5	4489.5	4765		09:42:00	4490	4765.5	179	202	4594.5	4453.5	4514	4226	4486	4455
09:45:00	4084.5	3927.5	123.5	118.5	4724	4841	4474	4773		09:45:00	4474.75	4773.75	181.75	203.75	4596.75	4472.75	4534.75	4251.25	4475.25	4462.25
09:48:00	4073.5	3942.5	124.5	120.5	4762.5	4865	4466.5	4784.5		09:48:00	4466.5	4784.5	181.5	202	4608	4477.5	4538.5	4240.5	4480.5	4466.5
09:51:00	4085.25	3945.75	123.25	120.25	4766.25	4894.75	4455.75	4755.75		09:51:00	4456.25	4756.25	181.75	206.25	4599.75	4481.75	4538.75	4238.25	4464.25	4455.25
09:54:00	4095	3945	125.5	119.5	4787	4900.5	4473.5	4782.5		09:54:00	4474.75	4783.75	180.75	203.25	4593.25	4485.75	4514.75	4235.25	4493.75	4450.75
09:57:00	4078.25	3951.75	125.75	120.25	4813.25	4941.25	4486.25	4733.75		09:57:00	4486.25	4733.75	181.75	205.75	4598.25	4460.25	4523.25	4234.75	4485.75	4462.75
10:00:00	4084	3923.5	123.5	121	4834.5	4961.5	4453	4743.5		10:00:00	4453.5	4744	184	206.5	4597.5	4450.5	4533.5	4234	4479	4464.5
10:03:00	4084.5	3953	125	120.5	4829.5	4976	4470.5	4766		10:03:00	4471.25	4766.75	183.75	205.25	4593.25	4480.75	4538.25	4230.75	4486.75	4461.75
10:06:00	4108.25	3912.75	124.25	120.25	4873.25	4991.25	4482.75	4759.25		10:06:00	4483	4759.5	183.5	207	4591	4451.5	4526.5	4234.5	4482.5	4446
10:09:00	4097.75	3952.75	121.75	120.75	4857.25	4994.75	4464.75	4735.75		10:09:00	4465.25	4736.25	185.75	209.75	4608.25	4454.25	4539.25	4241.75	4485.25	4440.25
10:12:00	4067.75	3948.25	125.25	123.25	4887.25	5027.25	4478.25	4758.25		10:12:00	4478.75	4758.75	185.75	206.75	4591.25	4450.75	4531.25	4231.75	4469.75	4460.75
10:15:00	4069.5	3925.5	124.5	121	4897.5	5054	4476	4761		10:15:00	4476.25	4761.25	185.25	208.75	4592.25	4453.75	4508.25	4216.25	4475.75	4457.75
10:18:00	4085.25	3935.25	124.25	121.75	4917.25	5070.75	4471.25	4744.25		10:18:00	4471	4744	185.5	209	4589.5	4458	4512.5	4225.5	4486	4454.5
10:21:00	4077	3932	123.5	122.5	4911.5	5071.5	4492	4767.5		10:21:00	4492.5	4768	186	211	4579.5	4489.5	4543	4233	4491	4462.5
10:24:00	4087.25	3952.25	126.25	122.25	4953.75	5101.75	4488.25	4768.25		10:24:00	4489.25	4769.25	187.25	211.25	4582.75	4440.25	4528.25	4228.75	4477.75	4458.75
10:27:00	4096.5	3936	125	120.5	4949.5	5118.5	4426.5	4734		10:27:00	4427.5	4735	187.5	209	4586.5	4450	4509	4217.5	4485	4463
10:30:00	4096.25	3929.75	126.25	123.75	4979.25	5133.75	4461.75	4762.25		10:30:00	4461	4761.5	187	211.5	4593.5	4436	4536.5	4239	4482	4447.5
10:33:00	4055.75	3946.75	127.25	122.75	4978.75	5142.75	4476.25	4752.25		10:33:00	4476.75	4752.75	187.75	215.75	4587.25	4425.75	4534.25	4237.75	4488.25	4450.25
10:36:00	4068	3943.5	126	123.5	5006.5	5161	4447	4718.5		10:36:00	4447.25	4718.75	190.25	211.75	4583.75	4444.25	4512.25	4229.75	4488.75	4465.75
10:39:00	4086.5	3939.5	126	122	5017	5171.5	4464	4771		10:39:00	4464.5	4771.5	191.5	215	4592.5	4487.5	4521	4228	4485	4454
10:42:00	4085.75	3939.25	126.75	122.25	5005.75	5200.25	4467.75	4741.75		10:42:00	4467.75	4741.75	187.75	214.25	4602.75	4471.25	4543.75	4239.25	4483.75	4483.75
10:45:00	4073	3932	126	120	5033	5198.5	4460	4733.5		10:45:00	4461.5	4735	191.5	214.5	4583.5	4453	4533	4253	4515.5	4466.5
10:48:00	4064.75	3954.25	127.75	122.75	5056.75	5197.75	4475.25	4756.25		10:48:00	4475.25	4756.25	192.75	216.75	4578.25	4488.25	4524.75	4235.75	4482.75	4471.25
10:51:00	4056.75	3949.25	126.25	122.75	5054.75	5218.25	4467.75	4748.25		10:51:00	4467.75	4748.25	192.25	218.25	4583.75	4457.75	4520.25	4217.25	4491.75	4456.75
10:54:00	4063.25	3940.75	129.25	121.75	5062.25	5259.25	4446.75	4711.25		10:54:00	4447	4711.5	192	218	4585.5	4455.5	4525	4241	4490	4453
10:57:00	4088.75	3946.75	125.25	125.25	5098.25	5261.25	4467.25	4762.75		10:57:00	4468	4763.5	191.5	219.5	4595	4448.5	4519	4232.5	4487.5	4467
11:00:00	4060	3940	130.5	125	5085.5	5267.5	4463.5	4756		11:00:00	4463.25	4755.75	192.75	219.25	4568.25	4451.25	4509.75	4237.75	4488.25	4455.75
11:03:00	4071	3931	127	123	5117	5296	4436.5	4709		11:03:00	4437.5	4710	196	218.5	4581	4437	4518	4238.5	4473	4464.5
11:06:00	4083.25	3937.75	126.75	123.25	5115.75	5288.25	4462.75	4748.75		11:06:00	4462.5	4748.5	194	218	4575	4470	4516	4243.5	4499.5	4444.5
11:09:00	4076	3911	127.5	122.5	5127	5305.5	4441.5	4745		11:09:00	4441.25	4744.75	192.25	219.75	4581.25	4447.75	4532.75	4242.25	4494.75	4465.75
11:12:00	4064.75	3934.75	127.25	123.25	5116.25	5304.75	4425.75	4728.75		11:12:00	4426.25	4729.25	193.75	221.25	4570.25	4436.75	4525.75	4242.25	4493.75	4450.75
11:15:00	4081	3932	127.5	124	5145.5	5310.5	4465	4712.5		11:15:00	4464.75	4712.25	195.25	222.75	4594.75	4457.75	4505.25	4223.25	4477.75	4443.25
11:18:00	4070.5	3933	129	125	5159.5	5342.5	4449	4729.5		11:18:00	4449	4729.5	195.5	223	4579	4442	4503.5	4224	4468	4460.5
11:21:00	4084.75	3927.25	126.75	126.25	5131.25	5367.25	4439.25	4713.25		11:21:00	4440.5	4714.5	200	226.5	4563.5	4457.5	4513.5	4227	4489	4443
11:24:00	4066.75	3948.75	128.25	126.25	5169.25	5338.25	4452.75	4732.25		11:24:00	4453	4732.5	195.5	221.5	4577	4430	4518.5	4226.5	4488	4436
11:27:00	4060.25	3935.25	129.25	125.25	5182.75	5364.75	4451.25	4720.75		11:27:00	4452.25	4721.75	199.75	225.25	4567.75	4433.25	4540.75	4242.25	4477.25	4444.75
11:30:00	4081.5	3953	128	126	5178	5370.5	4430.5	4686.5		11:30:00	4430.75	4686.75	199.25	225.75	4567.75	4441.75	4532.75	4211.75	4468.75	4436.25
11:33:00	4082.5	3944.5	130	126.5	5205.5	5383	4461	4743		11:33:00	4462	4744	201.5	226.5	4584	4452.5	4527	4242.5	4479.5	4449.5
11:36:00	4069.5	3936	130	126.5	5190.5	5393	4459.5	4742.5		11:36:00	4459.25	4742.25	202.75	225.25	4561.25	4415.75	4521.25	4231.25	4491.75	4424.25
11:39:00	4082.75	3939.75	128.25	126.75	5197.25	5392.25	4434.25	4690.25		11:39:00	4434.25	4690.25	199.25	229.25	4569.75	4430.75	4513.75	4232.75	4480.25	4444.25
11:42:00	4069	3928	129	124	5230.5	5430	4447.5	4700		11:42:00	4448	4700.5	200.5	228	4548.5	4434	4548	4228	4465	4433.5
11:45:00	4066	3937	128	126	5245.5	5451.5	4451	4736		11:45:00	4451.5	4736.5	202.5	226.5	4586.5	4425	4517.5	4228	4469.5	4446.5
11:48:00	4075.75	3935.75	131.25	126.25	5231.25	5443.25	4441.75	4681.25		11:48:00	4442.25	4681.75	204.25	231.25	4581.75	4430.25	4506.75	4245.75	4469.25	4440.75
11:51:00	4069.25	3946.75	129.25	126.25	5236.25	5466.25	4449.25	4715.25		11:51:00	4449.5	4715.5	200.5	230	4576	4444	4524.5	4236	4461.5	4438.5
11:54:00	4027.75	3923.25	129.75	126.25	5247.75	5454.75	4445.75	4712.75		11:54:00	4446.25	4713.25	204.25	230.75	4564.25	4404.25	4525.75	4239.75	4462.75	4450.25
11:57:00	4071	3936	130.5	126	5245.5	5481	4420.5	4699		11:57:00	4420.75	4699.25	207.25	232.75	4562.75	4426.75	4531.75	4215.75	4481.25	4456.75
12:00:00	4077	3922.5	130	126.5	5245	5479	4421.5	4698.5		12:00:00	4421.5	4698.5	205	235	4562	4431	4508.5	4230	4475.5	4465.5
12:03:00	4068.75	3937.75	128.75	130.25	5280.75	5460.25	4434.75	4722.25		12:03:00	4434.75	4722.25	206.75	232.75	4557.75	4412.25	4507.25	4237.25	4438.25	4473.75
12:06:00	4047.75	3933.25	130.25	128.75	5299.75	5505.25	4409.75	4687.25		12:06:00	4410.25	4687.75	206.75	233.25	4562.75	4425.75	4522.25	4222.25	4473.75	4431.75
12:09:00	4076	3956.5	131	127.5	5271.5	5489.5	4449	4712		12:09:00	4450	4713	210	232	4560	4431	4515.5	4226	4488.5	4446
12:12:00	4070.25	3947.25	131.75	129.25	5280.75	5506.25	4429.25	4685.25		12:12:00	4430.25	4686.25	209.25	237.25	4567.25	4415.25	4522.75	4236.25	4478.75	4450.75
12:15:00	4053.25	3937.75	130.25	128.25	5281.75	5504.75	4421.25	4706.25		12:15:00	4421.5	4706.5	210.5	236.5	4557	4441.5	4516.5	4208	4469.5	4455
12:18:00	4076	3921	131	128.5	5314.5	5498	4451.5	4712.5		12:18:00	4451.5	4712.5	210	235	4578.5	4409	4507.5	4210	4466	4438
12:21:00	4042.75	3928.25	132.75	129.25	5295.25	5499.25	4444.25	4711.25		12:21:00	4444.5	4711.5	210	238	4571	4427.5	4517	4240.5	4465.5	4447.5
12:24:00	4062.5	3931	131.5	130.5	5304.5	5534	4404.5	4703		12:24:00	4404.5	4703	210.5	236.5	4568.5	4418.5	4519.5	4215	4492	4439
12:27:00	4053.5	3932	134	127.5	5276	5521.5	4450	4710.5		12:27:00	4449.75	4710.25	210.75	239.75	4591.75	4455.25	4512.25	4243.75	4475.75	4448.75
12:30:00	4058.25	3938.75	132.25	129.75	5301.25	5508.25	4444.25	4711.75		12:30:00	4444.25	4711.75	212.25	239.25	4583.25	4432.75	4504.75	4207.75	4465.75	4449.25
12:33:00	4063.25	3943.75	129.75	130.25	5321.25	5521.25	4399.75	4689.25		12:33:00	4401	4690.5	211.5	239	4559.5	4413.5	4506.5	4227	4480	4444
12:36:00	4049.25	3922.25	131.75	129.75	5315.25	5518.25	4422.25	4740.25		12:36:00	4422.25	4740.25	212.25	240.75	4574.25	4427.75	4519.25	4231.75	4459.75	4434.25
12:39:00	4021.75	3931.75	132.25	130.75	5306.75	5541.75	4413.75	4714.75		12:39:00	4414	4715	214	241.5	4578.5	4419.5	4515.5	4213.5	4476	4436.5
12:42:00	4054.75	3933.25	130.75	127.25	5312.75	5550.25	4409.75	4702.25		12:42:00	4409.5	4702	215.5	241.5	4557	4407	4517	4226	4478.5	4455.5
12:45:00	4041.75	3937.25	132.25	131.75	5315.25	5551.75	4444.75	4702.75		12:45:00	4445.25	4703.25	217.25	245.75	4576.25	4436.25	4488.25	4238.75	4480.75	4455.25
12:48:00	4046.75	3934.25	132.75	129.25	5331.25	5547.25	4424.75	4709.75		12:48:00	4424.5	4709.5	218.5	244.5	4581.5	4414.5	4519	4215.5	4472	4434
12:51:00	4069	3928.5	132.5	129	5343	5545.5	4419.5	4681.5		12:51:00	4420.25	4682.25	218.75	243.25	4563.25	4429.75	4500.25	4224.75	4489.25	4443.25
12:54:00	4032.75	3922.25	131.75	130.25	5351.25	5540.25	4434.75	4730.25		12:54:00	4435.5	4731	217	245	4580.5	4416.5	4511.5	4217.5	4476.5	4461
12:57:00	4034.5	3928	133.5	129.5	5355.5	5586.5	4426	4713.5		12:57:00	4426.75	4714.25	219.75	243.75	4578.25	4436.25	4533.75	4221.25	4470.75	4459.25
13:00:00	4051.75	3930.25	134.75	130.25	5337.75	5552.75	4413.25	4700.75		13:00:00	4414.75	4702.25	220.25	246.75	4559.25	4411.25	4507.75	4237.25	4508.25	4448.25
13:03:00	4055.25	3916.75	132.75	131.25	5348.25	5576.25	4447.75	4686.75		13:03:00	4449	4688	222	250	4593	4437	4533	4219.5	4476	4446.5
13:06:00	4032.5	3935	132.5	129.5	5360	5599	4434	4697.5		13:06:00	4434.75	4698.25	220.25	248.25	4569.75	4409.25	4496.25	4215.25	4480.75	4455.75
13:09:00	4043	3933	137.5	132	5347	5581.5	4413.5	4676.5		13:09:00	4413.75	4676.75	220.25	248.75	4568.25	4409.75	4486.25	4220.25	4483.25	4442.25
13:12:00	4064	3917.5	137	130	5386.5	5598	4438.5	4723.5		13:12:00	4439.5	4724.5	221.5	252.5	4579	4434	4494	4206.5	4491.5	4436.5
13:15:00	4061.5	3921	134.5	132	5355.5	5594	4427.5	4695		13:15:00	4427.75	4695.25	223.25	249.25	4567.25	4418.75	4528.25	4212.75	4481.75	4433.25
13:18:00	4020	3916.5	134	133	5365	5607	4398	4665		13:18:00	4397.5	4664.5	222.5	254.5	4560.5	4415	4515	4231.5	4477.5	4427.5
13:21:00	4083	3910	135.5	131	5347.5	5592.5	4425.5	4706.5		13:21:00	4425.75	4706.75	226.25	252.25	4560.75	4426.25	4506.25	4209.75	4468.75	4440.75
13:24:00	4047.5	3926.5	134.5	130.5	5372	5603	4418.5	4703		13:24:00	4419.75	4704.25	227.25	254.75	4561.25	4391.75	4503.25	4203.25	4487.75	4464.75
13:27:00	4062.25	3905.25	135.75	133.25	5350.25	5600.25	4425.75	4676.75		13:27:00	4426.75	4677.75	228.25	253.75	4553.25	4411.75	4509.25	4218.75	4469.25	4448.25
13:30:00	4054.75	3940.25	133.75	132.75	5378.75	5604.75	4432.25	4689.75		13:30:00	4433	4690.5	226.5	255.5	4579	4433.5	4498.5	4213.5	4478	4438
13:33:00	4035.25	3931.25	135.25	132.25	5371.25	5607.75	4405.75	4684.25		13:33:00	4407	4685.5	227	256.5	4552	4403	4507.5	4200	4482	4437.5
13:36:00	4061.5	3903	136	135	5376	5625	4401.5	4691		13:36:00	4402	4691.5	226	256	4543	4376	4484.5	4214	4487.5	4452.5
13:39:00	4067	3922.5	136	134.5	5376.5	5627.5	4440	4696		13:39:00	4440.75	4696.75	229.25	258.25	4563.25	4425.25	4503.75	4206.25	4462.25	4457.25
13:42:00	4045.5	3917.5	136.5	134	5384	5616	4424.5	4702.5		13:42:00	4424.25	4702.25	230.75	261.25	4557.25	4401.25	4509.75	4219.25	4471.25	4439.75
13:45:00	4060.25	3922.25	135.75	135.75	5388.25	5615.75	4390.25	4653.75		13:45:00	4390	4653.5	228	259.5	4555.5	4379.5	4495.5	4208	4465.5	4438
13:48:00	4045.75	3894.75	137.75	135.75	5386.75	5637.25	4424.25	4676.75		13:48:00	4424.5	4677	233	260.5	4573.5	4398.5	4502.5	4212.5	4466	4437
13:51:00	4034.5	3902	136	134.5	5403	5615.5	4419	4680		13:51:00	4419.25	4680.25	232.75	259.75	4558.25	4399.25	4492.25	4205.75	4468.75	4432.75
13:54:00	4061	3922.5	137.5	134.5	5392.5	5646	4398	4693.5		13:54:00	4399.5	4695	233	263	4546	4422	4489.5	4214	4480.5	4453
13:57:00	4026.25	3921.25	136.25	133.75	5398.75	5644.75	4412.25	4686.25		13:57:00	4413	4687	231.5	260	4582.5	4414	4497	4205.5	4459.5	4449.5
14:00:00	4026.25	3909.75	137.75	134.75	5382.75	5627.75	4430.25	4695.75		14:00:00	4431.5	4697	234.5	264	4545	4415.5	4480	4217.5	4472.5	4450.5
14:03:00	4040	3931.5	136.5	134.5	5399	5628	4407	4670.5		14:03:00	4407.5	4671	235.5	262.5	4551	4386.5	4516	4186.5	4444	4444
14:06:00	4055	3902.5	138	134	5402.5	5622	4411.5	4686		14:06:00	4412.25	4686.75	236.75	264.25	4572.25	4413.25	4495.75	4200.75	4488.25	4451.75
14:09:00	4033.25	3915.25	136.25	135.75	5388.75	5642.75	4443.25	4676.25		14:09:00	4443.5	4676.5	234.5	265	4560.5	4404	4518.5	4195	4467	4440
14:12:00	4044	3926	138	137	5393.5	5651	4409	4677		14:12:00	4408.75	4676.75	238.25	265.75	4568.75	4391.75	4491.25	4195.25	4468.25	4433.75
14:15:00	4054.75	3914.75	139.75	136.25	5417.75	5626.75	4395.75	4680.75		14:15:00	4395.25	4680.25	236.75	267.75	4563.25	4434.75	4507.75	4205.75	4462.75	4441.75
14:18:00	4030.5	3915	137	136	5388	5643.5	4415	4669.5		14:18:00	4415	4669.5	237	268.5	4548	4404.5	4481	4197.5	4474	4444
14:21:00	4033.75	3915.25	139.75	134.25	5385.25	5631.75	4388.25	4658.75		14:21:00	4388.25	4658.75	240.75	269.25	4554.75	4407.75	4481.75	4201.25	4488.75	4437.75
14:24:00	4037	3922.5	138	136.5	5387	5637.5	4406.5	4692.5		14:24:00	4407.5	4693.5	242.5	267.5	4548	4417	4498.5	4195.5	4455.5	4437.5
14:27:00	4047.25	3918.75	139.75	135.25	5393.75	5644.25	4420.25	4659.25		14:27:00	4421	4660	241.5	271.5	4572	4384	4502.5	4195.5	4484	4443
14:30:00	4051.5	3908	138.5	135.5	5411	5635.5	4401	4682.5		14:30:00	4401.75	4683.25	242.75	269.25	4560.25	4388.25	4493.25	4216.25	4447.75	4451.75
14:33:00	4045.25	3900.25	138.25	136.75	5390.75	5621.75	4404.75	4683.75		14:33:00	4404.75	4683.75	244.25	270.25	4567.75	4400.75	4479.75	4205.75	4463.75	4454.75
14:36:00	4024.25	3932.25	140.75	136.75	5379.25	5649.75	4388.25	4684.25		14:36:00	4388	4684	242	271.5	4542.5	4408	4497	4193	4465	4462
14:39:00	4054.25	3900.25	141.25	135.75	5392.25	5629.75	4404.25	4659.25		14:39:00	4405	4660	243.5	272	4555	4403	4497.5	4214.5	4470	4447
14:42:00	4032.75	3911.25	139.75	136.25	5384.25	5650.25	4418.25	4652.75		14:42:00	4418.75	4653.25	243.75	273.75	4557.25	4396.25	4497.25	4227.25	4463.25	4436.75
14:45:00	4018.75	3895.75	139.25	137.75	5405.75	5661.75	4402.75	4690.25		14:45:00	4402.75	4690.25	245.75	272.25	4545.25	4396.75	4502.75	4200.25	4462.25	4451.75
14:48:00	4029.5	3917	141	137.5	5411	5655.5	4368	4659		14:48:00	4368	4659	242.5	275	4540	4383.5	4494.5	4200.5	4466.5	4441
14:51:00	4026.25	3916.75	138.75	137.75	5424.75	5648.25	4395.25	4683.75		14:51:00	4396	4684.5	248	274.5	4578.5	4401.5	4493	4210	4447.5	4419
14:54:00	4039.25	3915.25	139.25	138.25	5407.25	5643.75	4414.25	4675.25		14:54:00	4414.25	4675.25	246.75	277.75	4559.25	4404.25	4470.75	4196.75	4443.75	4440.75
14:57:00	4034.25	3898.25	138.75	139.25	5406.25	5649.75	4412.25	4654.25		14:57:00	4412.75	4654.75	248.75	274.25	4562.25	4367.25	4491.75	4224.25	4473.75	4445.75
15:00:00	4037.5	3908	139	139.5	5423.5	5655.5	4402.5	4633.5		15:00:00	4402.75	4633.75	248.25	279.25	4556.75	4408.25	4474.25	4186.75	4464.25	4422.75
15:03:00	4030.5	3915.5	141.5	136.5	5407	5683.5	4416.5	4680.5		15:03:00	4416.25	4680.25	251.75	278.25	4546.25	4378.75	4499.25	4204.25	4470.25	4427.25
15:06:00	4035.25	3888.75	140.75	138.25	5415.75	5660.75	4405.75	4650.75		15:06:00	4405.5	4650.5	248.5	279	4547.5	4373.5	4485.5	4198	4454	4428.5
15:09:00	4025.25	3903.25	141.25	137.75	5416.75	5659.75	4401.25	4680.75		15:09:00	4402.25	4681.75	252.25	280.75	4547.75	4408.25	4491.75	4206.75	4453.25	4428.25
15:12:00	4034.75	3917.75	142.25	137.25	5430.75	5659.25	4409.25	4665.25		15:12:00	4410	4666	254	281	4575	4383	4492	4186	4458	4436.5
15:15:00	4028.75	3905.25	143.75	140.75	5418.25	5663.75	4378.75	4605.25		15:15:00	4378.75	4605.25	251.25	282.75	4541.25	4400.25	4488.75	4194.25	4454.25	4436.75
15:18:00	4021.25	3913.25	141.75	138.75	5426.25	5680.75	4422.75	4673.25		15:18:00	4423.5	4674	251.5	281.5	4559.5	4390	4467.5	4195.5	4468.5	4427.5
15:21:00	4020.75	3899.25	141.75	138.75	5417.25	5674.25	4395.75	4650.25		15:21:00	4396.75	4651.25	255.25	285.25	4542.25	4385.75	4501.25	4188.25	4467.25	4443.25
15:24:00	4016.75	3914.75	142.75	139.75	5414.75	5677.25	4394.25	4635.25		15:24:00	4394	4635	255.5	285	4540.5	4381	4492.5	4187	4476.5	4435.5
15:27:00	4043.75	3901.25	142.75	140.25	5402.25	5692.25	4376.75	4666.75		15:27:00	4376.5	4666.5	256	282.5	4554.5	4399.5	4496	4190.5	4459	4434
15:30:00	4027.25	3896.25	142.25	140.75	5411.75	5682.25	4400.75	4647.25		15:30:00	4401	4647.5	258	285.5	4532.5	4377.5	4506	4167	4451.5	4445.5
15:33:00	4016.75	3901.25	141.75	139.25	5411.25	5658.25	4397.25	4636.25		15:33:00	4397.5	4636.5	257.5	285.5	4536.5	4386	4486	4184	4456.5	4437
15:36:00	4026.5	3903	143	141	5440.5	5674.5	4394.5	4667		15:36:00	4395.25	4667.75	261.25	291.75	4539.25	4404.25	4479.75	4191.25	4465.75	4427.75
15:39:00	4013.25	3905.25	142.75	139.25	5411.25	5678.25	4375.75	4650.25		15:39:00	4376	4650.5	259	287.5	4552.5	4386.5	4489	4199	4460	4455
15:42:00	4029.75	3889.25	141.25	139.25	5410.25	5653.25	4380.75	4635.25		15:42:00	4381	4635.5	258.5	289	4542	4378.5	4495	4190.5	4469.5	4434
15:45:00	4014.25	3903.25	142.75	141.25	5411.25	5657.25	4405.25	4669.25		15:45:00	4405.75	4669.75	259.25	291.25	4563.75	4391.75	4499.25	4171.25	4456.75	4422.75
15:48:00	4004	3902.5	144	140.5	5419	5681	4387	4650.5		15:48:00	4387.5	4651	258	292.5	4541.5	4383	4484.5	4187.5	4466.5	4455
15:51:00	4017	3896.5	144	141	5413	5667.5	4402	4642		15:51:00	4402.75	4642.75	264.25	289.75	4546.25	4379.25	4481.75	4190.25	4460.25	4424.75
15:54:00	4008	3908.5	143	140	5394.5	5669.5	4390	4652.5		15:54:00	4390.75	4653.25	261.75	291.25	4529.75	4384.75	4491.75	4205.25	4451.25	4435.75
15:57:00	3998.5	3896.5	143	140.5	5414	5669	4385.5	4633		15:57:00	4385.75	4633.25	264.25	293.25	4552.75	4394.25	4495.75	4181.75	4452.25	4433.25
16:00:00	4022.5	3891	147	141	5423.5	5667	4377.5	4625.5		16:00:00	4377.5	4625.5	267.5	292.5	4534	4388.5	4493	4169.5	4457	4440.5
