# Supplementary material for: TracrRNA reprogramming enables direct PAM-independent detection of RNA with diverse DNA-targeting Cas12 nucleases
Source: Nat Commun. 2024 Jul 13;15:5909. doi: 10.1038/s41467-024-50243-x (PMC11246509; doi:10.1038/s41467-024-50243-x)
Supplement: Supplementary file 7 — Source data [file 41467_2024_50243_MOESM7_ESM.zip › Source data/Source_Data_Fig S8.xlsx]

## Sheet: Figure S8
Figure S8a																		Figure S8b
	sgRNA								Rptr									sgRNA								Rptr
	Without annealing				With annealing				Without annealing				With annealing					Without annealing				With annealing				Without annealing				With annealing
Time (hh:mm:ss)	target DNA		non-target DNA		target DNA		non-target DNA		target DNA		non-target DNA		target DNA		non-target DNA			target DNA		non-target DNA		target DNA		non-target DNA		target DNA		non-target DNA		target DNA		non-target DNA
00:00:00	216.25	233.25	267.25	227.25	124.25	161.25	132.25	179.75	204.75	259.25	223.75	233.25	115.25	136.75	128.75	141.25		3173.5	3485.5	232	208	2478	3628	113	160	4314	5371.5	201.5	212	4077.5	5370	118	123
00:03:00	222.75	240.75	269.25	230.25	120.25	159.75	127.25	181.25	211.25	265.25	223.75	238.25	117.25	135.75	120.75	128.25
00:06:00	221.25	235.25	255.25	228.75	119.75	156.75	127.75	168.75	201.75	256.25	220.25	240.25	117.75	136.75	118.75	135.25
00:09:00	221.5	231	255.5	223.5	120	149	121	163.5	208	264	215.5	235	113.5	137.5	119	125
00:12:00	222.5	233	249.5	217.5	113.5	149.5	112	163.5	225	279.5	217	227.5	124	138.5	114.5	128.5
00:15:00	234	244.5	249	220.5	125	158.5	116.5	160.5	240	300	212.5	222.5	135.5	160.5	117.5	118.5
00:18:00	250.25	260.75	240.75	211.75	127.25	164.25	113.25	155.75	278.75	344.25	209.75	221.25	158.25	180.75	114.75	127.75
00:21:00	277.75	283.25	244.75	205.75	135.75	180.75	110.75	156.25	318.75	416.25	205.25	221.75	195.25	219.75	111.75	119.25
00:24:00	302.75	314.25	240.25	210.75	156.25	210.25	106.25	157.75	383.75	494.25	205.25	225.25	233.25	279.75	113.75	123.75
00:27:00	340.5	350.5	236	208.5	178.5	246	112	153.5	454	593	202	219	296	348.5	114	124
00:30:00	372.5	391.5	233.5	207	207	277	106	154	533.5	707	205.5	214.5	363.5	442.5	109	114.5
00:33:00	417.25	454.75	238.25	210.75	243.25	335.75	108.75	151.75	633.75	844.75	202.75	220.25	445.25	542.75	114.25	123.25
00:36:00	478.75	510.75	231.25	206.75	279.25	389.75	113.75	154.25	738.25	992.25	203.75	219.25	542.25	661.25	113.75	119.25
00:39:00	535.5	570.5	234	204.5	320	458.5	110.5	149	840	1144	201	213.5	650.5	793	106.5	119
00:42:00	595	641	229.5	202	365	524.5	110.5	152.5	968.5	1308.5	193.5	217	758.5	938.5	102.5	118.5
00:45:00	673.25	720.25	229.25	202.25	422.25	607.25	104.75	146.75	1093.75	1477.25	208.75	215.75	887.25	1108.75	108.25	118.75
00:48:00	750.25	807.75	230.75	207.25	475.75	699.25	108.25	150.75	1237.25	1641.25	205.25	214.25	1015.25	1288.25	111.25	119.75
00:51:00	818.25	895.25	234.25	204.25	546.25	788.75	110.75	154.25	1362.75	1823.75	196.75	210.25	1158.75	1470.25	110.25	124.75
00:54:00	917.25	990.25	236.75	206.25	622.25	889.75	112.25	155.25	1499.75	2015.75	210.75	216.25	1311.75	1676.25	119.25	121.75
00:57:00	1001.75	1087.25	229.25	203.25	675.25	988.75	110.75	152.75	1645.25	2183.75	200.75	214.25	1452.75	1850.75	110.25	124.75
01:00:00	1097.25	1184.75	230.75	204.75	761.25	1097.25	108.75	149.75	1793.75	2373.25	201.25	224.25	1611.25	2071.75	111.25	121.75
01:03:00	1185	1297	226	202.5	829.5	1210	107.5	152	1943.5	2550.5	203.5	216	1775	2284.5	117	122
01:06:00	1281	1394.5	233	201	903.5	1325.5	108.5	152	2073.5	2746.5	201.5	217.5	1925	2474.5	110	119
01:09:00	1385.5	1499	229.5	209	992.5	1446.5	106	150.5	2226.5	2918	205.5	217.5	2074.5	2708.5	112.5	118.5
01:12:00	1475	1618	225	192.5	1073.5	1569	102.5	139.5	2363.5	3074.5	194.5	206.5	2226	2892.5	109.5	114
01:15:00	1594.75	1732.25	236.75	205.75	1165.75	1703.25	109.75	158.25	2519.75	3270.25	204.75	218.25	2399.25	3098.75	112.75	125.75
01:18:00	1694.25	1848.75	231.25	204.75	1250.75	1827.25	110.25	150.75	2648.75	3429.25	201.25	215.25	2544.25	3328.75	113.75	122.75
01:21:00	1792.5	1973	226	207	1327	1949	112.5	155.5	2799.5	3597.5	199	209.5	2702.5	3517.5	109.5	114.5
01:24:00	1901.25	2093.75	236.75	206.75	1422.25	2083.75	111.25	154.25	2932.75	3762.25	204.75	217.25	2851.75	3711.75	113.25	124.25
01:27:00	2015	2207.5	232	207	1515	2208	108.5	163.5	3081.5	3916.5	203.5	218	2993.5	3902.5	113.5	127
01:30:00	2098	2323.5	232	206	1605	2354.5	107.5	156	3229	4091	205.5	212.5	3102	4061.5	107	122
01:33:00	2199.25	2451.25	227.25	198.75	1700.25	2483.25	109.75	158.75	3330.25	4245.75	196.75	214.75	3220.25	4250.75	111.75	115.75
01:36:00	2313	2552.5	223.5	202	1771	2610.5	110	153.5	3456.5	4389	199.5	216.5	3367	4426.5	110.5	117
01:39:00	2434.75	2686.75	232.25	202.75	1881.75	2742.25	108.75	158.25	3574.75	4502.25	198.75	215.25	3459.25	4581.75	114.25	117.75
01:42:00	2525	2811.5	229	206	1953.5	2866	112.5	159.5	3711.5	4660.5	198	216	3585.5	4717	110.5	124
01:45:00	2634.5	2924.5	232.5	199	2035	3000.5	113	163.5	3791.5	4765	206	215.5	3692	4858	115	118.5
01:48:00	2756	3021	230.5	204	2138.5	3128	110.5	160.5	3916.5	4908	196.5	215.5	3754.5	4982	114.5	125
01:51:00	2843	3166.5	235.5	205	2231	3261	117	165	4038	5053.5	202	213.5	3871.5	5087.5	116	127
01:54:00	2951	3274	237	204.5	2298.5	3384.5	112	161.5	4121	5179	201.5	213	3959	5210	111.5	117.5
01:57:00	3061.75	3398.25	230.75	204.75	2386.25	3488.25	111.25	160.75	4216.75	5267.75	196.75	214.75	4012.25	5295.25	116.75	126.75
02:00:00	3173.5	3485.5	232	208	2478	3628	113	160	4314	5371.5	201.5	212	4077.5	5370	118	123
02:03:00	3267.5	3622	233	206	2551	3738.5	121	163.5	4390	5477.5	207.5	215.5	4148	5465.5	118.5	129
02:06:00	3361	3725.5	224	200	2637	3878	110.5	162	4454.5	5618.5	199.5	213	4216.5	5543.5	111	116
02:09:00	3456	3813	236.5	210	2721	3993	119	166	4544	5711	195	216.5	4266	5628.5	115.5	127
02:12:00	3540.5	3957	237	213	2805.5	4123	122	173.5	4630.5	5815	205	216	4331.5	5645.5	117	130.5
02:15:00	3631	4029.5	233.5	208	2843.5	4198.5	121.5	167	4679.5	5870	200.5	219.5	4370	5740.5	120	130
02:18:00	3723.75	4120.25	226.25	211.25	2923.25	4299.75	115.75	171.25	4762.25	5945.75	197.75	207.75	4368.25	5775.75	112.75	123.25
02:21:00	3821.25	4218.75	229.75	207.75	3028.75	4407.25	119.25	166.75	4807.25	5963.75	201.75	211.25	4417.75	5837.75	114.25	130.75
02:24:00	3900	4330.5	236.5	207.5	3078	4485.5	125.5	169	4876.5	6089	205.5	219	4465	5863.5	117	132
02:27:00	4007.25	4410.75	236.75	205.25	3127.75	4641.25	123.25	165.75	4908.25	6189.75	198.25	218.75	4505.75	5905.75	120.75	123.25
02:30:00	4078	4489	232.5	211	3183	4717	124	167	4979.5	6258.5	202.5	216.5	4522	5968	118	121.5
02:33:00	4134.25	4587.25	232.75	211.25	3268.75	4786.25	120.25	176.75	5005.75	6298.75	193.75	213.25	4536.25	5993.75	116.75	124.75
02:36:00	4226	4698.5	240.5	212.5	3321	4899	121	173	5035.5	6345	204.5	222	4544	6010.5	121	129
02:39:00	4303.5	4748.5	234	213.5	3384	4991.5	132.5	177.5	5108.5	6426	204	218	4559.5	6044	119.5	134.5
02:42:00	4404	4821.5	239	211.5	3460	5020	123	171.5	5135.5	6481	199.5	220.5	4596.5	6015	117.5	131.5
02:45:00	4470.75	4900.75	233.25	208.25	3490.25	5102.25	122.25	178.75	5167.25	6516.75	202.75	216.75	4636.75	6063.25	117.25	123.75
02:48:00	4518.25	4980.25	236.25	210.25	3558.75	5160.75	125.75	176.75	5201.75	6532.25	201.25	215.25	4617.25	6056.75	118.75	128.75
02:51:00	4586.75	5030.75	236.25	211.25	3587.25	5242.75	127.25	177.25	5232.25	6591.25	203.75	219.75	4601.25	6100.25	118.25	123.25
02:54:00	4627.25	5132.25	240.75	218.75	3653.75	5342.75	130.25	183.25	5256.25	6626.75	202.25	217.25	4636.75	6083.25	116.75	130.75
02:57:00	4705.5	5168.5	235.5	213	3701.5	5420.5	128	185	5292.5	6664	199	219.5	4632	6078	122	129.5
03:00:00	4785	5241.5	243	220.5	3758.5	5480.5	130.5	183.5	5285	6754	201	220	4670.5	6110	120	135.5
03:03:00	4813.5	5317	242.5	218.5	3785.5	5556	129	184.5	5327.5	6741	195.5	219	4683	6098	119.5	131.5
03:06:00	4868.75	5388.75	242.75	210.25	3823.25	5608.25	129.25	176.75	5341.75	6751.75	200.25	217.25	4642.25	6119.25	119.25	129.75
03:09:00	4900.5	5429	247	213	3876	5650.5	132	185.5	5356.5	6770.5	202.5	218.5	4668	6095.5	119	127.5
03:12:00	4943.5	5473	234	213.5	3911.5	5717.5	126.5	188.5	5328.5	6803	204	215	4638.5	6131	116	135
03:15:00	5000.75	5500.75	244.25	217.25	3948.25	5772.75	125.25	186.25	5354.75	6833.25	201.25	218.75	4681.25	6129.25	119.75	134.25
03:18:00	5029.75	5570.75	237.75	213.25	3971.25	5833.25	127.25	184.25	5384.75	6860.75	201.25	219.75	4657.75	6119.25	120.75	125.75
03:21:00	5117.5	5606.5	242	211.5	4004	5853	138	196	5378	6866.5	206.5	226	4682.5	6148.5	123	134.5
03:24:00	5159	5639	240	219.5	4009	5871.5	134	190.5	5398.5	6894.5	196	222.5	4703.5	6135	118.5	135.5
03:27:00	5188	5683	243.5	220.5	4093.5	5953.5	134	190.5	5404.5	6921.5	198.5	217	4705.5	6151	126.5	131.5
03:30:00	5198.5	5720.5	244.5	217.5	4095	6005.5	132.5	190	5385.5	6940	199	223	4680	6130.5	123.5	132
03:33:00	5221.5	5770	242.5	214	4106	6029.5	132.5	193	5408	6951.5	195.5	216	4659	6124.5	119	128.5
03:36:00	5294.25	5779.75	241.25	216.75	4162.75	6071.75	134.25	195.25	5410.25	6970.75	201.25	223.25	4653.75	6120.75	122.25	130.75
03:39:00	5292	5829.5	239	220	4161.5	6091.5	137.5	197	5394.5	6982.5	199	221.5	4695	6164	117	129
03:42:00	5331.25	5813.25	243.25	219.75	4194.25	6094.75	138.25	196.25	5421.75	6935.75	196.75	214.75	4695.75	6120.25	120.25	126.25
03:45:00	5349	5875.5	247.5	221	4230.5	6167.5	136.5	196.5	5431	7000.5	204	221	4684	6146.5	121	136.5
03:48:00	5382.25	5885.25	249.75	224.25	4247.75	6189.25	139.25	202.75	5409.75	7021.75	202.25	221.75	4698.25	6156.75	117.25	134.75
03:51:00	5414.5	5912.5	250	223	4258	6238	136.5	195	5407	6997	210	222	4685	6136	122	133.5
03:54:00	5411	5928.5	249	232	4290	6239.5	141	205.5	5408	7018	205.5	228.5	4675.5	6132.5	125.5	135
03:57:00	5454	5944.5	251.5	232.5	4303.5	6271	142	200	5431	7041	202.5	229.5	4720.5	6134	132	143
04:00:00	5475	5989.5	257.5	230.5	4300	6279.5	138.5	212	5419	7010	208	225	4672.5	6151.5	125.5	139.5
04:03:00	5544.5	6011.5	258	227	4353.5	6324.5	142.5	204	5427	6993	206	230	4668.5	6133	130	133.5
04:06:00	5545.25	6028.25	253.25	225.75	4393.25	6341.25	141.25	207.75	5434.75	7009.75	207.25	226.75	4701.75	6164.25	126.25	144.75
04:09:00	5526.5	6016.5	257	231.5	4361.5	6347	146.5	211	5404	7044.5	207	225	4677.5	6141.5	126	138
04:12:00	5536.5	6021	259	228	4396	6358	150.5	207	5417.5	7002	210.5	230	4662	6151	128.5	138
04:15:00	5574.75	6092.25	251.25	233.75	4428.25	6383.75	145.25	207.25	5446.75	7009.25	207.25	224.75	4688.25	6154.25	123.75	136.75
04:18:00	5558.25	6065.75	256.75	226.75	4424.75	6398.75	146.75	207.75	5416.75	7028.25	206.25	229.75	4676.75	6148.75	125.25	134.75
04:21:00	5557.5	6107	264.5	232.5	4432	6385.5	149	218.5	5433	7031.5	211	227	4689.5	6162	131	141.5
04:24:00	5574.25	6096.25	262.25	235.75	4446.25	6420.75	149.75	214.75	5416.75	6985.75	204.75	230.25	4674.75	6152.75	131.25	141.75
04:27:00	5590.75	6167.75	261.25	239.75	4452.25	6474.25	146.25	219.75	5420.75	6987.75	210.75	223.75	4705.25	6128.75	129.25	142.25
04:30:00	5604	6102	260	236	4467	6400	141.5	222	5411.5	7033	211	226	4661.5	6154.5	125	144.5
04:33:00	5596.25	6129.25	264.25	232.25	4485.75	6433.75	154.75	212.75	5408.75	7017.25	208.75	231.25	4684.75	6136.75	126.75	134.75
04:36:00	5622.5	6119.5	259.5	243.5	4473.5	6485.5	151	215.5	5401.5	6997	211.5	233	4659	6131.5	130	138
04:39:00	5650	6154.5	269.5	241	4491	6460.5	150	219.5	5409.5	7013	210.5	232.5	4663	6135.5	128.5	139
04:42:00	5625	6115	266	246	4485.5	6466	153	225	5422.5	7036.5	212.5	233	4688.5	6149	132	148.5
04:45:00	5674.75	6152.75	273.75	247.75	4531.75	6500.25	152.25	220.25	5422.25	7038.25	216.25	237.75	4693.75	6141.25	138.25	142.75
04:48:00	5638	6182	271	244.5	4520	6469	154	224.5	5445	7022	215.5	235.5	4681.5	6172.5	133.5	143.5
04:51:00	5645.25	6179.25	267.25	249.75	4532.25	6494.75	149.25	220.25	5414.25	6980.75	209.75	231.25	4671.75	6162.75	130.25	139.25
04:54:00	5650.75	6171.25	267.75	248.75	4540.75	6491.25	159.75	228.75	5432.25	7004.75	211.75	232.25	4682.75	6156.75	131.25	139.75
04:57:00	5663	6180	272	244	4519.5	6491.5	153	222	5411.5	6972.5	217	227	4684.5	6185	126	137
05:00:00	5643	6127	274.5	247	4544.5	6539.5	161	224	5389.5	7023.5	220.5	234.5	4674	6160	127	143.5
05:03:00	5640.25	6148.25	271.25	249.75	4550.25	6526.75	158.75	225.75	5428.25	6996.25	213.25	232.75	4697.75	6129.25	134.25	140.75
05:06:00	5683.25	6150.75	274.75	249.75	4538.25	6495.25	156.75	231.25	5403.75	6952.75	216.75	235.25	4687.25	6151.75	124.25	145.75
05:09:00	5662	6146	273.5	251	4558	6540.5	157	228	5401.5	6987.5	218	238.5	4672.5	6121	134.5	144
05:12:00	5691.5	6172	286.5	249.5	4564.5	6518	157.5	236.5	5413.5	6982.5	219.5	241.5	4688.5	6163.5	136	146.5
05:15:00	5615.75	6196.25	279.75	252.25	4531.25	6536.25	163.25	228.75	5385.25	6945.75	213.75	234.25	4712.25	6157.25	131.75	139.25
05:18:00	5702.75	6195.25	274.75	249.75	4586.75	6540.75	162.75	234.75	5395.75	6970.25	214.25	241.75	4682.25	6123.25	136.25	140.25
05:21:00	5648.75	6184.75	282.25	255.25	4557.75	6554.25	164.75	234.75	5380.25	6966.75	225.25	235.25	4664.25	6179.25	134.75	143.25
05:24:00	5667.25	6174.25	281.75	255.75	4577.25	6572.25	161.25	233.25	5407.25	6944.25	219.25	242.25	4676.75	6156.25	132.75	140.25
05:27:00	5663.5	6177	289	254	4595	6530	162	235	5400.5	6959	217	239	4704	6151.5	137	141.5
05:30:00	5640.75	6180.75	282.75	257.75	4586.75	6596.75	166.75	245.25	5378.25	6936.75	222.75	242.25	4661.75	6140.25	129.75	144.25
05:33:00	5671.5	6191.5	291	260	4601	6580	173.5	242.5	5402.5	6963	225.5	251	4656.5	6149.5	139	153.5
05:36:00	5675	6189	287	258	4590.5	6550.5	162.5	239.5	5382	6916	222	246	4668.5	6134	132	148.5
05:39:00	5662.75	6168.75	291.75	261.75	4588.25	6535.75	160.25	243.25	5364.25	6927.75	226.75	245.25	4651.75	6145.75	128.25	146.25
05:42:00	5611.25	6163.75	297.25	261.25	4596.75	6532.75	169.75	244.25	5387.25	6949.75	226.75	246.75	4672.25	6133.75	134.25	147.75
05:45:00	5656.5	6149.5	291.5	265.5	4584	6528.5	164	242.5	5377	6939	225.5	241	4656	6127.5	131.5	150.5
05:48:00	5652.5	6169.5	290.5	258.5	4597.5	6504.5	161	247	5362.5	6936.5	220.5	236.5	4647	6124	136.5	141.5
05:51:00	5650.25	6169.25	301.25	267.75	4589.25	6534.75	169.25	247.75	5390.75	6902.75	229.75	253.25	4686.25	6141.75	131.75	151.75
05:54:00	5658.75	6181.25	293.25	265.75	4605.25	6537.75	169.75	250.25	5370.25	6932.25	226.75	244.25	4635.25	6141.75	130.25	148.25
05:57:00	5631.25	6149.75	295.75	259.25	4581.25	6556.75	169.25	256.25	5373.25	6948.75	231.25	255.25	4658.25	6111.75	136.75	149.75
06:00:00	5651.5	6166	300	266	4606	6574.5	167.5	257.5	5385.5	6921	232.5	246	4639.5	6145	138	155
06:03:00	5664.25	6185.75	304.75	265.25	4592.75	6560.25	166.75	261.75	5371.25	6957.25	231.75	257.25	4656.75	6141.25	137.25	149.75
06:06:00	5641	6167.5	299	269	4604	6531.5	178.5	257.5	5377	6937	230.5	255	4643.5	6157.5	145	153
06:09:00	5631.25	6144.75	298.75	267.25	4607.25	6550.25	172.75	255.25	5367.25	6912.25	232.25	254.75	4656.25	6144.75	136.75	153.75
06:12:00	5668	6196	301.5	275	4614	6555.5	179	263.5	5364	6937	234.5	255.5	4667.5	6097.5	141	150.5
06:15:00	5632.5	6184.5	314.5	281	4601	6547.5	181	258.5	5376	6940.5	237	254.5	4657.5	6119	144.5	152.5
06:18:00	5602.25	6181.25	308.25	277.75	4581.75	6522.75	177.75	267.25	5356.75	6947.75	240.25	258.75	4645.25	6116.75	148.25	154.25
06:21:00	5636	6150.5	309.5	282.5	4597	6531	176.5	263.5	5345	6962.5	237	254.5	4609	6114.5	144.5	153.5
06:24:00	5599.75	6120.75	306.75	273.75	4595.75	6542.75	178.75	262.75	5341.25	6914.75	231.75	257.25	4602.25	6110.75	138.25	154.25
06:27:00	5621	6132.5	308	281	4598.5	6540	176	258.5	5372.5	6878	239	263.5	4661.5	6115	135	150
06:30:00	5637.75	6164.25	310.75	277.25	4583.75	6546.25	186.75	272.75	5369.75	6883.75	235.75	262.25	4624.75	6111.25	142.75	157.75
06:33:00	5603	6158	312	279.5	4635	6554.5	185.5	266.5	5358	6922	245	260.5	4666	6102.5	140	152
06:36:00	5621.5	6164	309.5	281.5	4612.5	6549.5	173.5	265	5360.5	6901	228.5	257	4652	6091.5	133	151
06:39:00	5599.25	6147.75	314.25	276.75	4609.75	6550.25	180.25	274.25	5319.75	6924.25	240.75	266.25	4632.75	6108.25	140.75	155.75
06:42:00	5643.75	6158.75	315.25	283.25	4598.25	6562.25	185.25	268.25	5353.25	6888.25	240.75	263.25	4638.25	6099.75	136.75	151.25
06:45:00	5626.75	6144.75	320.25	283.25	4633.75	6593.75	183.25	273.25	5351.75	6905.75	239.75	265.75	4651.75	6108.25	144.75	157.25
06:48:00	5594	6133	322	287.5	4592.5	6551.5	184.5	265.5	5334	6904.5	235.5	264.5	4658.5	6097.5	145	153.5
06:51:00	5590.25	6161.25	317.75	294.25	4602.25	6597.25	186.25	278.25	5327.75	6906.25	237.75	263.75	4623.25	6117.75	145.25	154.25
06:54:00	5614.75	6093.25	317.75	282.75	4610.25	6544.75	182.75	278.25	5376.25	6870.75	244.75	265.75	4647.75	6119.25	140.75	151.75
06:57:00	5558.25	6147.25	321.75	292.25	4601.25	6553.75	187.75	279.75	5333.25	6864.25	244.25	268.25	4624.75	6127.75	142.75	159.25
07:00:00	5595.25	6132.75	325.25	289.25	4598.25	6545.75	181.75	280.75	5335.75	6854.25	242.75	265.25	4630.75	6078.25	142.75	160.25
07:03:00	5555.25	6123.25	327.25	295.25	4621.25	6571.75	189.25	277.75	5311.75	6880.75	246.75	264.75	4643.25	6106.75	143.25	152.75
07:06:00	5562	6122	330	296.5	4609	6575	192	284	5320.5	6862.5	247.5	274	4631.5	6079.5	144	159.5
07:09:00	5599	6113.5	331.5	296.5	4610	6587	195.5	284.5	5341	6879.5	251	274	4621	6128.5	146	162
07:12:00	5597.75	6146.25	336.25	294.25	4625.25	6578.25	186.75	279.75	5314.75	6873.75	253.75	273.25	4634.25	6118.25	140.75	159.25
07:15:00	5583.25	6126.75	330.25	296.75	4633.25	6545.75	188.75	277.75	5333.75	6840.25	256.75	273.25	4632.75	6136.25	145.75	159.75
07:18:00	5567.25	6108.25	334.75	298.25	4611.75	6556.25	198.25	286.25	5338.75	6854.25	263.25	284.75	4648.75	6078.75	148.25	165.25
07:21:00	5560	6153.5	333	306.5	4602	6563	197.5	288.5	5335	6838.5	255	277	4641	6141	147	164.5
07:24:00	5531.75	6138.25	334.75	307.75	4594.75	6564.75	189.25	291.25	5290.75	6845.25	259.25	287.25	4652.25	6112.75	148.75	163.25
07:27:00	5541	6120.5	339	308.5	4639.5	6557	200	292.5	5337.5	6841	250.5	273.5	4641	6112.5	152.5	159
07:30:00	5546.5	6124	344.5	300.5	4630	6576.5	195	288	5322	6846	257.5	278.5	4629.5	6121	147	163
07:33:00	5582.75	6128.25	342.75	308.75	4628.75	6564.25	200.75	290.25	5332.75	6848.75	257.75	275.25	4656.25	6118.25	150.25	160.75
07:36:00	5535.25	6134.25	344.25	306.75	4607.75	6601.25	201.75	296.25	5334.75	6825.25	261.25	279.25	4654.75	6124.25	149.75	160.25
07:39:00	5535.25	6115.25	339.75	307.75	4619.75	6553.25	203.25	302.25	5306.25	6795.25	257.25	290.25	4635.75	6098.75	147.25	164.25
07:42:00	5539.25	6083.75	343.25	314.75	4612.25	6561.75	199.25	298.25	5321.25	6823.25	255.75	277.25	4635.75	6114.25	153.75	164.75
07:45:00	5511.5	6131.5	346	314	4615	6601	192	300.5	5304.5	6833	259	286	4652	6113	149.5	161
07:48:00	5536.5	6097	348.5	320	4610.5	6578.5	198.5	297	5316	6829	265	288	4635.5	6089.5	144.5	169
07:51:00	5562	6103.5	344	314.5	4603.5	6576.5	203.5	295.5	5331.5	6830.5	251.5	284	4629.5	6134.5	143.5	154.5
07:54:00	5550.5	6100.5	347	317	4624.5	6566.5	200.5	308.5	5315	6803.5	265.5	297.5	4625	6125	153	174.5
07:57:00	5495.25	6076.75	350.25	321.75	4597.25	6581.75	200.25	297.25	5314.75	6827.25	261.25	287.75	4625.75	6130.75	149.75	164.75
08:00:00	5533	6080	354	308.5	4606	6551	204	310	5302	6792	262	284.5	4610	6100	149	160
08:03:00	5501.75	6106.25	354.25	317.75	4606.75	6573.25	200.25	308.75	5286.75	6788.25	263.25	296.25	4616.75	6121.75	143.75	163.25
08:06:00	5505.75	6110.75	361.75	313.75	4630.25	6600.75	205.25	309.25	5276.25	6813.25	266.25	291.25	4623.25	6111.75	149.75	164.75
08:09:00	5512.25	6068.75	362.25	325.25	4611.75	6540.75	207.25	309.25	5305.25	6831.25	271.75	296.25	4627.75	6084.25	147.75	172.75
08:12:00	5501.25	6070.25	364.75	316.75	4616.25	6542.75	205.75	314.75	5281.75	6779.25	274.75	287.25	4644.25	6094.25	151.25	159.25
08:15:00	5517	6081	366.5	327.5	4616	6599	210.5	307.5	5297	6816	274	292	4659.5	6112.5	147.5	171
08:18:00	5503.75	6115.75	368.25	325.75	4610.75	6574.25	212.75	317.25	5294.75	6827.25	270.75	298.75	4635.25	6136.25	148.75	164.75
08:21:00	5513.5	6089	364.5	324	4627.5	6539	210	317.5	5266.5	6789	270	302	4642.5	6160	148.5	171.5
08:24:00	5481.25	6106.25	363.25	331.25	4645.75	6575.25	206.25	315.75	5288.25	6760.75	264.25	295.75	4623.25	6096.75	156.25	171.75
08:27:00	5486.25	6112.75	367.25	338.25	4617.25	6566.75	211.25	323.25	5288.75	6782.25	275.75	299.75	4655.25	6121.75	153.25	171.75
08:30:00	5494	6087.5	382.5	340.5	4626.5	6537.5	217.5	328	5297	6749	281.5	303.5	4641.5	6113.5	159.5	175
08:33:00	5473.25	6100.75	368.75	334.25	4622.25	6531.25	211.75	310.25	5258.75	6737.25	273.75	306.25	4634.25	6052.75	148.75	170.25
08:36:00	5464.75	6113.25	369.25	337.25	4628.25	6559.25	217.25	321.25	5262.75	6776.25	270.25	293.25	4625.75	6081.25	149.75	170.25
08:39:00	5477.5	6089	378	345.5	4623.5	6624	215.5	329	5274	6784	282	312.5	4656.5	6145.5	156	174.5
08:42:00	5487.75	6104.75	385.25	337.75	4643.75	6578.75	218.75	332.75	5284.25	6753.25	282.25	310.25	4645.25	6095.25	157.25	177.25
08:45:00	5510.5	6115	384.5	340.5	4604	6617	218	329	5294	6774.5	285	313	4626.5	6112.5	158.5	178.5
08:48:00	5493.5	6118.5	375	341.5	4630.5	6574.5	218	322.5	5274.5	6787	282	311.5	4619	6074.5	156	166.5
08:51:00	5471.5	6090.5	382	336	4634	6561.5	226.5	330	5266	6760	280	312.5	4645	6128.5	159.5	172.5
08:54:00	5460.25	6094.75	384.25	343.75	4631.25	6573.75	225.75	327.25	5266.75	6747.75	282.75	309.75	4640.75	6112.25	154.25	168.75
08:57:00	5473.5	6079.5	384.5	339.5	4613	6546	224.5	330.5	5253	6761.5	286	309.5	4650	6097.5	159.5	173.5
09:00:00	5502.5	6099.5	393.5	344	4646	6565.5	227.5	342.5	5287	6781.5	282.5	317	4636.5	6123.5	161.5	171
09:03:00	5478.25	6071.25	386.25	344.75	4619.25	6559.25	217.25	329.75	5283.25	6779.25	284.25	316.25	4603.25	6114.75	157.25	176.25
09:06:00	5468	6064.5	390.5	349.5	4627.5	6529.5	224.5	343	5291.5	6763	287.5	314.5	4619	6114	162.5	178.5
09:09:00	5404.75	6031.75	389.25	346.75	4627.75	6576.25	224.75	341.75	5250.75	6745.75	282.25	316.25	4628.75	6086.25	160.25	172.75
09:12:00	5434.75	6091.25	389.25	356.25	4622.25	6589.75	227.25	337.25	5233.75	6755.75	289.25	317.25	4635.75	6108.25	159.25	172.25
09:15:00	5451.5	6081	402.5	355.5	4640	6584.5	234	343	5261.5	6738.5	289	314.5	4643	6131	163.5	174.5
09:18:00	5454.75	6049.75	391.75	357.25	4618.75	6558.25	224.75	342.25	5265.75	6740.75	292.75	320.25	4622.25	6103.75	156.25	174.25
09:21:00	5467	6055	403	356.5	4640.5	6573	227	344	5246	6765	290	325	4619.5	6140	162.5	177
09:24:00	5444.75	6085.75	398.25	361.75	4628.25	6601.25	241.75	346.75	5238.25	6782.75	296.25	325.25	4644.75	6088.75	164.25	176.75
09:27:00	5450.75	6097.25	408.25	358.25	4606.25	6548.75	230.75	356.25	5237.25	6742.25	298.25	321.25	4646.75	6077.75	164.75	178.25
09:30:00	5412	6077.5	403	360.5	4628	6570.5	230	351	5264	6704	298.5	327	4626	6114	159	177.5
09:33:00	5448	6066	402.5	361.5	4644	6559	236.5	352.5	5263	6705.5	293	323.5	4652	6069	159	170.5
09:36:00	5418.75	6039.75	407.25	361.25	4605.25	6555.75	233.25	349.75	5268.75	6719.75	301.75	326.75	4643.75	6068.25	158.75	175.25
09:39:00	5430.75	6067.75	407.25	360.75	4604.25	6568.25	240.75	358.25	5243.25	6705.75	295.25	330.75	4631.25	6122.75	168.25	173.25
09:42:00	5443.25	6047.75	408.25	365.25	4634.75	6553.25	232.75	352.25	5257.25	6722.25	297.25	333.25	4620.25	6080.75	157.25	182.25
09:45:00	5423	6068	416.5	372.5	4611	6602	238.5	360.5	5242	6752	296	329.5	4637	6098	167	179.5
09:48:00	5428.5	6081	407.5	364.5	4638	6565	231.5	348.5	5240	6747.5	296	322.5	4643	6100.5	162	183
09:51:00	5437.25	6055.75	416.25	364.75	4630.75	6607.25	234.75	358.25	5234.75	6671.75	309.25	333.25	4601.25	6100.25	169.75	183.75
09:54:00	5398	6080	418.5	378.5	4615	6615.5	244	359.5	5247.5	6736.5	298.5	336	4649.5	6104.5	161	181.5
09:57:00	5399.25	6044.75	414.25	373.25	4618.25	6532.75	235.75	361.25	5223.25	6680.25	302.75	333.25	4629.75	6074.75	163.25	179.75
10:00:00	5433.25	6062.75	417.75	368.25	4619.25	6581.75	238.75	359.25	5214.25	6697.75	301.25	333.75	4620.75	6084.75	165.25	176.25
10:03:00	5398.75	6045.75	422.25	380.25	4613.25	6574.75	240.75	362.25	5251.75	6713.75	305.25	332.75	4623.75	6112.25	161.75	184.75
10:06:00	5452	6051	417	377	4618	6551	239	364.5	5239	6645.5	304	337	4621	6096	166.5	181.5
10:09:00	5438.25	6026.75	425.75	378.25	4598.75	6565.25	250.75	365.75	5230.75	6730.75	308.75	339.25	4612.75	6137.25	167.75	182.25
10:12:00	5409	6044.5	428.5	383.5	4619.5	6555	245.5	376.5	5256.5	6691.5	312.5	347.5	4647.5	6132.5	164	187
10:15:00	5428.25	6065.75	421.25	379.75	4619.75	6537.25	247.25	371.75	5203.25	6669.75	307.75	339.75	4650.25	6094.25	164.75	184.75
10:18:00	5431.25	6033.75	425.75	378.75	4599.25	6552.25	239.25	365.25	5220.25	6651.75	308.75	333.75	4630.25	6120.25	161.75	176.75
10:21:00	5418.5	6082	428.5	385	4620	6598	245	377	5246.5	6687.5	314	352.5	4640.5	6126	165.5	180.5
10:24:00	5402	6025	425	380.5	4638	6555.5	245.5	375.5	5258.5	6630	317.5	350	4651	6106	167.5	183
10:27:00	5406.75	6051.25	433.75	388.25	4646.25	6528.25	248.25	381.75	5225.25	6654.75	307.75	345.75	4628.25	6105.25	165.25	181.25
10:30:00	5416	6045.5	430.5	394	4619.5	6506.5	245	373	5244	6676.5	314.5	343.5	4629	6110	174	179.5
10:33:00	5403.25	6023.25	439.75	395.75	4611.25	6559.75	256.25	380.75	5241.25	6674.75	325.75	349.25	4626.25	6096.25	169.25	185.75
10:36:00	5409.75	6018.75	434.25	394.75	4625.25	6533.75	254.75	385.75	5227.25	6632.75	318.75	345.25	4632.75	6115.25	175.75	192.25
10:39:00	5410	6073	439	387.5	4617	6543.5	252	385.5	5270.5	6659.5	323.5	352	4644	6090.5	163.5	188.5
10:42:00	5379.25	5996.25	438.25	396.75	4619.75	6551.25	251.25	378.25	5213.25	6666.25	321.75	347.75	4630.25	6098.25	165.75	181.25
10:45:00	5433.5	6048	444.5	394.5	4596	6561	255	384	5244.5	6645	326.5	358.5	4628	6104	167.5	193
10:48:00	5402.25	6026.25	439.25	391.25	4648.75	6573.75	260.25	386.25	5237.75	6647.25	324.75	358.25	4639.75	6103.75	169.25	188.25
10:51:00	5393.5	6010	445.5	405.5	4611	6568	261.5	392.5	5211.5	6623.5	333.5	359.5	4617	6070	173.5	186
10:54:00	5392.5	6008.5	451	403	4612.5	6547.5	251	388.5	5221	6644.5	326	351	4637.5	6123.5	173	189
10:57:00	5395.75	6004.75	448.25	400.75	4629.25	6512.25	258.25	393.25	5228.75	6639.75	316.75	349.75	4631.75	6127.75	169.75	188.25
11:00:00	5400	5988.5	451	399.5	4631	6579	262.5	388.5	5240	6665	327.5	351.5	4635	6084.5	177.5	187.5
11:03:00	5405.5	5998.5	453.5	407	4651	6553	260.5	389.5	5231.5	6649.5	323.5	361.5	4615	6088.5	167.5	190
11:06:00	5385.25	6016.75	453.25	401.25	4604.75	6501.75	258.75	389.25	5230.25	6650.75	321.75	357.25	4634.25	6124.25	166.75	180.25
11:09:00	5395.25	6001.75	457.75	411.75	4639.75	6654.25	268.75	395.25	5241.25	6674.75	326.25	361.75	4616.75	6120.25	170.25	189.25
11:12:00	5391.25	5996.75	454.75	413.75	4624.75	6581.75	266.75	396.75	5203.25	6633.25	332.75	359.25	4631.25	6099.75	170.75	197.75
11:15:00	5401.5	6032.5	458.5	415.5	4625.5	6576.5	260	399	5211.5	6669.5	344	374.5	4627.5	6125.5	177.5	194
11:18:00	5408.75	6013.25	463.75	415.75	4647.75	6601.25	263.25	403.75	5224.25	6637.25	330.75	370.25	4644.75	6137.75	176.75	191.25
11:21:00	5406.25	5998.75	462.75	411.75	4617.75	6528.75	270.75	403.25	5222.75	6674.75	334.25	379.75	4632.25	6088.75	176.75	193.25
11:24:00	5369	6001	463	414	4612	6568.5	274	406	5191.5	6606	335.5	365.5	4637	6124.5	173.5	191.5
11:27:00	5393.75	6008.75	463.25	429.75	4604.75	6571.25	262.75	401.75	5228.25	6663.25	335.75	377.75	4653.75	6057.25	177.25	195.25
11:30:00	5416	6023	470	420	4643	6579	270	408	5216	6661.5	339	369.5	4643	6089	175	192
11:33:00	5398.75	5973.75	468.75	421.25	4629.75	6570.25	275.25	412.75	5238.75	6649.25	345.75	377.25	4618.25	6146.25	181.75	198.25
11:36:00	5394.75	6035.75	473.25	428.75	4624.75	6561.75	270.25	405.75	5225.75	6652.75	344.75	371.75	4635.75	6122.75	178.75	191.75
11:39:00	5384.75	5978.75	467.25	425.75	4608.25	6541.75	273.75	400.25	5216.75	6661.25	338.25	371.25	4632.75	6087.25	174.75	194.25
11:42:00	5376	5974	469.5	430.5	4617	6567	266.5	413	5209	6613	345	374	4640.5	6080	171	194.5
11:45:00	5374	5981.5	471.5	429.5	4609	6578.5	272	411.5	5230.5	6649.5	346.5	378.5	4619	6138.5	172.5	195
11:48:00	5380.75	5981.25	482.75	428.75	4646.75	6554.75	273.75	417.75	5238.75	6623.25	356.25	379.75	4645.75	6103.75	180.25	191.25
11:51:00	5419.25	5965.25	466.25	423.75	4625.75	6546.75	271.75	413.25	5210.25	6585.25	343.25	373.75	4594.75	6084.75	173.25	196.25
11:54:00	5373.75	6009.25	479.75	435.25	4634.25	6537.25	276.75	412.75	5225.25	6660.25	342.75	386.75	4654.75	6111.75	176.25	195.75
11:57:00	5397.5	5946	474.5	429	4592.5	6532.5	274	414.5	5212	6631	347.5	374	4616	6085.5	176	199
12:00:00	5402.5	5980	483.5	439.5	4636.5	6527	278	419.5	5207.5	6616	345.5	381.5	4601	6077.5	180.5	189.5
12:03:00	5376.5	5956.5	481.5	440	4625	6592.5	280	421	5199.5	6626	349	382.5	4637.5	6090.5	178.5	198
12:06:00	5372.75	6003.25	486.75	441.25	4616.25	6556.75	276.25	429.25	5207.75	6623.25	356.75	386.75	4631.75	6109.25	178.25	204.75
12:09:00	5358	5971	484	437	4627.5	6559	278	428	5194.5	6606	358.5	389	4635	6095	179.5	199
12:12:00	5395.5	6002.5	494.5	436	4612	6553	283	421	5194.5	6630.5	351.5	395	4619	6105.5	180	197.5
12:15:00	5357.75	5974.25	488.75	442.75	4617.75	6554.25	291.75	437.75	5243.75	6661.25	353.25	389.75	4625.75	6115.25	179.25	204.25
12:18:00	5383	5993	495.5	438.5	4620	6525	279	429	5200.5	6614.5	360.5	397.5	4629	6094	175.5	198
12:21:00	5364.5	6004	493.5	440	4646	6531.5	288	431.5	5198	6619	355	392.5	4643.5	6113.5	180.5	199
12:24:00	5386.5	5987.5	496.5	451	4620.5	6568.5	292.5	431	5189	6606.5	361.5	392.5	4649.5	6071	186	204.5
12:27:00	5384	6002	502	445	4609	6553.5	286.5	441	5231.5	6619.5	359	399.5	4640	6118	183	203
12:30:00	5372	5990	489	442	4607	6536.5	285	438.5	5193.5	6621.5	360.5	390.5	4637.5	6095	176	197.5
12:33:00	5362.75	5974.75	502.75	450.75	4607.75	6562.25	283.75	439.25	5192.25	6624.75	363.25	394.25	4649.75	6120.75	177.75	197.75
12:36:00	5386.5	5990	510	450.5	4601	6568.5	285	439.5	5218	6613	362.5	403	4632	6095	178.5	195
12:39:00	5335.75	5966.25	507.75	459.25	4628.75	6558.25	289.25	437.75	5209.25	6648.25	360.25	394.25	4610.75	6113.25	183.25	206.25
12:42:00	5369	5973	502	450.5	4604	6587	288	435.5	5223.5	6600	360.5	394	4653	6138	182.5	199.5
12:45:00	5379.25	5977.75	504.75	454.25	4594.75	6560.75	286.25	444.25	5189.75	6639.25	369.25	398.75	4624.25	6069.75	178.75	201.75
12:48:00	5390.25	6003.25	505.25	457.25	4631.25	6532.25	294.25	439.25	5208.25	6607.25	363.75	399.75	4606.25	6114.25	174.75	205.75
12:51:00	5356.5	5927.5	509	458	4614.5	6553	291.5	447.5	5194	6609	361.5	411	4631	6099.5	185	201
12:54:00	5378	5985	509	463.5	4634.5	6587.5	297	444	5224.5	6618.5	367	409	4632	6118	184	207.5
12:57:00	5354.5	5962.5	511	459	4610.5	6548.5	295.5	450.5	5179.5	6594.5	380.5	412.5	4677.5	6102.5	192	205
13:00:00	5346.75	5980.75	516.25	459.75	4632.25	6578.25	290.75	451.75	5191.75	6623.75	368.75	414.25	4611.75	6106.75	192.75	201.25
13:03:00	5352.75	5957.25	514.25	471.75	4610.75	6596.75	293.75	452.25	5209.25	6579.75	370.75	408.25	4638.25	6130.25	185.25	201.25
13:06:00	5363	5951	518	467.5	4621	6544	296.5	448.5	5185.5	6619	375	406.5	4615	6076.5	179.5	204.5
13:09:00	5340.25	5941.75	511.25	471.75	4613.75	6539.25	299.75	447.25	5188.75	6553.25	370.75	415.25	4606.75	6105.25	182.75	202.75
13:12:00	5341.5	5965.5	515	462.5	4606	6576	297	454	5215	6589.5	368	409.5	4637	6087.5	186.5	203.5
13:15:00	5353.25	5978.75	511.75	474.75	4630.25	6564.75	302.75	459.25	5190.25	6609.25	372.25	424.25	4637.25	6113.25	188.75	208.75
13:18:00	5371.25	5970.25	526.75	486.25	4642.25	6555.25	306.75	468.75	5216.75	6612.75	382.25	424.25	4633.25	6078.25	194.25	216.75
13:21:00	5340.75	5939.75	519.75	472.25	4643.25	6517.75	293.25	452.25	5189.25	6607.25	380.25	413.25	4621.25	6125.25	183.25	210.75
13:24:00	5375	5995.5	522.5	481	4585.5	6538	297	462.5	5241	6578	375	425	4653	6112	187.5	209
13:27:00	5345.5	5925.5	536	483.5	4619.5	6589.5	313	463	5187	6589.5	390	419.5	4623.5	6094	194	208
13:30:00	5343.75	5946.75	521.75	478.25	4604.75	6568.25	296.75	464.75	5183.25	6579.25	382.25	426.75	4641.75	6119.25	188.25	207.25
13:33:00	5352.25	5997.25	529.25	487.75	4640.25	6599.75	300.75	467.25	5222.25	6589.75	385.25	429.25	4642.25	6107.25	193.25	209.75
13:36:00	5366.25	5985.75	533.75	482.75	4614.75	6556.25	310.25	471.25	5198.75	6574.75	391.75	424.75	4625.25	6106.75	190.75	215.25
13:39:00	5352.25	5974.75	532.75	475.75	4642.25	6558.25	308.75	467.75	5191.75	6560.75	383.75	425.75	4639.75	6119.75	191.75	206.75
13:42:00	5343.5	5952.5	529.5	489	4602.5	6507	313	466	5214.5	6558.5	385	428	4647	6094.5	184.5	209
13:45:00	5368.75	5950.75	541.25	493.75	4652.25	6572.25	308.75	469.25	5216.25	6553.25	389.25	435.25	4605.75	6118.75	192.75	215.25
13:48:00	5360.25	5929.25	537.25	484.75	4621.75	6550.25	310.75	476.75	5178.75	6570.75	391.25	425.75	4621.75	6110.75	189.25	214.25
13:51:00	5335.25	5951.75	541.75	492.25	4617.25	6526.75	312.25	477.25	5209.75	6563.75	391.75	429.75	4610.75	6130.75	191.75	213.75
13:54:00	5359.5	5970	540	495.5	4624.5	6582.5	316.5	473.5	5178.5	6570	393	439.5	4646.5	6132.5	194	214.5
13:57:00	5348.75	5930.75	537.25	493.75	4646.75	6550.75	314.25	476.25	5165.75	6566.25	390.75	440.25	4615.25	6100.25	190.75	211.25
14:00:00	5332.75	5940.25	545.25	492.25	4657.25	6550.75	321.75	480.75	5197.75	6536.75	398.75	433.25	4634.75	6067.25	198.25	213.25
14:03:00	5347.5	5971.5	551.5	500	4618.5	6588	326.5	490.5	5190	6555	398.5	442.5	4608	6113.5	200.5	217
14:06:00	5337	5963	545.5	493	4631.5	6578	315	477	5207.5	6565	397	441	4637.5	6109	197.5	216.5
14:09:00	5328.75	5934.25	558.25	493.25	4596.25	6600.25	313.75	477.75	5167.25	6563.75	401.75	441.75	4624.25	6078.25	196.75	212.25
14:12:00	5370.75	5890.75	540.25	493.75	4603.75	6550.75	313.75	480.75	5154.75	6536.25	388.75	442.25	4614.75	6088.25	181.25	211.25
14:15:00	5323.75	5945.75	552.25	500.75	4616.75	6558.25	317.75	483.75	5192.75	6583.75	401.25	442.75	4604.25	6103.75	197.75	209.25
14:18:00	5367.5	5936	561	511	4620	6541.5	317	493.5	5195	6522.5	408	444.5	4622.5	6093.5	201	214
14:21:00	5320.5	5945	554	501.5	4617	6552.5	317	483.5	5183	6554.5	399.5	446	4604.5	6107.5	197.5	214
14:24:00	5309.5	5953	561.5	507.5	4631.5	6545	325	492	5172.5	6566.5	403.5	444.5	4637	6150.5	198	216
14:27:00	5356	5953.5	560.5	505	4604	6523.5	322.5	491	5205	6565.5	400.5	450	4651.5	6098	191	211
14:30:00	5311.25	5938.75	564.75	506.25	4628.25	6549.75	314.25	501.25	5191.75	6562.25	409.75	450.75	4606.25	6119.25	194.75	215.75
14:33:00	5339	5941.5	564.5	510.5	4606	6565.5	327	497.5	5182.5	6534.5	403.5	453	4641.5	6111	197.5	216.5
14:36:00	5337.5	5931	556.5	517	4613	6531.5	321.5	497.5	5203.5	6570.5	411.5	446.5	4643.5	6114	189.5	213
14:39:00	5341.25	5941.25	566.75	518.75	4608.25	6556.75	333.75	503.75	5179.25	6552.75	414.75	459.25	4625.25	6112.75	197.25	221.75
14:42:00	5387.25	5936.25	582.25	525.75	4623.75	6569.75	331.75	502.25	5180.75	6567.75	423.25	457.25	4615.75	6099.75	204.75	226.25
14:45:00	5329.5	5972.5	569.5	519.5	4605.5	6596.5	329	506.5	5186.5	6586	420.5	454.5	4635.5	6119	193.5	215
14:48:00	5348.5	5962.5	577.5	519	4619	6610.5	329.5	500	5188.5	6544	425	452.5	4650.5	6061	204	224
14:51:00	5321.5	5938	575.5	519.5	4627.5	6604	331.5	510.5	5195.5	6556.5	417.5	452.5	4632.5	6081.5	194.5	219.5
14:54:00	5330.75	5930.75	574.75	532.75	4617.75	6559.75	329.25	513.25	5216.25	6526.75	419.75	457.75	4633.25	6098.75	203.25	221.75
14:57:00	5361.5	5965	579.5	515	4607.5	6576	332	508	5182	6559	416	463	4627	6118	201.5	216.5
15:00:00	5371.75	5930.75	586.25	530.75	4627.25	6563.75	342.25	517.75	5191.75	6548.25	418.75	463.25	4661.25	6094.25	203.75	224.75
15:03:00	5342	5959	590.5	529	4613.5	6582.5	341	517.5	5205	6545.5	421.5	467	4628	6134	204.5	229
15:06:00	5307.25	5920.75	581.75	521.25	4620.25	6536.75	328.25	512.25	5204.25	6555.25	423.25	464.25	4608.75	6095.75	194.75	222.75
15:09:00	5355.5	5972.5	579.5	527.5	4607	6585.5	346.5	520	5164	6550.5	420.5	468.5	4619.5	6103.5	198	218
15:12:00	5337.5	5971	584	529.5	4625.5	6561.5	342.5	513	5202.5	6556	423	465	4636	6117	198	222
15:15:00	5336.75	5937.75	600.75	535.25	4634.25	6586.75	346.75	524.75	5156.25	6564.25	425.25	474.75	4635.25	6130.75	208.25	230.75
15:18:00	5316.75	5968.75	591.25	543.25	4624.75	6564.25	345.75	525.75	5185.25	6551.75	426.75	468.75	4633.75	6116.25	197.25	224.75
15:21:00	5338	5916.5	592	545	4612.5	6544.5	338.5	526.5	5191.5	6528.5	432	479.5	4631	6137	207	233
15:24:00	5314.5	5933.5	601	544	4607.5	6559.5	348.5	523	5190	6535.5	431	475	4624	6089	205	232
15:27:00	5370.25	5946.75	602.75	545.25	4612.25	6572.75	342.25	524.25	5162.75	6535.25	432.25	471.25	4635.75	6088.75	206.75	228.75
15:30:00	5314.75	5959.25	599.75	538.25	4623.25	6567.25	347.75	526.75	5145.75	6540.75	433.25	477.75	4646.75	6130.75	203.75	229.25
15:33:00	5312.75	5953.25	596.25	540.25	4632.25	6533.25	345.25	532.25	5168.75	6553.75	429.25	471.25	4619.25	6098.75	203.25	230.25
15:36:00	5335.5	5981.5	596.5	552.5	4628.5	6554.5	338.5	522	5191	6570	429.5	478	4649.5	6129.5	202.5	222.5
15:39:00	5301	5906	607	549.5	4626.5	6568.5	352	531	5140.5	6554.5	436	486	4647.5	6125	206.5	235
15:42:00	5345.5	5969	604	539.5	4598	6542.5	343	527	5169	6530	443	485	4622.5	6110	203.5	221.5
15:45:00	5316	5923	610.5	540	4607	6581.5	347.5	532	5170.5	6537.5	432.5	481.5	4637.5	6116.5	207	225.5
15:48:00	5312.75	5993.75	606.25	539.75	4609.75	6513.25	344.25	523.75	5209.75	6519.75	433.25	488.25	4632.25	6116.75	203.25	226.25
15:51:00	5326.75	5969.75	605.25	550.25	4656.75	6554.75	352.25	531.25	5197.25	6537.25	440.75	481.75	4639.25	6116.25	205.25	230.75
15:54:00	5304	5955	610	557.5	4617.5	6549	353	534	5207.5	6488.5	442	494.5	4631.5	6087	202	227.5
15:57:00	5336.75	5936.25	611.25	549.75	4634.75	6561.25	348.25	547.25	5186.25	6538.25	437.75	487.25	4640.75	6115.25	212.75	224.75
16:00:00	5334.25	5926.25	608.75	560.25	4633.75	6532.25	353.25	538.25	5186.75	6530.25	446.25	493.75	4608.75	6077.75	207.75	232.25
