# Supplementary material for: TracrRNA reprogramming enables direct PAM-independent detection of RNA with diverse DNA-targeting Cas12 nucleases
Source: Nat Commun. 2024 Jul 13;15:5909. doi: 10.1038/s41467-024-50243-x (PMC11246509; doi:10.1038/s41467-024-50243-x)
Supplement: Supplementary file 7 — Source data [file 41467_2024_50243_MOESM7_ESM.zip › Source data/Source_Data_Fig S7.xlsx]

## Sheet: Figure S7
Figure S7
Time (hh:mm:ss)	WT		random		V1		V2		V3		V4		V5
00:00:00	221.75	216.25	201.25	200.75	202.75	221.75	202.75	209.25	186.25	199.75	199.75	181.75	198.25	185.75
00:03:00	229.75	219.75	207.25	200.25	203.25	231.25	211.75	207.75	190.25	201.75	197.75	197.75	200.75	196.75
00:06:00	229.25	215.75	204.75	210.25	216.75	230.75	213.75	209.75	185.25	212.75	200.75	197.75	202.75	189.75
00:09:00	227.5	216.5	202	200	209.5	239.5	212.5	211	185.5	207	196	200.5	197	185.5
00:12:00	237.25	220.25	191.25	198.25	217.75	230.25	210.25	207.25	181.25	207.75	204.25	199.25	201.25	189.25
00:15:00	246.5	228.5	190	191.5	216	234	201	196.5	180.5	206	199	197.5	190.5	181.5
00:18:00	284.5	261	191	194.5	221	254	202.5	200	185	204	202.5	199.5	190	182.5
00:21:00	324.25	292.25	195.75	200.25	235.25	263.75	213.25	207.25	184.75	207.75	209.75	204.75	198.75	181.75
00:24:00	383	340.5	186.5	198.5	245.5	284.5	221	210.5	187.5	210	210	212.5	192	188
00:27:00	460.25	403.75	186.75	196.25	260.75	308.25	228.25	220.25	191.75	211.75	216.25	214.75	193.25	185.25
00:30:00	555	496	192	193.5	293.5	342	237.5	223.5	193.5	223.5	225	233.5	194.5	181
00:33:00	648.75	584.75	181.25	188.25	321.25	374.25	239.25	234.75	192.75	216.25	225.25	231.75	183.25	176.25
00:36:00	762.75	685.75	184.75	193.25	357.75	423.25	257.75	249.75	207.25	228.75	236.75	239.25	188.25	181.25
00:39:00	883.25	783.25	177.25	188.25	395.75	465.75	271.75	261.25	211.25	233.25	250.25	250.75	185.75	172.25
00:42:00	1016.25	913.75	176.75	190.25	450.75	527.75	296.25	279.25	214.75	248.25	263.25	266.75	189.75	179.25
00:45:00	1155.75	1041.25	189.75	189.75	492.25	585.25	310.75	299.25	221.25	255.75	278.75	281.75	184.75	180.25
00:48:00	1306	1183.5	189.5	193	564	654	336.5	326	235	266.5	298	298.5	190.5	181
00:51:00	1436.25	1309.25	174.25	192.25	618.25	718.25	354.75	350.75	240.75	272.25	309.25	316.25	191.25	176.75
00:54:00	1590	1453	183.5	192	682.5	801.5	387.5	377.5	254.5	290.5	332	335	191	181
00:57:00	1740	1610	181	190	758	882.5	411	404	263	295.5	350	358.5	188	179
01:00:00	1879.25	1740.75	185.25	183.75	843.25	954.25	442.25	430.25	273.75	319.25	367.75	374.75	189.25	175.25
01:03:00	2061.25	1907.75	178.75	188.25	921.75	1058.75	472.75	457.75	281.75	332.75	393.75	409.25	182.75	180.75
01:06:00	2204.5	2035.5	184	185	1016.5	1169.5	510.5	504.5	300.5	356.5	426	440	187	178.5
01:09:00	2338	2195.5	182.5	186.5	1118.5	1261	547.5	530.5	318.5	376.5	449.5	465	185	183
01:12:00	2514	2344.5	181	184.5	1210	1366	594	574	329.5	400	481.5	493	188	179
01:15:00	2679.75	2485.75	179.75	196.25	1313.75	1486.75	628.25	624.75	362.25	417.75	527.25	525.25	187.25	179.25
01:18:00	2812	2626.5	175	190	1412.5	1588	682	656	368	434.5	540.5	561	182.5	178
01:21:00	2983.5	2738.5	181	187	1525	1726	719	708	391	467.5	586	598	183	181
01:24:00	3132	2918.5	176.5	187.5	1631	1815.5	765.5	756.5	412	494	623	636.5	190.5	179.5
01:27:00	3262.75	3025.75	179.75	186.75	1753.25	1945.25	800.25	816.75	430.75	519.25	659.25	678.25	186.25	176.25
01:30:00	3388.75	3183.25	178.75	193.25	1856.75	2061.25	860.25	853.75	449.75	545.75	692.25	711.75	186.25	182.25
01:33:00	3534	3294	174	179	1972	2192	912	901.5	471.5	570	743	758	186.5	178
01:36:00	3688.25	3421.75	176.75	184.75	2102.25	2310.75	964.25	961.25	501.75	602.25	781.25	799.75	190.75	181.75
01:39:00	3815.5	3534.5	174.5	184.5	2196	2446	1026	1012	529.5	634	821.5	847	188	186.5
01:42:00	3933.75	3656.25	180.25	188.25	2334.75	2572.75	1083.25	1074.75	547.25	669.75	870.25	892.75	190.75	192.75
01:45:00	4034.5	3771.5	180	191	2445.5	2694.5	1148.5	1145.5	582	712.5	927.5	943.5	193	189.5
01:48:00	4132.25	3917.25	171.25	181.25	2549.75	2810.75	1203.75	1187.25	607.75	726.25	965.75	991.75	193.25	184.25
01:51:00	4272.75	4002.75	168.25	175.25	2678.75	2929.25	1253.25	1254.75	634.25	758.75	1011.25	1037.75	193.25	185.25
01:54:00	4336.75	4107.75	173.25	184.75	2799.75	3063.75	1325.75	1316.25	661.75	802.25	1068.75	1085.75	192.75	193.25
01:57:00	4471	4168.5	174	183.5	2913.5	3181	1396.5	1394.5	688	840	1118.5	1138.5	194.5	181.5
02:00:00	4579	4296.5	175.5	186.5	3033	3317	1453	1451.5	725.5	873.5	1174	1195	194.5	186.5
02:03:00	4625.75	4384.25	175.75	186.75	3160.75	3438.25	1512.25	1528.25	754.75	912.25	1219.75	1255.75	196.25	189.25
02:06:00	4751.25	4475.25	174.25	182.25	3244.75	3562.25	1592.75	1589.25	776.75	959.75	1265.75	1301.75	194.25	187.25
02:09:00	4838.75	4536.25	176.75	186.75	3365.75	3678.75	1677.75	1641.75	815.25	1000.75	1334.25	1368.25	199.25	187.25
02:12:00	4879.25	4607.25	169.75	181.75	3467.75	3770.75	1714.25	1714.75	851.75	1038.25	1390.25	1413.75	194.75	186.75
02:15:00	4956.5	4651.5	171.5	182.5	3575	3891.5	1772	1776.5	873	1072	1439.5	1479	201.5	188
02:18:00	5034.25	4727.25	169.25	178.25	3712.75	4008.25	1860.75	1848.75	915.75	1114.25	1501.25	1548.75	199.25	188.75
02:21:00	5083	4810.5	174	179	3808.5	4096	1911.5	1937	959.5	1157	1556.5	1595	202	184
02:24:00	5150.25	4899.25	168.75	180.25	3891.25	4212.75	1995.25	1995.25	992.25	1204.75	1623.75	1650.25	203.25	190.25
02:27:00	5158.75	4868.25	168.25	178.75	4016.75	4318.25	2044.75	2072.25	1029.25	1243.75	1676.25	1704.75	202.25	192.25
02:30:00	5217.25	4974.75	167.75	181.25	4102.25	4457.75	2119.75	2149.75	1064.75	1293.75	1734.75	1772.75	200.75	193.25
02:33:00	5237.75	5028.75	168.75	178.25	4189.25	4514.75	2199.75	2215.75	1106.25	1343.75	1802.75	1837.25	206.75	196.75
02:36:00	5336.25	5047.25	169.75	178.25	4276.75	4599.25	2269.75	2279.75	1135.75	1380.25	1856.25	1900.25	211.25	191.25
02:39:00	5325.5	5089.5	164.5	184	4366	4735	2338.5	2353.5	1172	1434.5	1920	1954	208	197
02:42:00	5359	5155.5	175.5	180.5	4471	4789	2390	2446	1209	1472.5	1999	2019	213.5	198
02:45:00	5370	5175	175.5	172.5	4528	4904.5	2450.5	2495	1256	1540.5	2053	2072	211.5	199
02:48:00	5440.5	5227.5	167.5	176	4619	4980.5	2541	2573.5	1296	1577	2111.5	2138.5	210	194
02:51:00	5439.75	5257.75	168.25	177.25	4671.75	5074.75	2602.75	2634.25	1337.25	1629.75	2167.25	2227.25	213.75	196.25
02:54:00	5472.25	5273.25	168.75	173.75	4755.75	5148.25	2650.75	2709.25	1368.75	1664.75	2231.25	2272.25	215.25	191.75
02:57:00	5458.25	5277.75	168.75	180.25	4830.75	5234.25	2742.25	2798.75	1408.75	1727.75	2301.75	2341.75	221.25	205.75
03:00:00	5498	5308	164	175	4903	5299.5	2782.5	2843	1452	1779	2347	2386	215.5	201
03:03:00	5490.75	5286.75	161.75	174.25	4951.75	5368.25	2864.75	2936.75	1503.25	1831.75	2421.75	2446.25	218.25	200.75
03:06:00	5527.5	5360	163	175	5020.5	5425.5	2938	3024.5	1544	1888	2491	2505	220	204
03:09:00	5546.5	5382	161	173	5093.5	5475.5	2981.5	3076	1587	1923	2558	2581.5	223	208
03:12:00	5546.25	5406.75	166.25	178.25	5145.75	5573.75	3044.75	3133.25	1636.75	1980.25	2624.75	2638.25	233.75	204.75
03:15:00	5551.5	5374	162.5	175	5209	5610	3107.5	3189.5	1677.5	2038.5	2681.5	2713.5	224	202
03:18:00	5569.25	5392.75	158.75	172.75	5217.25	5686.75	3173.75	3262.25	1713.75	2077.75	2743.25	2750.25	225.25	205.25
03:21:00	5535	5413.5	163	177.5	5281.5	5695.5	3279.5	3336.5	1760.5	2136	2796.5	2804	230	208
03:24:00	5576	5415.5	163.5	175.5	5314	5758.5	3319	3394.5	1806	2190	2867	2884	236	205.5
03:27:00	5573	5450	166.5	169	5360	5830.5	3374.5	3466	1844	2248.5	2932	2927.5	231.5	206.5
03:30:00	5574.75	5436.25	167.75	176.25	5399.25	5877.25	3451.75	3542.25	1894.75	2295.25	2982.25	3008.25	243.25	221.25
03:33:00	5568.75	5435.75	164.25	170.25	5454.75	5915.25	3478.75	3590.25	1925.25	2339.25	3040.75	3037.75	241.75	214.25
03:36:00	5565	5423.5	165.5	171	5461.5	5969.5	3553.5	3663	1991	2407	3096	3139.5	240.5	215.5
03:39:00	5581.25	5420.75	164.25	168.75	5525.75	5998.75	3630.25	3702.25	2027.75	2463.75	3145.75	3181.25	239.25	214.75
03:42:00	5575.75	5433.75	164.25	171.75	5513.75	6024.25	3646.75	3770.75	2051.75	2503.75	3216.25	3235.75	239.75	217.75
03:45:00	5542.25	5437.75	160.75	171.75	5551.75	6073.75	3707.75	3841.25	2107.75	2555.25	3254.25	3299.75	239.25	216.75
03:48:00	5554.75	5434.75	162.25	169.25	5610.25	6087.75	3764.25	3903.25	2151.75	2605.75	3340.75	3370.75	246.25	223.75
03:51:00	5547.25	5421.75	158.75	171.75	5633.25	6150.25	3794.25	3928.25	2205.25	2652.75	3383.25	3404.25	242.75	210.75
03:54:00	5528.25	5460.25	160.75	170.75	5639.75	6170.75	3800.25	4014.75	2247.75	2707.75	3441.75	3459.75	250.25	221.25
03:57:00	5567.25	5441.75	164.25	176.75	5626.75	6195.25	3937.75	4075.75	2296.75	2758.75	3496.25	3518.75	258.25	230.25
04:00:00	5586.75	5476.75	155.75	165.75	5699.75	6219.25	3940.25	4109.25	2319.75	2798.25	3539.75	3570.75	248.25	218.75
04:03:00	5553.25	5448.75	159.25	163.75	5688.25	6268.25	3985.75	4136.75	2381.25	2857.25	3604.25	3613.25	252.25	224.25
04:06:00	5555.5	5466	158.5	169.5	5709	6253.5	4018.5	4205	2428.5	2897	3648	3676.5	258.5	228.5
04:09:00	5513.5	5431	157.5	168.5	5742	6272	4031.5	4266	2461	2954	3710	3736.5	255.5	230
04:12:00	5511.5	5462.5	157.5	165.5	5738.5	6325.5	4093	4298.5	2527	3013	3768	3769	268.5	235
04:15:00	5508.5	5478	169.5	172	5759.5	6321	4191	4349	2564	3065.5	3819	3825	266.5	233.5
04:18:00	5493.25	5473.75	167.75	167.75	5784.25	6375.75	4186.25	4390.25	2590.25	3128.25	3861.75	3871.75	259.75	235.75
04:21:00	5556	5444	157	169	5799.5	6318	4195.5	4429.5	2637.5	3151	3913	3925.5	266	233
04:24:00	5530.25	5463.75	157.25	160.75	5805.25	6362.25	4261.75	4469.75	2692.75	3218.25	3944.75	3967.75	266.75	245.75
04:27:00	5538	5457.5	160	167.5	5827.5	6425.5	4312.5	4515.5	2716.5	3274.5	4030	4010	270	240
04:30:00	5503.25	5411.75	151.25	162.75	5827.75	6378.25	4311.75	4556.25	2767.25	3309.25	4065.75	4051.25	275.25	237.75
04:33:00	5473.5	5472	151.5	163	5819.5	6442	4357.5	4602.5	2803.5	3372.5	4119.5	4096	269	235
04:36:00	5472.5	5427	146	156.5	5814.5	6447	4330	4674	2830.5	3400	4166	4132.5	273.5	234
04:39:00	5510.75	5487.75	154.25	158.25	5815.75	6416.25	4420.75	4684.75	2917.75	3458.75	4201.75	4178.25	273.25	243.25
04:42:00	5516.75	5419.25	157.25	164.75	5833.25	6445.25	4481.25	4734.25	2933.75	3515.25	4258.25	4224.25	287.75	246.75
04:45:00	5483.75	5446.75	151.75	162.25	5847.75	6446.25	4529.25	4720.75	2979.75	3561.75	4279.25	4260.75	283.75	250.25
04:48:00	5465.25	5477.75	153.75	161.75	5825.25	6498.25	4509.25	4779.75	3032.25	3585.75	4311.75	4302.25	282.75	251.75
04:51:00	5455.5	5483	154.5	165.5	5877	6465.5	4552.5	4819.5	3070.5	3657.5	4368	4339.5	286	246
04:54:00	5484	5417	152	160.5	5867	6461	4587	4826.5	3095.5	3688.5	4405.5	4353.5	286.5	247
04:57:00	5494	5442.5	155	166	5871	6485	4613.5	4855	3124.5	3727	4482.5	4402	292.5	250.5
05:00:00	5457.25	5452.25	151.75	160.25	5865.25	6497.25	4679.75	4902.75	3170.75	3773.75	4510.75	4462.75	294.75	253.25
05:03:00	5459.75	5425.75	150.75	161.25	5874.75	6493.75	4667.25	4929.25	3210.75	3816.25	4536.75	4496.75	292.25	256.25
05:06:00	5490.25	5412.75	152.25	163.25	5869.25	6508.25	4656.25	4944.75	3235.25	3874.25	4592.75	4519.25	294.25	253.75
05:09:00	5493.75	5471.75	150.75	161.75	5894.75	6501.75	4707.75	4964.25	3292.75	3898.75	4622.25	4591.75	298.75	259.25
05:12:00	5390.25	5450.25	146.75	163.75	5879.75	6498.25	4720.25	4966.25	3327.25	3963.75	4648.75	4592.25	300.75	260.75
05:15:00	5449.5	5484	154.5	163	5864.5	6533.5	4705.5	5035.5	3333.5	3999.5	4668	4632	304	268
05:18:00	5445.75	5419.75	152.25	163.25	5879.25	6478.75	4750.25	5053.25	3374.75	4013.25	4708.25	4654.75	299.25	265.75
05:21:00	5464.25	5429.25	146.25	157.25	5911.25	6514.75	4740.25	5052.75	3431.75	4090.75	4776.75	4689.75	307.25	265.75
05:24:00	5473.25	5416.75	146.75	161.25	5892.25	6512.25	4807.75	5098.25	3461.75	4106.75	4792.75	4714.75	312.75	267.25
05:27:00	5454	5432	144	158	5895.5	6495.5	4817.5	5118	3490	4149	4819.5	4728	320	270.5
05:30:00	5419.75	5439.75	147.25	162.25	5890.25	6539.75	4795.25	5112.25	3516.75	4174.25	4852.75	4772.25	323.25	268.75
05:33:00	5461.5	5399	147	159	5884.5	6547	4821	5158.5	3549	4225.5	4870.5	4782	325.5	273.5
05:36:00	5432.25	5408.25	147.25	160.75	5848.75	6533.25	4841.75	5156.25	3604.75	4254.25	4946.75	4835.25	316.75	271.75
05:39:00	5394	5388	146	157	5845.5	6526	4853.5	5170.5	3628.5	4300	4940.5	4852.5	328	281
05:42:00	5439.25	5404.75	147.75	159.75	5884.75	6529.75	4891.25	5220.25	3655.75	4330.75	4992.25	4882.75	321.25	275.25
05:45:00	5506.25	5394.75	144.25	158.25	5882.25	6565.25	4875.25	5163.75	3677.75	4376.25	4979.25	4913.75	329.75	280.75
05:48:00	5411	5386.5	151.5	161	5867	6534.5	4910	5199	3720.5	4401	4999.5	4936.5	329	278.5
05:51:00	5451.25	5375.25	146.25	154.25	5887.75	6528.75	4920.25	5211.75	3727.75	4436.25	5041.75	4960.25	336.75	281.25
05:54:00	5458.5	5393	144	153.5	5865	6551	4914.5	5240.5	3777	4453.5	5054	4987	341	280
05:57:00	5418.5	5376.5	149	161	5879	6552.5	4936	5285	3817.5	4524	5119	5006.5	344.5	297
06:00:00	5353	5391	142.5	153	5886	6547.5	4970	5272	3852	4543.5	5124	5029.5	338.5	292
06:03:00	5416	5393.5	143.5	160.5	5885.5	6545	4976	5269	3901.5	4567.5	5139.5	5061	343	291.5
06:06:00	5370.25	5423.25	146.75	152.75	5913.75	6524.75	4962.75	5296.25	3919.25	4611.25	5184.25	5068.25	344.25	297.25
06:09:00	5387.75	5381.25	138.75	156.25	5911.25	6537.75	4964.75	5301.75	3924.75	4613.25	5197.75	5089.75	337.75	296.75
06:12:00	5394	5382.5	140	155.5	5871	6544.5	4953	5307.5	3945	4651.5	5222.5	5126.5	348.5	300.5
06:15:00	5306.25	5365.25	144.25	152.75	5898.25	6522.25	4995.75	5324.75	3995.25	4707.25	5224.25	5141.75	357.25	294.75
06:18:00	5400	5392	140	151.5	5869.5	6481.5	4986	5318.5	4003.5	4719	5247.5	5160.5	349.5	295
06:21:00	5356.5	5325.5	147.5	152	5877	6523	5003	5358.5	4039	4763.5	5291	5170	364	301.5
06:24:00	5384.75	5332.25	141.25	151.25	5865.25	6527.25	5039.75	5350.75	4075.75	4790.75	5304.75	5184.25	360.25	304.75
06:27:00	5365.75	5334.25	145.25	149.75	5855.25	6515.75	5038.75	5356.75	4097.25	4829.75	5276.25	5204.25	360.25	301.75
06:30:00	5366.5	5336	141	160	5876.5	6568.5	5033.5	5360.5	4134	4811	5329.5	5237.5	363.5	310
06:33:00	5375.25	5322.25	140.25	154.75	5863.75	6515.25	5035.25	5357.75	4155.75	4852.75	5367.75	5234.25	363.75	310.75
06:36:00	5358.5	5389.5	139	151	5872	6528.5	4993.5	5355	4148.5	4855.5	5356	5259	366.5	310.5
06:39:00	5325.75	5370.75	140.25	150.75	5847.25	6522.25	5010.75	5397.25	4213.75	4909.25	5403.25	5303.75	370.25	306.75
06:42:00	5398	5344	146.5	152	5839.5	6514.5	5059	5424	4213.5	4957.5	5410.5	5277.5	380.5	317
06:45:00	5340.5	5327	147	155.5	5840	6504.5	5009	5402	4242	4960.5	5437	5326	375.5	316
06:48:00	5343.75	5339.75	140.25	153.75	5859.75	6503.25	5072.75	5393.75	4242.75	5006.25	5431.75	5313.25	378.25	319.25
06:51:00	5342	5326.5	135.5	150.5	5840.5	6568.5	5042	5408	4303.5	5019	5449.5	5369	383.5	320
06:54:00	5263	5335	143.5	155.5	5878	6543	5049.5	5397.5	4307	5040	5480	5364.5	383	321.5
06:57:00	5370.5	5357	141.5	150.5	5875.5	6553.5	5043	5407.5	4321.5	5047.5	5484	5357	378.5	323
07:00:00	5302.75	5312.75	139.75	161.25	5849.75	6514.25	5054.25	5410.25	4365.25	5088.25	5480.75	5355.25	397.25	332.25
07:03:00	5380	5306.5	145.5	152.5	5870	6500.5	5048	5409	4356.5	5103.5	5512.5	5375	394	330.5
07:06:00	5337.25	5306.25	136.25	154.25	5866.25	6531.75	5114.75	5433.75	4362.25	5107.75	5483.75	5402.75	391.75	331.75
07:09:00	5335	5331	143	151	5857	6523	5100	5420	4403.5	5175	5501.5	5410	401.5	334
07:12:00	5293.25	5325.75	145.25	155.25	5849.25	6514.75	5069.25	5451.75	4404.25	5140.25	5528.25	5390.25	400.75	336.25
07:15:00	5338.25	5293.75	142.75	149.75	5839.25	6487.25	5070.75	5405.25	4413.25	5167.75	5533.25	5408.75	397.75	336.75
07:18:00	5322.75	5325.75	143.75	150.75	5818.25	6535.25	5092.75	5404.25	4440.75	5234.25	5567.25	5457.25	412.25	339.25
07:21:00	5276	5329.5	141.5	155	5861.5	6503.5	5080.5	5474	4466.5	5221.5	5574	5455	410.5	340
07:24:00	5300.75	5342.25	142.75	150.25	5876.25	6505.75	5073.75	5478.75	4494.25	5216.25	5579.25	5459.25	412.75	336.25
07:27:00	5334.5	5316	144.5	155	5848	6539.5	5087.5	5471	4494.5	5252	5576.5	5489.5	416	342.5
07:30:00	5324.75	5321.25	134.75	152.25	5856.25	6525.25	5070.25	5438.75	4485.25	5247.75	5585.75	5474.25	412.25	344.75
07:33:00	5270	5310	134	153.5	5838	6475.5	5080	5451	4534.5	5267	5566	5508.5	416	343.5
07:36:00	5294	5310.5	144.5	153.5	5875.5	6488	5076	5454.5	4539	5301.5	5566	5472	423	347.5
07:39:00	5304	5298.5	137.5	147.5	5823.5	6482.5	5108.5	5452	4557	5312.5	5631.5	5494.5	415	351
07:42:00	5289.5	5287	142.5	153.5	5820.5	6490.5	5132.5	5484.5	4552.5	5347	5657.5	5480.5	424.5	355
07:45:00	5265.25	5293.25	138.75	156.25	5834.25	6515.25	5085.75	5474.25	4579.75	5345.75	5634.25	5515.75	428.75	363.25
07:48:00	5226.25	5306.75	135.25	148.25	5789.75	6525.75	5102.75	5454.25	4605.25	5342.75	5634.75	5500.25	428.25	356.75
07:51:00	5289.25	5339.75	136.75	151.25	5826.75	6503.25	5092.75	5463.75	4611.25	5375.25	5630.25	5542.75	429.25	355.75
07:54:00	5275.25	5300.25	134.75	150.75	5827.75	6489.25	5107.25	5479.25	4640.75	5399.25	5677.75	5527.75	436.75	364.25
07:57:00	5286	5307	135	150.5	5793.5	6440	5077.5	5476.5	4636	5408.5	5684	5528.5	438	362
08:00:00	5282	5292	134.5	148	5831	6507.5	5072	5442	4667	5393	5654.5	5508	439	362
08:03:00	5249	5281.5	134.5	147.5	5800	6517.5	5105	5474	4666.5	5423	5676.5	5527	436	361
08:06:00	5283	5300	135	144.5	5812.5	6499.5	5117.5	5475	4679	5411	5689	5541.5	433.5	366
08:09:00	5246.75	5316.75	141.75	151.25	5838.25	6475.75	5094.25	5466.75	4686.75	5457.25	5700.75	5555.25	446.25	373.25
08:12:00	5275.25	5287.75	136.75	147.25	5825.25	6487.75	5072.75	5476.75	4696.75	5451.75	5727.25	5567.75	449.25	369.25
08:15:00	5274	5306.5	137	149	5820	6482	5080.5	5492.5	4725	5479.5	5712	5581	456.5	379.5
08:18:00	5322.5	5323.5	134	150	5810.5	6502	5085	5469	4724	5460	5693.5	5565.5	449	372.5
08:21:00	5280.25	5282.25	141.25	154.75	5844.25	6494.75	5088.75	5473.75	4730.25	5501.25	5683.25	5603.75	460.25	380.25
08:24:00	5226	5281.5	140	150	5796	6461	5088	5465.5	4737.5	5482.5	5722.5	5588	460.5	373
08:27:00	5277.5	5291	141.5	147.5	5811	6434.5	5077.5	5464.5	4743.5	5494.5	5709	5564	461.5	380
08:30:00	5195	5282	141	152	5812	6492	5052.5	5474.5	4758.5	5506	5733	5603	459	387
08:33:00	5270.5	5281.5	142.5	152	5837.5	6484.5	5084.5	5464	4767.5	5527	5726	5578.5	463.5	384.5
08:36:00	5274.5	5294	140	152.5	5839.5	6463	5125.5	5480	4741	5543.5	5752	5612.5	462.5	390.5
08:39:00	5236.25	5296.75	133.25	147.25	5811.25	6475.25	5093.25	5471.75	4784.75	5548.75	5748.25	5591.25	469.25	385.75
08:42:00	5304.75	5285.75	138.75	147.25	5787.75	6426.25	5062.25	5473.25	4788.75	5563.75	5766.25	5577.25	477.25	387.25
08:45:00	5215	5243.5	133.5	148	5802.5	6455.5	5064	5463	4764.5	5533.5	5731.5	5626.5	474.5	385
08:48:00	5222.25	5293.25	146.75	149.75	5795.25	6470.25	5049.25	5480.25	4784.75	5577.75	5748.25	5618.75	480.25	401.25
08:51:00	5219.25	5315.75	136.25	149.25	5830.25	6470.75	5053.75	5470.75	4806.75	5572.75	5747.25	5606.75	487.75	405.75
08:54:00	5198.5	5301	127.5	137	5863	6464	5049.5	5466.5	4825	5546.5	5744.5	5584	479	392
08:57:00	5238	5289.5	146	154	5800	6486	5058.5	5464.5	4823	5620.5	5789.5	5639.5	498.5	408
09:00:00	5188.5	5278.5	140.5	146.5	5800.5	6452	5059.5	5456.5	4829	5579	5742.5	5613	491	402
09:03:00	5215	5249	133.5	142	5823	6437	5093	5464.5	4828	5588.5	5737	5633.5	486.5	402
09:06:00	5241.5	5280	141	146	5824	6434	5071.5	5503	4835.5	5644.5	5763	5626	493	415.5
09:09:00	5182.5	5256	138.5	150	5789.5	6417	5045.5	5452	4830	5624	5747	5644	499	411
09:12:00	5225.5	5302.5	133.5	148	5819.5	6464.5	5094.5	5503	4842	5622.5	5792	5668	505.5	410
09:15:00	5176	5294.5	140	154.5	5786.5	6447	5089	5502.5	4854	5634.5	5721	5619	505.5	415.5
09:18:00	5199.75	5279.25	131.25	151.25	5811.75	6485.75	5072.75	5516.25	4891.25	5623.75	5807.75	5647.75	506.75	416.75
09:21:00	5162	5298	135	147	5826	6437	5063.5	5504	4860.5	5642.5	5770	5637.5	514	418.5
09:24:00	5169.25	5278.75	135.25	158.25	5841.75	6464.25	5063.75	5478.25	4885.75	5687.75	5767.25	5654.75	526.25	420.25
09:27:00	5207.5	5297.5	137	147.5	5812.5	6437.5	5075.5	5454	4885	5629	5757.5	5644	519	419
09:30:00	5121.25	5304.75	136.25	152.25	5820.25	6471.25	5048.75	5483.75	4864.75	5675.25	5763.75	5628.75	516.75	423.25
09:33:00	5170.75	5268.25	137.25	150.75	5853.25	6435.25	5067.25	5500.75	4891.25	5722.75	5802.75	5661.75	532.75	423.75
09:36:00	5176	5314.5	139	152	5840.5	6465.5	5070.5	5474	4890	5686.5	5784.5	5625.5	525	429
09:39:00	5134	5248	142	145	5803	6428	5080	5495.5	4920.5	5692	5772	5631.5	530.5	430
09:42:00	5168.25	5252.25	128.75	144.25	5803.25	6448.25	5070.25	5468.25	4898.25	5697.75	5782.75	5628.25	532.25	427.75
09:45:00	5169.75	5291.75	147.75	146.25	5829.75	6457.75	5089.75	5489.75	4919.25	5672.75	5789.25	5649.25	529.75	444.25
09:48:00	5181.25	5247.25	136.25	149.75	5810.75	6437.75	5079.75	5507.25	4911.75	5707.75	5787.75	5627.25	532.25	437.25
09:51:00	5134.25	5297.75	141.75	147.25	5802.25	6447.75	5086.75	5482.25	4946.25	5711.25	5782.25	5662.75	543.25	431.25
09:54:00	5124	5272.5	142	151.5	5815	6468.5	5079	5513.5	4903	5706	5800.5	5664.5	539	443
09:57:00	5152.75	5271.75	130.25	149.25	5821.75	6409.75	5077.25	5483.25	4938.75	5682.75	5782.75	5665.25	537.75	442.25
10:00:00	5138.25	5239.25	132.75	140.25	5807.25	6460.75	5086.75	5491.25	4920.75	5670.25	5754.75	5646.25	535.25	441.75
10:03:00	5173	5271	137.5	147	5806.5	6452.5	5046	5495.5	4943	5705.5	5802.5	5649.5	546	443
10:06:00	5152.75	5254.75	131.75	146.75	5800.75	6424.25	5051.25	5475.25	4911.75	5680.25	5784.75	5639.75	549.75	442.25
10:09:00	5189.25	5285.75	136.75	150.25	5795.75	6429.25	5075.75	5504.25	4936.25	5698.25	5753.25	5630.75	549.25	447.75
10:12:00	5172.25	5279.25	140.25	145.75	5802.25	6461.75	5058.75	5492.25	4937.25	5711.75	5770.25	5648.75	548.25	450.25
10:15:00	5187.75	5282.75	127.75	146.25	5778.75	6446.75	5048.75	5499.25	4959.75	5734.25	5782.75	5639.75	551.75	454.75
10:18:00	5133.75	5283.25	136.25	153.75	5801.75	6435.75	5065.25	5497.75	4985.25	5708.25	5792.75	5697.25	565.75	466.75
10:21:00	5125.25	5234.25	129.75	141.75	5802.25	6444.75	5050.75	5482.75	4960.25	5720.25	5811.25	5659.75	567.25	456.25
10:24:00	5144	5238	129.5	150	5832.5	6436	5038.5	5448	4935	5690	5762	5661	558	460
10:27:00	5165.75	5269.25	138.25	153.75	5833.25	6443.25	5082.75	5472.25	4947.25	5749.25	5779.25	5663.75	578.75	462.25
10:30:00	5131.75	5245.25	140.75	149.75	5808.25	6420.75	5053.25	5480.25	4935.75	5708.25	5809.75	5645.25	566.75	463.25
10:33:00	5097	5265.5	138.5	149	5817.5	6455.5	5049	5487	4955.5	5722.5	5779.5	5637.5	575	470.5
10:36:00	5155.5	5253	134	143	5786.5	6408.5	5057	5458	4960	5715	5811.5	5646.5	571.5	468.5
10:39:00	5141.75	5258.25	135.25	152.25	5825.75	6410.25	5074.75	5486.25	4975.75	5729.75	5802.25	5668.75	584.25	470.75
10:42:00	5099.75	5268.75	142.25	148.75	5804.25	6418.25	5016.25	5465.75	4938.25	5711.75	5778.25	5646.25	577.75	478.75
10:45:00	5117.25	5228.25	134.25	146.25	5792.75	6449.75	5030.25	5473.75	4960.75	5724.25	5806.75	5647.75	583.75	471.25
10:48:00	5140.5	5234	128.5	141	5808	6434.5	5059.5	5467	4954	5735	5802.5	5664.5	578.5	465.5
10:51:00	5096.25	5234.25	139.25	148.25	5814.25	6409.25	5044.75	5479.75	4962.75	5750.75	5804.25	5667.75	582.25	475.75
10:54:00	5095.75	5221.25	131.75	144.25	5796.25	6407.25	5048.75	5482.25	4951.75	5725.75	5773.25	5673.25	592.75	479.25
10:57:00	5137.75	5234.75	133.75	152.25	5789.75	6413.75	5046.25	5493.25	4964.25	5729.75	5782.75	5651.25	598.25	486.25
11:00:00	5157.25	5244.75	143.25	149.75	5782.75	6448.25	5037.25	5492.25	4985.25	5778.75	5807.25	5694.75	598.75	489.75
11:03:00	5117.5	5249	137	149.5	5786	6408	5011	5505	4963	5763.5	5809.5	5626	603.5	492.5
11:06:00	5126.25	5216.25	131.75	151.25	5795.75	6422.25	5005.25	5479.75	4965.25	5752.25	5822.25	5679.75	604.75	489.75
11:09:00	5154	5242	135	151.5	5809	6419.5	5027	5490.5	4956.5	5745.5	5801	5649	602.5	493.5
11:12:00	5131.75	5245.25	137.75	149.75	5800.75	6413.25	5040.75	5474.25	4960.75	5770.25	5785.25	5671.75	605.25	496.25
11:15:00	5117	5251.5	129.5	147	5784	6460	5016.5	5464	4955	5726	5807.5	5647	611	493
11:18:00	5131	5271.5	137.5	151	5836.5	6411.5	5017.5	5512	4980	5745	5831	5669	611.5	499
11:21:00	5140	5214.5	138.5	146.5	5799.5	6429.5	5008	5491.5	5012.5	5762.5	5796	5662.5	623	503
11:24:00	5131	5269	137	150	5812	6411	5034.5	5469.5	4972.5	5772	5780.5	5663	624	503.5
11:27:00	5090	5252.5	134.5	150.5	5820	6429	5032	5493	4983	5758.5	5778.5	5659.5	620.5	505
11:30:00	5140.5	5201	136.5	147.5	5806.5	6403.5	5039.5	5475.5	4993.5	5764	5801	5681	616.5	499.5
11:33:00	5161.25	5229.25	128.75	148.25	5816.25	6388.25	5037.25	5466.25	4971.75	5763.25	5804.25	5686.25	630.25	516.25
11:36:00	5108.5	5217	133	149.5	5793.5	6434.5	5030	5521	4978.5	5746	5788.5	5658	629.5	507.5
11:39:00	5115.75	5248.25	137.25	153.75	5829.75	6391.75	5032.75	5447.25	5002.25	5754.75	5801.25	5670.75	641.25	514.75
11:42:00	5119.5	5210	132.5	154.5	5811	6395.5	5028	5483.5	4993.5	5762.5	5800.5	5651.5	638.5	514.5
11:45:00	5088.25	5214.25	129.75	146.75	5809.25	6384.25	5044.25	5465.75	4970.75	5776.75	5794.25	5674.75	633.25	521.25
11:48:00	5114.25	5218.25	134.25	149.75	5828.75	6402.75	5036.75	5448.25	4989.25	5785.25	5785.75	5662.25	643.25	521.25
11:51:00	5155.5	5226.5	140.5	143.5	5789.5	6427.5	5014.5	5496	5010.5	5736	5807.5	5669	637.5	515
11:54:00	5121	5220	132	143.5	5785	6401	5026	5451	4983.5	5756.5	5748.5	5665	636	519
11:57:00	5104.5	5202.5	140.5	151	5818.5	6425.5	5003	5524	5012.5	5758	5831	5666	650	530.5
12:00:00	5080.75	5247.75	141.75	149.25	5803.75	6414.75	4989.25	5473.75	4993.75	5811.25	5821.25	5674.25	659.75	528.75
12:03:00	5130.5	5214	134.5	152	5781	6393.5	5018	5451	5010	5760	5803.5	5702	649.5	524
12:06:00	5072.5	5196.5	139.5	152	5801	6369.5	5003	5473.5	4994.5	5796.5	5801	5678	665	536
12:09:00	5112.75	5216.75	135.25	143.25	5790.25	6397.25	5013.25	5448.25	4970.25	5776.75	5804.25	5685.75	666.75	534.25
12:12:00	5109.75	5228.75	132.25	149.25	5784.25	6398.75	4992.25	5489.75	4969.75	5776.75	5765.25	5662.25	671.25	534.25
12:15:00	5085.5	5223.5	133.5	147	5790	6431	5019.5	5482	4985	5769	5796	5656	663.5	536
12:18:00	5079.75	5233.25	134.25	151.75	5861.25	6413.25	5003.25	5476.75	4984.25	5761.25	5787.25	5700.25	675.25	533.25
12:21:00	5060.5	5209.5	138.5	144.5	5820	6385	5025.5	5488	5026.5	5759	5811.5	5665	678.5	546
12:24:00	5057.25	5220.75	134.25	147.25	5793.75	6411.75	4999.25	5466.75	4962.75	5811.25	5798.75	5661.75	679.25	545.25
12:27:00	5125	5179	135.5	146.5	5798	6419.5	5002.5	5456	5010.5	5811.5	5784.5	5668.5	677.5	547
12:30:00	5064.25	5237.75	138.75	145.25	5792.25	6425.25	5002.25	5488.75	4988.75	5760.75	5781.25	5682.25	681.25	549.75
12:33:00	5100.75	5207.75	138.25	144.25	5804.25	6395.25	5004.75	5473.75	4961.75	5771.75	5782.25	5666.25	691.75	553.75
12:36:00	5031.25	5215.75	137.25	153.75	5775.75	6394.75	5020.25	5470.25	5004.25	5798.25	5825.25	5684.25	684.75	558.25
12:39:00	5095.5	5222	129.5	150	5799	6391.5	4997	5497	5000.5	5785	5786	5707.5	688	560
12:42:00	5104.75	5218.25	132.75	152.25	5841.75	6396.75	5005.75	5487.75	4996.75	5789.75	5785.25	5710.25	692.75	565.75
12:45:00	5042.75	5220.75	137.75	151.25	5787.75	6391.75	5011.75	5467.75	5016.75	5748.75	5796.75	5665.75	698.75	563.75
12:48:00	5058	5243.5	134.5	144	5813.5	6387	4974.5	5500.5	4969.5	5791.5	5809	5677	696.5	555
12:51:00	5092	5222	136.5	146	5797.5	6384	4998	5472.5	4993.5	5762.5	5790.5	5659.5	707.5	563.5
12:54:00	5039.5	5210	137	150.5	5801.5	6355.5	4987.5	5459	4987.5	5773	5789	5676	705	564.5
12:57:00	5064	5206	136.5	149.5	5801.5	6369.5	5000	5478	4996.5	5765	5789	5687.5	704.5	565
13:00:00	5066.5	5220	136	150.5	5816	6398.5	5000.5	5472.5	5000	5773	5790	5672.5	718.5	574.5
13:03:00	5057	5195	136.5	150	5798.5	6339	4993.5	5474	4989.5	5801	5806	5676	715.5	573.5
13:06:00	5059.5	5205	143	148	5797	6417.5	4987	5488	4997	5776	5777	5682	715.5	581
13:09:00	5049.5	5212	134.5	148	5785	6395	4988	5465.5	5016	5791.5	5774	5656	718.5	582
13:12:00	5067	5219.5	129.5	142.5	5753.5	6369	4947	5470	5016	5762	5815	5655	721	576
13:15:00	5057	5227.5	130	146	5791.5	6390	4986	5484	5039	5772	5814.5	5681.5	719	573.5
13:18:00	5114.75	5179.25	139.25	143.75	5799.75	6400.25	4983.25	5519.75	5006.25	5779.25	5797.75	5688.75	732.25	583.25
13:21:00	5039	5187.5	137	146.5	5800	6360.5	4948.5	5479	5009	5779	5806.5	5647.5	730.5	585
13:24:00	5081.75	5214.25	136.75	153.25	5777.75	6376.25	4972.75	5460.25	5026.75	5825.75	5802.75	5723.25	729.75	591.25
13:27:00	5074.5	5210	133	142	5799	6379.5	4977.5	5497	5030.5	5799.5	5786.5	5703.5	732	585
13:30:00	4979.25	5217.75	136.25	148.25	5811.75	6366.75	4981.75	5454.75	4970.75	5799.75	5807.25	5652.25	726.25	590.25
13:33:00	5020.75	5218.75	142.25	157.75	5814.25	6379.75	4997.25	5479.75	4984.25	5788.25	5817.25	5695.75	747.75	600.75
13:36:00	5048.75	5234.25	138.75	159.25	5820.25	6375.25	4974.25	5497.25	5021.75	5809.75	5805.25	5677.75	752.25	594.25
13:39:00	5017.25	5224.75	136.25	150.75	5845.75	6355.75	4960.25	5499.25	4986.75	5801.75	5827.75	5676.25	754.75	601.75
13:42:00	5038.25	5235.75	143.75	152.75	5825.25	6381.75	4970.25	5484.75	5013.25	5792.75	5799.25	5707.25	748.75	600.75
13:45:00	5078.25	5213.75	137.75	151.75	5811.25	6374.75	4970.75	5467.75	5011.75	5782.25	5814.25	5677.25	751.25	611.25
13:48:00	5043.5	5203	136.5	151	5810.5	6377.5	4973	5472	5002.5	5775.5	5816.5	5657.5	743	606.5
13:51:00	5027	5219.5	135	152.5	5815.5	6350	4973.5	5451	4971	5786	5796	5691	760	609.5
13:54:00	5037.5	5177.5	137.5	158.5	5819.5	6371	4976.5	5461	4990	5781	5847.5	5691	766.5	609
13:57:00	5038.25	5170.25	137.25	151.25	5797.75	6332.75	4973.25	5508.75	4999.25	5800.25	5798.75	5680.25	765.75	618.25
14:00:00	5051	5201.5	132	148	5796	6362	4974	5467.5	4997.5	5802.5	5830	5656	761	608
14:03:00	5051.75	5179.75	138.25	148.75	5783.25	6361.75	4980.25	5455.25	4984.75	5791.25	5803.25	5704.75	777.75	605.75
14:06:00	5078.25	5206.25	141.25	149.75	5797.75	6384.25	4972.25	5490.75	4994.25	5768.25	5795.75	5655.25	781.25	615.75
14:09:00	5035.5	5186.5	136.5	157.5	5809.5	6349	4962.5	5493	5019	5779	5806	5695	770.5	614.5
14:12:00	5027	5180	136.5	145	5817.5	6379.5	4985	5464	4973.5	5780.5	5822.5	5693.5	788.5	618.5
14:15:00	5053.5	5213	140	146	5790	6363.5	4943	5471.5	5001	5753	5801.5	5671.5	781	633
14:18:00	5027	5185	138	152.5	5800	6358	4989.5	5520.5	4986.5	5796	5791	5677	784.5	623
14:21:00	5043.75	5203.75	135.75	149.75	5814.75	6386.75	4985.75	5494.25	4981.25	5773.25	5822.75	5676.75	801.75	628.25
14:24:00	5034.5	5183	137	154.5	5791.5	6349	4945.5	5475	4990.5	5772.5	5797	5708	799.5	642
14:27:00	5025.25	5195.75	127.75	145.75	5792.75	6360.25	4965.75	5491.25	5002.25	5759.75	5810.75	5672.25	795.75	634.75
14:30:00	5026.5	5193	139.5	147	5816	6354	4991	5448.5	4976.5	5760	5795	5703	804.5	639.5
14:33:00	5030.75	5178.75	135.25	148.75	5786.25	6376.75	4972.25	5451.75	4997.25	5788.75	5800.25	5672.25	803.75	645.25
14:36:00	5012.25	5198.75	142.25	153.75	5764.75	6400.25	4955.75	5462.25	4973.75	5801.25	5789.25	5665.25	801.75	633.25
14:39:00	5037.5	5191	133.5	145.5	5784	6338.5	4983.5	5469	4971.5	5782.5	5776.5	5663	798.5	637.5
14:42:00	5011	5221.5	137.5	154.5	5777	6355	4950	5456.5	5009	5783	5812.5	5677.5	808.5	638.5
14:45:00	4999	5197	135.5	156	5793	6359	4948	5465	5002	5820	5827.5	5691	816	652.5
14:48:00	5038	5174.5	140	152	5799.5	6369.5	4983.5	5490.5	4991	5804	5839.5	5723	817.5	647
14:51:00	5000	5186.5	140.5	154.5	5800	6360.5	4959	5471	5001.5	5789	5810	5683	818.5	644
14:54:00	5019	5195	138.5	151	5795	6354.5	4945.5	5485.5	4975	5792.5	5810.5	5684	817	648
14:57:00	5036.25	5214.75	133.25	152.25	5781.75	6363.25	4965.75	5488.75	4986.25	5801.25	5800.75	5703.25	823.25	661.25
15:00:00	4977.5	5172	136.5	152.5	5751	6329	4975	5455	4985	5777	5787	5696.5	819	655.5
15:03:00	4996	5230.5	139	154.5	5777.5	6356	4963	5470	5005.5	5775	5800.5	5685	819	663.5
15:06:00	5016.25	5208.75	134.75	151.25	5797.75	6358.25	4964.75	5477.25	4974.25	5797.25	5801.25	5682.25	820.75	655.25
15:09:00	5043.5	5175.5	135	153	5774	6339.5	4948	5456.5	5004	5771.5	5813	5635	830	654.5
15:12:00	4999	5177.5	134.5	147.5	5810	6355.5	4983	5465.5	4990	5791	5814.5	5669.5	831	656.5
15:15:00	5028.75	5221.75	140.25	156.25	5791.25	6347.75	4975.75	5489.75	4972.75	5792.75	5819.25	5695.75	851.75	679.25
15:18:00	5000.5	5168	136.5	154	5808	6341	4963.5	5442	4982	5770.5	5784	5658.5	848.5	668
15:21:00	5034	5193.5	132	149.5	5789	6356.5	4924	5487	4976.5	5753	5783	5655.5	844.5	677.5
15:24:00	5026.75	5162.75	139.25	156.75	5800.75	6362.75	4957.75	5456.75	4994.25	5782.25	5831.25	5685.75	843.75	671.75
15:27:00	4992.75	5182.75	142.25	156.75	5773.25	6357.25	4928.25	5472.75	4995.25	5778.75	5812.75	5662.25	851.25	677.75
15:30:00	5042.25	5192.25	140.75	153.25	5795.25	6352.25	4954.75	5429.75	4997.25	5764.75	5817.25	5686.75	855.25	683.75
15:33:00	5009	5162	140	152	5799.5	6350	4938	5502.5	5002	5772.5	5791.5	5687.5	862	679
15:36:00	5025.75	5149.25	139.25	156.75	5791.75	6356.75	4979.75	5448.25	4980.25	5778.25	5821.25	5665.75	853.75	681.25
15:39:00	5025.25	5179.75	135.75	151.75	5776.25	6349.25	4960.75	5472.25	4974.25	5816.25	5817.75	5678.25	857.25	687.25
15:42:00	4986	5187.5	134.5	143.5	5763	6368.5	4923.5	5466	4996.5	5779	5793.5	5676	851.5	670.5
15:45:00	4990.5	5185.5	135.5	154	5770.5	6351.5	4972.5	5468	5002	5811	5830	5701.5	867.5	691
15:48:00	5031.25	5169.75	137.25	157.75	5800.75	6358.25	4968.75	5469.75	4972.25	5761.75	5846.25	5694.75	867.25	692.75
15:51:00	5033.25	5171.25	139.25	152.25	5784.25	6377.25	4955.25	5480.75	4996.25	5788.75	5824.75	5672.25	895.25	689.25
15:54:00	4956	5161	140	152.5	5755.5	6324	4973	5496	4967	5790	5774.5	5698.5	873	699.5
15:57:00	5006	5189	135.5	156	5767.5	6376	4928	5460	4985.5	5779.5	5796	5692.5	875	703
16:00:00	4993.5	5205	132	155.5	5825	6385.5	4941.5	5477.5	4967	5777	5795	5697.5	884.5	698.5
