# Supplementary material for: TracrRNA reprogramming enables direct PAM-independent detection of RNA with diverse DNA-targeting Cas12 nucleases
Source: Nat Commun. 2024 Jul 13;15:5909. doi: 10.1038/s41467-024-50243-x (PMC11246509; doi:10.1038/s41467-024-50243-x)
Supplement: Supplementary file 7 — Source data [file 41467_2024_50243_MOESM7_ESM.zip › Source data/Source_Data_Fig S2.xlsx]

## Sheet: Figure S2
igure		Figure S2b
	Three independently mixed TXTL reactions
	#1	#2	#3
NT	3.50975	2.91284	2.43785
T	0.124947	0.170599	0.143584
v1	0.27319	0.154869	0.144097
v2	0.159998	0.109216	0.121185
v3	0.114688	0.133838	0.144097
v4	0.242755	0.152988	0.176071
v5	0.235402	0.266179	0.231128
v6	0.363811	0.40348	0.474609
v7	0.461785	0.162221	0.193169
v8	0.118278	0.12375	0.149226
v9	0.121356	0.145636	0.165128
v10	0.238651	0.141874	0.119988
v11	0.0909207	0.0994699	0.108703
v12	0.124092	0.123066	0.144439
