# Supplementary material for: TracrRNA reprogramming enables direct PAM-independent detection of RNA with diverse DNA-targeting Cas12 nucleases
Source: Nat Commun. 2024 Jul 13;15:5909. doi: 10.1038/s41467-024-50243-x (PMC11246509; doi:10.1038/s41467-024-50243-x)
Supplement: Supplementary file 7 — Source data [file 41467_2024_50243_MOESM7_ESM.zip › Source data/Source_Data_Fig S5.xlsx]

## Sheet: Figure S5
Figure S5b
dsDNA target (bp)	kobs (h-1)			ssDNA target (nt)	kobs (h-1)
94	0.04288	0.0368		94	0.1583	0.1705
60	0.0555	0.05757		60	0.2391	0.2653
45	0.09451	0.09301		45	0.2115	0.2107
