# Supplementary material for: TracrRNA reprogramming enables direct PAM-independent detection of RNA with diverse DNA-targeting Cas12 nucleases
Source: Nat Commun. 2024 Jul 13;15:5909. doi: 10.1038/s41467-024-50243-x (PMC11246509; doi:10.1038/s41467-024-50243-x)
Supplement: Supplementary file 7 — Source data [file 41467_2024_50243_MOESM7_ESM.zip › Source data/Source_Data_Fig S6.xlsx]

## Sheet: Figure S6
Figure S6b																																						Figure S6c
Time (hh:mm:ss)	NTS+55:TS+55_T		NTS+55:TS+55_NT		NTS+55: TS+0		NTS-6: TS+55		NTS+21:TS+21_T		NTS+21:TS+21_NT		NTS+21: TS+0		NTS-6: TS+21		NTS+6:TS+6_T		NTS+6:TS+6_NT		NTS+6: TS+0		NTS-6: TS+6		NTS+0_TS+0_T		NTS+0_TS+0_NT		NTS-6_TS+0		NTS-6_TS-2		NTS-6_TS-4		NTS-6_TS-6			Time (hh:mm:ss)	1000 nM		100 nM		10 nM		1 nM		0		yeast RNA
00:00:00	223.75	200.25	195.75	186.75	196.75	175.75	194.75	198.75	241.25	233.25	202.25	178.25	176.25	174.75	179.75	196.75	221.75	248.25	196.75	174.75	162.75	179.25	169.25	184.25	203.75	215.75	203.75	192.25	183.25	157.25	170.75	166.25	201.25	187.75	184.25	173.25		00:00:00	165.667	157	163	156.667	167.333	188.667	174	189.333	216.667	271.667	213
00:03:00	235.25	213.25	205.25	200.75	206.25	187.75	203.25	209.25	249.25	249.25	209.75	187.25	190.25	188.75	186.75	208.25	233.25	263.75	203.75	187.75	174.25	193.75	178.75	195.25	211.75	229.25	208.75	198.75	193.75	164.75	179.25	176.25	214.75	197.75	196.75	183.75		00:03:00	173.333	166	171.333	168.333	177	200.667	183	202	230.667	288.333	223.667
00:06:00	238.5	212.5	208	203.5	212	192	202	216	251.5	251	209	190	194.5	195	189	208.5	237	269.5	204	192	175	198.5	180.5	198	217	231.5	211	200.5	196	166	183.5	179.5	217.5	198.5	201.5	186		00:06:00	180.5	170.5	172.5	172.833	180.5	207.167	183.167	204.5	231.833	294.5	226.167
00:09:00	233.25	207.75	202.75	200.25	211.75	192.75	205.25	215.75	250.75	251.25	208.25	186.75	192.25	195.75	189.25	206.75	231.25	264.75	201.25	190.75	176.25	199.25	179.25	199.75	217.25	234.75	208.75	200.75	192.75	168.75	177.75	180.75	217.75	200.25	199.75	187.25		00:09:00	178.333	173	172.333	171.667	177.333	202.667	183	203	225.667	284.667	219.333
00:12:00	229.25	206.75	202.75	198.75	218.25	197.25	203.25	215.25	246.75	245.75	206.25	188.75	195.25	201.25	188.25	210.25	230.75	263.75	201.75	187.75	179.75	204.25	182.25	201.25	218.25	234.75	205.75	200.75	194.75	170.75	184.75	183.25	217.75	201.25	201.75	188.25		00:12:00	177.667	171.667	171.333	172.333	177.333	202.667	178.333	198.333	219	276.333	216
00:15:00	228.5	208	200.5	199	224	203.5	201.5	214.5	243	246	203	188.5	202	203.5	187.5	206	223.5	262.5	198.5	185.5	185	211.5	183.5	202.5	219.5	240.5	201.5	193.5	197	171	185	185	218	202.5	199	185		00:15:00	176.5	172.833	169.833	170.833	177.167	203.167	178.167	200.167	215.5	269.5	210.167
00:18:00	228.25	203.75	198.75	199.25	236.25	213.75	200.75	213.75	241.75	242.25	201.75	187.25	209.75	216.75	185.75	211.25	224.75	259.75	196.25	184.75	193.75	222.25	182.75	203.75	228.75	248.25	200.25	195.25	198.25	176.25	188.75	186.75	219.25	207.25	197.25	187.75		00:18:00	177	175	168.667	169.667	173	202.333	176	196.333	212.333	263	204
00:21:00	223.75	202.75	197.25	193.75	249.75	232.25	198.25	217.25	237.25	242.75	198.75	186.25	218.25	228.25	187.75	207.25	220.75	261.75	192.75	182.75	207.25	233.75	184.25	202.75	240.25	260.25	194.75	188.75	203.75	184.75	194.25	193.25	229.75	209.75	197.25	185.75		00:21:00	177	173.667	169	167	174.333	196.333	174.333	193.333	208.667	257.667	199
00:24:00	229.5	205.5	195.5	195	266	248.5	199	213.5	236	240	197	184	233.5	246	185	206	221	258	191.5	185	219.5	251.5	186	207	260	279	194	189.5	210	193	203.5	201	234.5	218.5	199	187.5		00:24:00	177.167	177.833	167.833	168.833	171.167	196.167	172.5	193.5	207.833	256.5	198.167
00:27:00	228.25	206.75	194.25	193.75	294.25	271.75	202.25	218.25	235.75	239.75	198.75	184.25	255.75	268.25	187.25	209.75	224.25	256.75	190.25	182.25	240.25	273.25	185.25	208.25	284.25	302.25	195.25	187.25	221.75	205.25	219.75	215.25	246.25	225.75	196.75	186.75		00:27:00	178.5	176.833	167.5	167.5	171.5	195.5	172.5	191.167	200.833	249.833	197.167
00:30:00	230.5	212.5	193	192	319.5	297.5	201.5	220	237	243.5	194.5	181.5	279	294.5	191	209	219	259.5	190	181	262	297.5	188.5	208.5	304.5	322.5	192	185.5	233.5	217	239	234.5	254.5	241.5	195.5	189		00:30:00	181.5	178.5	164.167	163.833	169.5	193.167	168.5	190.167	199.5	242.833	192.5
00:33:00	233.5	214	193.5	190	349	325	206.5	222	242.5	239.5	192.5	183.5	304	318	190	209	221	257.5	187	182	286.5	327	188	211.5	330.5	352.5	187.5	184.5	247.5	237.5	259	256	269.5	255.5	200	191.5		00:33:00	188.5	185.167	165.833	163.833	167.833	192.5	168.167	187.167	196.5	243.5	190.833
00:36:00	240.25	221.25	190.25	187.75	381.25	360.25	207.25	224.75	238.25	243.75	191.25	181.25	327.75	352.75	193.75	208.25	220.25	258.75	186.25	180.75	311.75	356.75	192.75	215.75	357.25	387.75	188.25	184.25	262.75	253.75	284.25	281.75	282.25	271.75	197.25	188.25		00:36:00	192.167	190.167	164.167	160.833	168.167	190.5	166.833	186.167	194.167	237.833	190.833
00:39:00	243.25	221.25	189.25	186.25	412.25	388.25	211.25	228.75	244.25	247.75	189.75	178.75	356.25	385.25	192.25	213.75	222.25	260.75	185.75	180.25	340.25	392.25	191.75	216.25	384.75	415.75	188.75	182.25	280.25	277.25	315.25	308.75	304.25	290.75	199.25	190.75		00:39:00	202.667	201	164.333	161	166.667	190	167	187.333	192.667	237	187.333
00:42:00	249.25	229.25	188.75	186.75	446.75	420.75	214.75	232.75	249.75	249.75	191.75	179.75	385.75	421.25	192.25	211.75	220.25	260.25	184.75	178.25	369.25	423.25	195.25	220.25	423.25	455.25	186.25	180.75	302.75	297.75	342.75	342.25	320.25	309.75	197.25	189.75		00:42:00	212.5	207.5	163.167	160.5	166.167	187.5	165.167	182.167	190.833	231.167	184.5
00:45:00	254.25	238.25	184.25	188.25	484.75	452.25	217.75	236.75	251.75	251.25	187.75	177.75	420.25	452.75	196.25	215.75	223.25	263.75	183.75	176.25	404.25	463.75	198.75	223.75	459.25	490.25	186.25	176.25	328.75	325.75	381.25	377.25	340.75	330.25	199.25	187.25		00:45:00	224.5	220.5	163.833	160.167	165.5	184.833	164.833	181.833	188.5	226.167	182.167
00:48:00	263	244	185.5	188	531	490.5	220	240.5	255.5	254.5	186.5	178.5	452	492	198	217	226	265.5	182	177	439	501.5	202	226	496	534	185.5	178	352.5	355	422.5	419.5	367	354.5	198	190.5		00:48:00	240.333	238.333	164	160	165.333	185.667	164.333	180.667	187.667	225.333	182.333
00:51:00	269.75	252.25	186.25	182.75	568.25	535.75	221.75	245.75	256.25	259.75	185.25	176.25	490.25	535.25	200.75	218.75	224.75	268.25	182.75	175.25	475.75	544.75	206.75	231.25	540.75	580.75	185.25	176.25	383.25	385.75	468.25	457.25	391.75	379.25	200.25	190.25		00:51:00	261.833	252.833	164.5	161.167	163.833	182.833	161.5	181.5	186.167	222.5	178.5
00:54:00	276.5	257	183.5	183	617.5	578	230	252	263	264.5	188	176.5	528	574.5	200.5	225	228.5	271.5	181.5	173	515.5	588.5	207.5	235.5	585	627	183	176.5	421	415.5	509.5	505.5	420	402.5	198	189		00:54:00	283.167	275.5	166.833	160.167	161.833	182.833	160.833	178.167	185.5	220.167	177.5
00:57:00	289.75	270.25	186.25	183.75	667.25	621.75	233.75	260.75	268.75	274.25	185.75	176.25	566.75	623.75	204.75	227.75	230.75	272.75	180.75	173.25	556.75	634.75	213.25	241.75	625.25	672.25	182.75	175.25	445.25	447.75	561.75	551.75	449.75	436.75	200.75	192.25		00:57:00	308.833	300.833	165.833	161.833	159.833	180.833	160.167	178.833	183.833	217.833	175.167
01:00:00	296	280	185	182.5	711	664	241	266	273	277.5	187	174.5	611.5	663.5	209	229	237	278	181.5	176	599.5	684.5	217.5	247	675.5	725.5	182.5	174	486.5	490	616.5	607	477	472	201.5	193.5		01:00:00	337.667	325.667	167.667	161.667	158	179	160.333	177.667	181	214.667	174
01:03:00	305.5	288.5	183.5	183.5	768	713	248.5	275.5	284	281.5	181.5	175.5	654.5	719.5	209.5	234	237.5	282	179	174.5	642	743.5	223.5	252	729	776.5	181	176	528.5	528.5	674	662	518	503	202.5	197		01:03:00	369.5	357.5	168.833	164.833	158.833	177.833	158.5	175.5	179.5	213.5	171.833
01:06:00	317.75	298.75	181.75	181.75	821.75	761.25	254.75	280.25	289.75	291.75	182.25	173.75	698.75	768.25	213.75	234.75	243.75	287.25	182.25	172.25	683.25	795.75	229.25	256.25	782.75	827.75	178.25	173.75	570.25	567.25	735.75	721.75	544.75	536.25	202.25	195.75		01:06:00	406.167	388.5	168.833	165.5	156.833	177.5	158.167	175.5	179.167	209.833	168.5
01:09:00	332.25	311.75	179.75	182.25	877.25	818.75	260.75	289.25	292.25	295.75	183.75	175.25	749.25	821.25	219.25	240.25	245.75	291.75	181.25	173.25	740.75	854.25	233.75	263.25	840.25	883.25	178.25	173.75	610.25	614.25	790.25	782.75	586.25	575.25	206.25	199.75		01:09:00	443.167	425.167	171.833	165.167	157.833	175.833	156.833	174.833	177.833	209.167	166.833
01:12:00	341	322	180.5	179	935	872.5	269.5	297	307	301.5	185	174.5	796.5	874	220	245	249.5	298	177.5	175	780	912	238	269	889.5	945.5	177.5	172.5	666.5	660	862.5	839.5	627	619	205.5	200.5		01:12:00	485.167	460.833	174.167	168.5	153.833	173.833	155.833	173.833	176.833	207.167	166.167
01:15:00	352.5	330	182.5	182.5	995.5	924.5	275	308	309.5	313.5	184	175	840.5	932	224	251.5	256	301.5	178.5	174	831	978.5	246	278	954	1002.5	180	170.5	706.5	700.5	930	905.5	668.5	654	207	203		01:15:00	529.333	505	176	170.333	156.333	171.667	153	172.667	175.333	203.667	162
01:18:00	367.75	346.75	179.25	180.75	1048.25	975.75	283.25	316.25	322.25	323.25	182.75	171.75	893.75	987.75	228.25	256.75	260.75	309.75	178.25	171.75	890.25	1032.25	250.75	283.75	1009.75	1067.25	178.25	170.75	762.75	757.25	999.25	976.25	711.75	694.25	206.25	203.25		01:18:00	576.667	550.333	178.333	170.667	156	172.333	152	169.667	171.667	199.667	158.333
01:21:00	381.75	358.75	180.25	180.25	1108.75	1037.25	293.25	327.25	330.25	331.75	183.25	173.75	939.75	1057.25	236.25	263.75	265.75	316.75	177.75	171.75	937.25	1105.25	257.25	295.25	1077.25	1123.25	175.75	171.75	821.25	801.25	1074.75	1047.25	755.25	739.75	208.75	205.75		01:21:00	630.833	597.167	180.833	173.5	153.167	168.167	151.5	169.167	170.833	198.5	160.167
01:24:00	396.25	371.25	182.75	181.75	1180.75	1095.25	301.75	337.75	340.25	337.75	183.75	174.25	993.75	1116.75	238.25	269.75	272.75	322.75	181.25	171.25	993.75	1174.25	263.75	303.25	1144.25	1181.75	177.25	171.25	876.25	850.75	1138.25	1109.25	796.25	783.75	212.75	205.75		01:24:00	683.167	645.5	185.5	177.167	153.167	168.5	151.5	167.167	170.833	195.833	157.5
01:27:00	413.25	388.75	178.75	181.25	1241.75	1147.25	310.75	348.25	348.25	344.75	183.25	172.25	1057.75	1173.75	243.75	276.25	279.25	327.75	178.25	169.75	1044.25	1237.75	272.25	309.25	1200.25	1247.25	175.75	169.75	936.25	904.75	1210.75	1180.25	856.25	829.75	215.75	209.25		01:27:00	736	700.333	186.333	180	150.667	166.667	149.667	166.333	167.667	195	153
01:30:00	424.75	402.75	181.75	179.75	1302.25	1221.75	320.75	362.25	357.25	358.75	181.75	173.25	1111.75	1241.75	250.75	283.25	284.75	341.75	176.25	171.25	1095.75	1300.75	279.25	321.75	1270.25	1313.25	177.75	172.25	999.75	959.25	1288.25	1255.25	902.75	875.25	215.75	208.25		01:30:00	796.5	752.833	189.833	184.5	150.167	167.167	148.833	163.833	165.5	190.5	152.833
01:33:00	443.75	417.75	178.25	180.75	1375.75	1276.75	331.25	371.75	368.75	371.25	184.25	175.25	1164.75	1306.75	257.75	289.75	289.25	348.25	177.75	172.25	1156.25	1381.25	287.25	331.25	1345.25	1372.75	175.75	171.75	1049.75	1019.75	1363.25	1322.25	953.25	930.25	219.75	212.75		01:33:00	857	813.667	193.333	185.667	149	166.667	147.667	164.667	164.667	188	149.667
01:36:00	463	432	180.5	178.5	1441.5	1342	342.5	385.5	376	379.5	179.5	173	1217.5	1369	265	293	300	357	176.5	170.5	1221	1445	298	340.5	1411	1437	176.5	172	1123.5	1075.5	1453.5	1403.5	999	978	221	213.5		01:36:00	912.333	870	200	189.667	149.333	165	146.333	165	162.667	187	148
01:39:00	476.75	447.25	180.25	179.75	1507.25	1406.25	354.25	398.25	390.75	390.75	179.25	172.25	1281.75	1435.25	270.25	305.25	305.75	365.75	176.75	170.75	1273.75	1529.75	304.75	351.25	1491.25	1510.75	173.75	168.75	1196.75	1130.75	1531.25	1474.75	1066.25	1025.75	222.25	218.25		01:39:00	978.167	931.167	205.167	191.833	148.5	164.167	146.5	163.167	160.833	184.833	148.167
01:42:00	502.75	461.75	178.25	177.25	1587.75	1471.75	365.25	411.25	401.75	401.75	178.25	174.75	1341.25	1513.75	277.25	310.25	313.25	375.25	175.75	171.75	1337.25	1608.25	315.25	361.25	1537.25	1578.25	176.25	169.25	1247.25	1181.25	1603.25	1558.75	1119.25	1072.75	223.75	217.25		01:42:00	1044.17	993.833	208.833	197.833	148.833	163.833	144.167	159.833	159.5	182.5	146.167
01:45:00	513	481	178	176.5	1654	1543	378.5	423.5	414.5	415.5	179.5	170.5	1398	1578	286.5	319.5	320	387	175	171.5	1400.5	1678.5	325.5	374.5	1621	1644	173	168.5	1315.5	1253.5	1683.5	1623.5	1179	1126.5	224.5	222		01:45:00	1112.83	1058.5	211.5	203.167	146.5	163.167	143.5	158.5	158.5	180.5	143.833
01:48:00	534.5	496.5	177.5	178.5	1727.5	1605.5	392.5	440.5	431	428.5	180	174	1454.5	1652.5	294	328.5	332	399.5	177	173	1463	1756	335	385	1695.5	1729	173.5	172.5	1402	1311.5	1758	1709	1229.5	1188	231	222.5		01:48:00	1184	1117.33	217.667	205	147.333	162.667	142	158	157.333	175.667	144
01:51:00	558.25	513.75	176.75	180.25	1797.25	1679.25	407.25	456.75	440.25	441.25	180.75	172.75	1515.25	1729.25	302.75	337.25	339.75	405.25	174.25	171.25	1524.25	1833.75	344.75	395.75	1773.25	1781.75	173.75	171.75	1451.75	1365.25	1836.25	1773.25	1286.25	1237.25	230.25	223.75		01:51:00	1244.67	1182.67	222	211.333	145.667	160.667	142.333	155	155	175.333	140
01:54:00	578.25	538.75	177.75	177.25	1872.75	1748.25	421.25	471.25	453.25	454.25	180.75	170.75	1582.25	1785.75	311.75	347.25	345.75	415.75	174.75	171.25	1579.25	1910.25	354.75	413.25	1839.75	1865.25	174.75	169.75	1528.25	1427.75	1922.75	1852.25	1350.75	1305.25	233.25	230.25		01:54:00	1319.83	1252.83	229.833	216.167	145.5	160.833	140.5	154.5	155.167	172.833	140.167
01:57:00	596.5	553.5	178.5	177	1940.5	1808.5	434.5	483.5	472.5	466.5	177	171.5	1648.5	1869	319	356	361	430.5	174	169.5	1644.5	1989.5	367	423.5	1933	1926	174	165.5	1615.5	1491.5	1992	1922	1412.5	1358	236	228.5		01:57:00	1385.67	1316.33	232	220.333	143.667	159.333	138.333	154.667	154	172.667	138
02:00:00	615.25	568.25	175.25	177.75	2003.25	1874.75	453.25	502.75	485.75	480.25	178.25	169.75	1703.75	1949.75	329.25	369.25	367.25	439.75	174.75	169.75	1705.75	2063.25	376.75	438.25	1995.25	1984.75	172.75	166.75	1672.75	1550.75	2081.75	1991.25	1471.75	1412.25	238.25	233.25		02:00:00	1462	1386.33	240.667	227.333	142.333	157	139	154.667	153.333	170.333	136
02:03:00	637	589.5	179	176	2074.5	1948	463	524	500	495.5	179.5	170	1771	2011	339.5	375.5	379.5	452	171.5	169	1763	2150.5	391	453.5	2073.5	2068	171.5	169	1744.5	1622	2149.5	2079.5	1544.5	1473	238.5	234.5		02:03:00	1537	1455.33	245.667	231.667	144.333	158	136.333	152	151	170.333	135.667
02:06:00	663.25	612.75	176.75	177.25	2145.25	2027.75	479.75	535.25	522.25	510.25	177.25	169.75	1827.75	2092.75	348.25	384.25	388.75	472.25	173.75	172.25	1831.25	2230.25	402.25	466.75	2150.75	2130.75	171.75	168.25	1827.25	1674.75	2234.75	2147.25	1598.25	1524.25	241.25	236.75		02:06:00	1596.5	1532.83	253.167	238.167	142.833	157.5	136.167	150.833	149.167	166.167	133.833
02:09:00	680	635.5	178	178	2212	2092.5	498.5	560.5	533.5	528	179.5	172	1899	2162	357	397.5	400	489	171	169	1905.5	2306	415.5	485	2223	2207.5	173.5	165	1891.5	1746.5	2305	2233	1652.5	1585.5	245	243.5		02:09:00	1682.83	1602.83	260.833	243.167	142.833	157.167	136.167	150.833	146.5	165.167	132.5
02:12:00	707.5	655.5	176.5	176.5	2287.5	2158.5	511.5	574.5	544	545	177.5	172.5	1954	2220	370.5	407.5	413	500	173	168.5	1963	2376	429.5	494.5	2299.5	2291.5	171.5	166.5	1960.5	1796	2382	2304.5	1726	1653.5	249	242		02:12:00	1755.17	1671.17	267.167	250.5	141.833	157.833	136.833	148.167	147.167	162.167	130.167
02:15:00	730	676.5	178.5	177.5	2357.5	2243.5	531.5	592	569	566	178.5	172.5	2017	2308.5	377	421.5	425.5	511.5	171.5	170.5	2014	2473	439	516.5	2387.5	2347.5	171.5	163.5	2046.5	1872.5	2445.5	2375	1777	1703	247.5	247		02:15:00	1824.5	1745.5	270.5	255.833	141.167	157.167	134.167	147.5	142.167	162.5	129.167
02:18:00	756.25	693.75	175.75	178.25	2419.25	2305.75	546.25	616.75	588.75	580.25	177.75	170.25	2086.25	2381.75	392.25	429.75	437.75	528.75	171.75	169.75	2084.25	2529.75	456.75	529.75	2449.25	2428.75	172.75	165.75	2117.75	1917.75	2542.75	2443.25	1848.75	1767.75	253.75	247.25		02:18:00	1894	1817.67	279.667	263.667	140.333	155.333	134	147	145	161	128.667
02:21:00	777.75	721.75	175.75	177.75	2486.75	2372.25	562.25	633.75	606.25	598.25	174.25	169.75	2156.25	2445.75	402.75	443.25	446.75	544.75	169.75	170.25	2151.75	2621.25	472.75	551.75	2525.25	2510.25	170.75	166.25	2177.25	1991.75	2591.25	2509.25	1914.75	1834.75	256.75	251.25		02:21:00	1975	1887.67	287.667	268.667	141.667	157.333	132.333	147.333	144.333	160	128.333
02:24:00	805.5	744.5	174.5	173.5	2559.5	2435.5	578	656	628	617.5	176.5	173	2215.5	2520	412	456	456.5	563.5	170.5	170	2209.5	2704	484	567.5	2598	2576.5	170.5	163.5	2269.5	2051.5	2663	2582.5	1983.5	1899	259	254.5		02:24:00	2048.5	1951.17	292.5	273.833	141.167	156.833	133.5	145.167	141.5	158.5	126.167
02:27:00	833.5	766	175.5	176	2639	2519.5	606.5	680	646	634.5	177	171.5	2283.5	2594	422	472	477	577	172.5	170	2270	2791.5	497.5	587	2689.5	2662	171.5	165	2336	2117	2750	2649	2035	1962.5	261	256		02:27:00	2118.17	2024.17	301.5	282.833	142.833	155.5	132.5	145.5	140.833	157.833	125.833
02:30:00	852.75	796.75	174.25	176.25	2709.25	2584.25	626.25	696.25	667.25	657.75	174.75	171.25	2341.25	2654.75	436.75	481.75	487.75	595.25	170.75	167.25	2345.75	2881.25	515.25	605.25	2773.75	2719.25	168.75	164.25	2394.25	2183.75	2792.25	2717.25	2115.25	2014.25	262.25	259.75		02:30:00	2188.33	2103	310	290.667	142.667	157.667	131.667	146	139.333	156.333	126
02:33:00	880.25	824.25	176.25	175.75	2784.75	2637.75	642.25	718.75	681.75	672.75	176.25	171.75	2391.75	2726.75	449.25	497.75	500.75	616.75	171.75	167.75	2395.75	2956.75	529.25	621.75	2815.75	2773.75	168.75	166.25	2482.25	2238.75	2861.75	2778.75	2184.75	2084.75	264.75	264.25		02:33:00	2259.17	2165.17	320.167	296.833	139.833	154.833	131.167	142.833	139.833	157.5	123.167
02:36:00	906.75	841.75	175.75	175.75	2841.75	2697.75	663.25	736.25	709.25	696.75	173.25	173.75	2458.25	2799.25	461.25	507.25	517.75	635.25	170.25	170.75	2460.75	3012.25	551.25	646.75	2910.25	2851.25	170.25	166.75	2526.25	2298.75	2915.25	2843.75	2249.75	2143.75	270.75	267.25		02:36:00	2338.17	2239.83	329.167	304.833	143.5	155.833	131.167	144.167	138.167	156.5	124.167
02:39:00	934.75	873.75	175.75	178.25	2907.75	2773.75	680.75	767.75	735.75	717.75	174.25	171.75	2522.75	2857.75	478.25	525.25	532.75	655.75	174.25	168.25	2516.25	3094.75	567.75	659.25	2974.25	2924.25	166.75	164.75	2613.25	2356.75	2993.75	2904.75	2314.75	2194.25	271.75	270.25		02:39:00	2397	2301.33	334	313.333	143	155.667	129.667	141.667	136.667	154	124
02:42:00	959	903	173.5	175.5	2986	2849	702	790.5	754.5	741	175.5	170.5	2578.5	2925.5	494.5	535	554	676	169.5	168	2575.5	3182	581	679.5	3038.5	3004.5	168	165.5	2694	2411	3050	2973	2367.5	2259.5	274.5	271		02:42:00	2476.33	2378	343.667	318.667	143	153.667	129.333	143.333	135.667	150.333	122.333
02:45:00	996.75	916.75	174.75	177.75	3034.75	2910.75	725.75	815.25	772.25	763.75	175.75	171.25	2640.75	3006.75	508.25	556.25	569.25	697.25	169.75	170.25	2643.25	3252.75	601.25	700.25	3099.75	3063.25	169.75	164.25	2748.75	2477.25	3128.25	3029.75	2442.75	2337.25	277.75	275.75		02:45:00	2550.33	2440.33	351.333	327	141.333	155	128.667	139.667	135.333	149	121
02:48:00	1018.25	955.25	172.25	179.25	3123.25	2957.75	745.75	834.75	795.25	786.25	174.75	170.75	2698.75	3054.25	523.75	569.75	582.75	715.25	169.75	166.25	2719.25	3320.75	618.25	726.75	3185.25	3135.25	169.25	164.75	2804.25	2520.75	3179.75	3081.25	2502.75	2395.25	280.25	278.75		02:48:00	2607.67	2508.67	358.333	336	144.667	156	129.333	142.333	134	150	120.667
02:51:00	1046	981	176	178	3174	3027	772.5	853.5	823.5	817	174	171	2751.5	3122.5	536.5	588	594	743	171	171	2770	3397.5	637	749	3232.5	3208.5	167	163.5	2892	2595	3220.5	3141.5	2586.5	2464	286	280.5		02:51:00	2674.33	2583.33	370.333	345	144.667	156	129	140	134.333	148.333	121.667
02:54:00	1069.25	999.75	175.25	176.75	3232.25	3090.75	794.75	885.75	843.75	833.75	175.75	171.25	2804.75	3195.25	557.25	606.75	616.25	761.25	170.75	168.25	2830.25	3462.25	655.75	767.75	3321.75	3272.75	169.75	165.75	2953.75	2643.75	3260.25	3195.75	2627.25	2524.75	287.25	286.25		02:54:00	2743	2637.67	378.667	351	142.667	157.333	128.333	137.333	132	146.333	119.333
02:57:00	1096.5	1037	174.5	176	3290	3156.5	810.5	921	869	862	173.5	171.5	2869	3256	571.5	626.5	633	779.5	168.5	168	2882	3537.5	675.5	795.5	3374.5	3349	169	164	2987.5	2697.5	3332.5	3241.5	2698.5	2569	291	291.5		02:57:00	2808.83	2699.83	386.833	360.167	144.5	156.833	128.5	138.833	132.5	146.833	117.833
03:00:00	1118.75	1064.75	174.25	176.75	3359.75	3203.75	836.25	940.75	888.25	877.75	174.25	169.25	2910.25	3329.75	585.25	637.25	652.25	796.25	169.75	169.25	2931.75	3606.25	694.75	821.75	3440.75	3395.75	166.75	164.75	3076.75	2759.75	3383.25	3293.25	2758.75	2622.25	295.75	294.75		03:00:00	2860.67	2773.67	394.667	368.333	145	156	129	136	133	144.667	117.333
03:03:00	1159.25	1099.25	175.25	175.75	3397.25	3273.25	864.75	972.25	923.75	909.75	175.75	170.75	2972.75	3373.25	601.75	655.75	673.75	827.25	170.75	168.75	2986.75	3683.75	715.25	837.75	3491.75	3473.75	167.75	163.75	3122.75	2813.75	3425.75	3335.25	2824.75	2694.75	299.25	297.75		03:03:00	2940.33	2824	405	378.333	144	156	124.667	136.667	132.333	144.667	115.667
03:06:00	1188	1125	176	177.5	3466.5	3338.5	886	996.5	941	930.5	176	171.5	3027.5	3451.5	621	680	687	848.5	168	169	3050	3720.5	739.5	870	3555	3518.5	169	161.5	3175	2855.5	3455	3406	2886.5	2744	304.5	301		03:06:00	2999.5	2895.5	413.5	389.167	145.167	156.5	127.5	137.5	131.833	144.5	117.167
03:09:00	1219.5	1147.5	175	176	3528.5	3377	910	1021.5	969	963.5	175.5	172	3104.5	3505.5	634.5	691	706.5	870.5	170.5	168.5	3103	3793	757.5	891.5	3626.5	3586	167	163	3249	2942.5	3516	3449	2947	2798	306	304.5		03:09:00	3052.33	2952	423	396	145.333	158	126.667	136	130.333	142.667	115.667
03:12:00	1240.25	1174.25	174.75	177.75	3581.25	3451.75	931.25	1054.75	992.25	986.25	173.75	172.25	3131.25	3561.25	651.75	713.75	723.25	893.75	169.75	169.75	3158.75	3872.75	776.75	914.25	3659.75	3651.75	168.25	164.25	3280.75	2971.25	3561.75	3481.25	3011.25	2857.25	310.25	308.25		03:12:00	3117.67	3020.67	433	403.667	145	156.333	125.333	135	129	140.333	114.667
03:15:00	1275.25	1210.75	173.75	175.75	3633.75	3510.25	959.75	1085.75	1024.75	1010.25	174.25	172.25	3186.25	3613.75	671.25	725.25	743.75	924.25	170.25	169.25	3198.75	3939.25	800.25	936.25	3727.25	3722.75	168.75	163.75	3357.75	3022.25	3597.25	3546.25	3073.75	2923.25	314.25	314.75		03:15:00	3167.83	3077.17	444.5	413.833	145.167	156.833	125.167	134.833	131.167	140.5	116.833
03:18:00	1295.5	1234.5	172	175.5	3696.5	3534.5	987	1104	1055	1035	175.5	170.5	3250	3657	686.5	750	763	938.5	169	167.5	3259.5	3999.5	831.5	964.5	3766	3745.5	168	162.5	3413	3077	3642	3566	3125	2975	315	315		03:18:00	3240	3121	453.667	421	147.667	158.333	124.667	132.667	130	141	115
03:21:00	1334	1256	176	176.5	3718.5	3591	1013.5	1141.5	1078.5	1072	174	172	3298.5	3727	706.5	771	783.5	965.5	170	169	3314.5	4063	846.5	997.5	3825	3828.5	166	163.5	3464	3115	3664.5	3588	3182	3035.5	322	319.5		03:21:00	3287.17	3184.83	460.833	433.167	145.167	157.833	126.5	132.167	129.5	140.167	114.5
03:24:00	1359	1284	173.5	176.5	3769.5	3647.5	1033.5	1163	1103	1095	174.5	172	3332	3755	725	787.5	798.5	991.5	171	168	3346.5	4090.5	872.5	1018.5	3851.5	3875	167.5	161	3495	3160	3709.5	3662	3224.5	3067.5	322.5	324.5		03:24:00	3348.67	3241	472.333	435.333	146	158.667	126.333	133.333	128.667	140	113
03:27:00	1382.5	1317.5	172.5	175	3833.5	3684	1065	1181	1132	1121.5	173.5	170.5	3387	3830.5	741	810	823.5	1016.5	169	168.5	3394	4160.5	895.5	1045	3895.5	3934	164.5	163.5	3567	3213.5	3728.5	3693	3300	3140.5	327.5	325.5		03:27:00	3399.5	3281.17	484.167	450.5	146.167	158.833	125.167	133.5	129.833	138.5	114.5
03:30:00	1421.25	1354.25	175.75	175.25	3874.75	3721.25	1089.75	1222.25	1146.25	1151.25	175.75	173.25	3432.25	3864.75	763.25	831.75	839.25	1038.25	170.75	166.25	3450.75	4216.75	914.25	1071.25	3954.75	3986.75	166.25	163.25	3597.25	3253.25	3764.75	3728.75	3359.25	3169.75	330.75	334.25		03:30:00	3459.33	3338.33	494	458.667	148.333	159	124.333	134.667	125.667	136.333	112.667
03:33:00	1445.25	1373.25	175.25	175.25	3925.25	3782.75	1120.25	1256.75	1180.75	1170.25	173.25	172.25	3460.25	3901.25	781.75	846.25	862.75	1063.25	169.75	166.75	3495.25	4235.25	944.25	1104.75	3979.25	4043.75	166.75	161.25	3633.25	3294.75	3798.25	3755.75	3399.75	3244.25	335.75	335.25		03:33:00	3494	3403.33	502.333	465.333	148.667	161	124.333	134	127	138	112.333
03:36:00	1473.5	1406.5	174.5	176	3960	3806.5	1145	1274	1208.5	1202	173.5	171	3541.5	3942	801.5	868.5	888	1081.5	167	166	3537.5	4344	961	1136	4036	4095.5	168.5	163	3695	3344	3847	3780.5	3451.5	3312	343.5	341		03:36:00	3544.83	3442.83	513.5	477.167	148.167	157.833	122.833	133.167	124.833	138.5	111.5
03:39:00	1507.25	1427.25	176.25	178.25	4002.75	3867.25	1173.25	1310.75	1238.75	1236.25	174.25	172.25	3571.25	3992.25	821.25	894.25	909.75	1119.25	167.25	168.75	3588.25	4359.75	987.25	1155.75	4065.75	4154.25	169.75	162.25	3694.75	3373.75	3854.25	3814.75	3506.25	3336.25	343.75	342.75		03:39:00	3601.67	3491.33	526	485.333	148.333	162.333	125.333	132.333	126	137.333	111.333
03:42:00	1536.25	1462.75	172.75	177.75	4027.25	3903.25	1195.25	1345.75	1263.75	1260.25	175.75	171.75	3613.25	4026.25	843.75	917.25	930.75	1142.75	168.25	167.25	3618.25	4386.75	1011.75	1188.75	4134.25	4185.75	166.75	160.75	3733.25	3429.75	3880.75	3824.75	3547.25	3398.25	348.25	346.75		03:42:00	3647.5	3544.83	534.833	496.833	149.833	161.167	123.5	132.167	125.167	137.167	112.5
03:45:00	1568.5	1487.5	174.5	173.5	4065.5	3949.5	1227	1379.5	1304	1293	173	171	3659	4072.5	859	938	950.5	1170.5	170.5	168	3664.5	4446	1031	1219	4171	4231	167	163	3805	3480.5	3918	3876.5	3621.5	3457	351.5	353.5		03:45:00	3694	3576	545.667	509.333	150.667	161	124.333	131.333	123.667	135	111.667
03:48:00	1590.75	1519.25	173.25	174.75	4106.25	3990.25	1259.75	1408.75	1331.25	1322.25	176.25	174.25	3703.75	4108.25	886.75	963.75	972.75	1206.25	169.75	168.75	3710.25	4475.75	1054.75	1243.25	4187.25	4289.75	168.25	162.75	3818.25	3502.25	3938.75	3910.75	3636.75	3482.75	357.75	359.25		03:48:00	3728.67	3626.67	556	515	152.333	162.667	124	130.333	126.667	136	112.333
03:51:00	1635	1560.5	174.5	176	4123	4029.5	1278.5	1438.5	1364.5	1350.5	171.5	172.5	3735	4140	908.5	984.5	994.5	1238.5	170	168	3738.5	4526	1091.5	1279.5	4226.5	4323	166	162.5	3861.5	3550.5	3946	3928.5	3697	3526	363.5	360		03:51:00	3781	3683.67	563.667	529.667	152	163	123	130.667	124	137	111.333
03:54:00	1658	1586.5	175	175	4179.5	4049.5	1317.5	1471.5	1397.5	1391.5	175	171	3760.5	4190.5	929	1003.5	1015	1258	171	169	3786.5	4583.5	1110.5	1306	4257	4361	167.5	162.5	3888	3569	3966	3933.5	3743.5	3555	362	363		03:54:00	3817.5	3719.83	574.167	538.167	150.167	163.833	122.5	130.167	123.167	133.833	109.833
03:57:00	1687.75	1609.75	174.25	174.75	4198.75	4083.75	1340.75	1497.75	1418.75	1414.75	174.75	172.25	3800.25	4208.75	951.75	1034.25	1038.75	1298.75	168.75	170.75	3829.75	4592.25	1139.75	1338.75	4262.25	4412.25	168.25	162.25	3903.75	3612.75	3977.75	3955.25	3807.25	3597.75	371.25	371.25		03:57:00	3843.33	3762	584.333	549.333	154.333	163.667	122.333	131	123.333	132	110.667
04:00:00	1709.25	1649.25	175.25	173.25	4236.25	4125.25	1372.75	1532.75	1445.25	1432.75	174.75	170.75	3844.25	4235.75	971.75	1048.75	1066.25	1320.75	171.25	169.25	3860.25	4623.25	1164.75	1370.75	4310.75	4457.75	167.75	159.75	3936.75	3641.75	3997.75	3985.75	3822.75	3653.25	374.75	376.75		04:00:00	3894.67	3782.33	598.667	557	153.667	165.667	122.667	130.333	124.333	132	109.667
04:03:00	1746.25	1674.75	175.75	175.25	4264.75	4157.25	1394.75	1556.75	1476.25	1466.75	175.75	173.25	3867.25	4295.75	992.75	1068.75	1089.25	1338.75	171.25	168.75	3885.25	4682.25	1196.75	1399.25	4356.75	4442.25	170.25	163.25	4020.75	3676.25	4037.25	3996.75	3885.25	3702.25	376.75	375.25		04:03:00	3937.33	3833.33	610.667	570	153.667	165	122	129	124	134.667	109.333
04:06:00	1788.5	1707.5	175	173.5	4286	4159	1427	1594.5	1509	1499.5	178	172	3913	4293.5	1015.5	1097	1110	1375.5	170.5	169	3932	4723	1217.5	1427.5	4374.5	4504	166.5	162.5	4004.5	3705	4036.5	4052	3911	3749	378.5	385		04:06:00	3982.5	3877.5	618.167	578.167	155.833	165.167	121.5	130.5	122.833	131.5	109.167
04:09:00	1809.5	1733	177	175	4315.5	4201	1456	1628.5	1535.5	1537.5	174.5	172	3921	4324.5	1037	1119.5	1135	1404	168.5	171	3953	4710.5	1247.5	1453.5	4384	4565.5	166	161.5	4044	3747	4052	4049	3979.5	3780	381	393		04:09:00	4021.67	3905	631.333	587.333	155.667	166.667	121.667	131	124.667	132	109.667
04:12:00	1849.25	1762.75	174.75	175.75	4378.75	4234.25	1482.25	1661.75	1566.75	1565.25	176.75	171.75	3967.25	4371.75	1059.75	1139.75	1164.75	1441.25	168.75	169.75	3990.25	4763.25	1275.25	1500.25	4424.25	4580.25	166.75	163.25	4102.25	3800.25	4065.75	4076.25	3992.75	3818.75	387.75	389.25		04:12:00	4046.83	3943.5	645.5	599.833	156.5	167.5	121.833	128.833	122.5	130.833	109.833
04:15:00	1865.5	1792.5	175	174.5	4393.5	4272.5	1515.5	1693.5	1588.5	1598	176.5	173.5	3995.5	4396.5	1082.5	1171	1181	1459	169	168	3997.5	4796.5	1299	1520	4458	4623	167.5	160	4088	3790.5	4068.5	4079	4038	3866.5	394	400		04:15:00	4084.67	3969	652.333	610	156.667	167.333	123	128.667	121.333	132	109.667
04:18:00	1901.25	1831.75	174.25	174.75	4410.75	4275.75	1550.75	1717.25	1628.25	1626.75	173.75	173.25	4019.75	4438.25	1106.25	1191.25	1215.75	1486.75	172.25	168.75	4036.75	4838.75	1336.25	1549.75	4455.25	4646.75	169.25	161.75	4118.75	3827.75	4074.75	4083.25	4071.75	3900.75	397.25	406.25		04:18:00	4111.67	3993	658.333	620.667	159	167.667	123	129.333	120.333	129.333	108
04:21:00	1938.75	1847.25	175.25	176.25	4439.25	4316.75	1576.25	1762.25	1658.25	1655.75	174.25	174.25	4039.75	4439.75	1123.25	1217.25	1241.25	1509.25	169.25	168.25	4064.25	4879.75	1349.75	1586.75	4484.25	4673.25	168.75	162.75	4144.25	3857.75	4087.75	4096.25	4108.75	3935.75	402.75	403.25		04:21:00	4137.83	4045.83	677.833	632.833	158.5	169.167	121.833	127.5	121.167	131.167	108.167
04:24:00	1953	1880.5	175	176	4460.5	4315.5	1600.5	1783.5	1685.5	1698.5	175	171.5	4060.5	4457.5	1147.5	1234.5	1252.5	1546	172	168	4089.5	4864	1378	1620.5	4476	4700	166	162	4138.5	3843	4086	4102	4155	3959	405.5	413.5		04:24:00	4176.5	4070.5	684.833	640.5	161.167	170.5	122.833	128.5	121.167	130.167	108.5
04:27:00	1979.25	1916.75	175.75	176.75	4480.25	4352.75	1625.75	1813.75	1718.75	1714.25	174.25	175.25	4107.75	4444.75	1171.75	1258.75	1277.75	1577.75	171.75	170.75	4086.25	4894.25	1411.25	1647.75	4513.75	4747.75	168.25	161.25	4150.75	3891.25	4098.25	4124.25	4143.75	3992.25	410.25	419.75		04:27:00	4206.67	4107	700	655.333	161.333	171	121	128.667	118.667	130.333	108.667
04:30:00	2006.25	1933.25	177.25	177.75	4481.25	4362.75	1657.75	1847.75	1759.75	1751.25	178.75	175.25	4141.25	4516.75	1200.75	1286.25	1308.25	1619.25	171.25	171.25	4129.25	4929.75	1441.25	1679.25	4500.25	4766.75	167.75	163.25	4188.75	3933.75	4110.75	4106.25	4200.75	4034.25	410.75	417.75		04:30:00	4231.83	4121.17	706.833	663.833	159.833	173.167	120.833	127.167	119.5	128.833	107.833
04:33:00	2038.75	1956.25	176.25	176.25	4515.25	4385.75	1680.75	1888.75	1777.75	1783.25	175.25	173.75	4155.75	4512.25	1225.25	1311.75	1333.25	1640.25	170.25	171.25	4169.75	4959.75	1471.25	1709.75	4548.25	4797.75	166.75	162.25	4181.25	3933.75	4142.75	4138.75	4259.75	4076.75	422.75	427.75		04:33:00	4261.83	4160.83	720.5	672.833	161.833	173.167	121.167	129.167	119.5	127.833	106.5
04:36:00	2069.25	1999.25	173.75	174.75	4515.25	4405.25	1720.25	1912.25	1809.25	1809.25	174.25	172.25	4171.75	4519.75	1246.75	1338.75	1357.25	1665.25	171.25	171.75	4186.25	4930.25	1500.25	1740.25	4546.75	4805.25	168.75	162.25	4187.75	3973.75	4129.25	4125.25	4265.25	4101.25	427.75	431.75		04:36:00	4275.17	4165.83	731.5	684.5	161.833	173.5	121.167	126.833	118.5	128.167	107.167
04:39:00	2095.75	2028.25	175.75	175.75	4573.75	4412.75	1753.25	1939.25	1830.25	1845.75	177.25	173.75	4202.75	4550.25	1272.25	1358.75	1400.25	1712.75	170.75	170.25	4180.25	4997.25	1531.75	1774.75	4554.75	4840.75	170.75	159.75	4223.75	4006.75	4126.75	4151.75	4282.75	4129.25	429.25	433.25		04:39:00	4311.33	4194	745.333	696	164	174	122.333	127	120.333	130	108.667
04:42:00	2128.25	2061.75	176.25	176.75	4587.75	4427.25	1778.25	1985.25	1865.75	1879.25	178.75	175.75	4223.25	4575.75	1290.25	1382.75	1407.75	1736.75	172.25	170.75	4226.75	4984.25	1548.25	1806.75	4578.25	4870.75	170.75	164.25	4236.75	4010.75	4123.75	4125.25	4329.25	4164.25	438.25	442.25		04:42:00	4348.83	4237.5	754.167	707.5	163.167	175.5	122.833	127.833	120.167	127.5	107.833
04:45:00	2151.5	2078.5	174.5	178.5	4578	4469.5	1807	2013	1926	1917	177.5	176	4230	4569	1323	1409.5	1445	1765.5	172	172	4246	5004	1577	1848.5	4578.5	4889	170	163.5	4261.5	4016.5	4141.5	4152.5	4345	4191	435.5	447		04:45:00	4362.67	4243	766.667	715.667	164.333	176.667	123	128.667	121	130	106.333
04:48:00	2185	2116.5	178.5	177	4604	4464	1843	2042	1924.5	1941.5	178.5	176	4250.5	4603	1335.5	1446	1466.5	1792	172.5	172	4267.5	5021.5	1613	1872	4595.5	4871	169.5	161.5	4270.5	4044	4149.5	4162	4378	4232	440	448		04:48:00	4391.83	4265.5	781.5	726.833	165.167	174.167	121.5	126.167	117.5	127.833	106.167
04:51:00	2219	2152	177.5	177	4621	4477.5	1874	2081.5	1952	1977.5	178	177.5	4274.5	4621.5	1367.5	1461.5	1493	1844	172	170	4285	5045	1639.5	1912.5	4626	4908	168.5	163	4269	4050.5	4143	4171.5	4392	4246.5	450	459		04:51:00	4394.67	4283.67	787.667	742.333	167.333	176.667	120.667	126.333	120.333	127.667	106
04:54:00	2239.75	2177.75	176.25	177.25	4638.75	4483.25	1901.75	2117.75	1997.75	1995.75	179.75	175.75	4296.25	4625.25	1389.25	1479.25	1527.75	1877.25	174.25	172.25	4312.75	5038.75	1671.25	1952.75	4603.25	4933.25	169.25	163.75	4286.25	4068.25	4143.25	4173.25	4410.75	4273.25	455.75	462.75		04:54:00	4416	4299.33	807	749.333	167.667	177	123	127.667	119	128	104
04:57:00	2272	2205	179	177	4647	4495.5	1928.5	2135.5	2026.5	2034	179	177	4304	4644.5	1415	1504.5	1552	1901	175	175.5	4302	5073	1711	1982.5	4620	4941	171.5	165.5	4281	4103.5	4144.5	4177	4422	4304	455.5	465.5		04:57:00	4437.33	4351.33	814.667	760.667	167.667	179.667	122.667	128	118.667	127.333	106.333
05:00:00	2294.75	2226.75	176.75	177.25	4674.25	4540.75	1959.75	2162.25	2044.25	2076.25	177.25	174.75	4318.75	4666.75	1438.75	1532.25	1571.25	1935.25	174.25	172.25	4339.75	5067.75	1737.75	2007.75	4611.75	4925.25	172.25	163.25	4302.75	4085.25	4153.25	4166.25	4439.25	4330.75	461.75	474.25		05:00:00	4460.67	4352.33	822	774.667	169.667	180.667	122.667	126.667	117.667	127	104
05:03:00	2335.25	2254.25	179.75	175.25	4675.75	4549.25	1986.25	2198.75	2101.75	2103.75	176.75	174.75	4336.25	4656.75	1463.75	1554.75	1603.75	1977.25	173.25	170.75	4343.25	5082.75	1764.25	2043.25	4643.25	4971.75	172.25	163.75	4312.75	4122.25	4153.75	4190.25	4434.25	4340.25	466.75	475.75		05:03:00	4484.33	4371.67	837.333	783.333	168.333	181	120.667	126	118	126	105.667
05:06:00	2356	2283	174.5	178	4710	4538.5	2015.5	2244.5	2122	2141.5	179.5	175	4347	4683	1487.5	1586	1638	2002.5	172.5	173	4374	5104.5	1793	2087.5	4645	4991	174	164.5	4316.5	4136	4158.5	4199.5	4459.5	4373	468.5	478		05:06:00	4498.67	4405.67	850.667	792.333	171.333	183.333	121	126.333	118	127	105
05:09:00	2383.25	2319.25	176.75	176.75	4666.25	4529.25	2043.75	2282.25	2140.75	2166.75	178.25	175.75	4350.75	4690.25	1517.75	1611.75	1653.25	2040.25	174.75	173.75	4367.25	5105.25	1823.75	2116.75	4650.75	4984.25	172.25	164.75	4322.25	4136.25	4165.75	4203.25	4481.75	4393.25	475.75	491.75		05:09:00	4528.33	4405	862.667	809	172.333	181	120.333	126.667	115.333	125	105
05:12:00	2410.25	2340.75	177.75	177.75	4673.75	4519.25	2087.25	2308.75	2174.75	2206.75	179.75	175.25	4378.75	4694.25	1541.75	1634.25	1687.25	2077.25	177.75	175.25	4356.25	5129.75	1851.75	2139.75	4648.25	5019.25	172.25	164.25	4345.25	4142.25	4151.25	4205.75	4505.25	4393.25	482.75	495.25		05:12:00	4527.17	4422.5	872.167	817.833	172.833	181.5	122.833	127.833	116.167	126.833	103.5
05:15:00	2441	2366	183	180.5	4689	4534	2115	2341	2210	2242	179.5	175	4384	4690	1560	1657.5	1713.5	2092.5	175.5	174.5	4395.5	5108	1877.5	2172	4650.5	5015.5	173.5	164.5	4346	4169	4154.5	4203	4519	4442	485.5	496.5		05:15:00	4531.83	4432.83	891.167	830.5	173.833	183.167	122.167	126.167	115.833	124.833	104.5
05:18:00	2478.25	2376.75	179.75	179.25	4684.25	4566.25	2142.25	2364.25	2235.75	2265.25	179.25	176.75	4384.25	4711.25	1578.75	1679.75	1731.25	2129.75	175.75	174.75	4412.25	5116.25	1908.75	2206.75	4668.25	5032.75	171.75	166.75	4348.75	4154.25	4138.25	4198.25	4512.75	4427.75	490.75	502.75		05:18:00	4567.67	4462	898.667	841.333	174.333	186.333	122	126.667	118.333	125.333	103.333
05:21:00	2511.5	2417.5	179.5	179	4704.5	4558	2171.5	2409	2270.5	2290	178.5	176	4394	4703	1601.5	1712	1768	2134	177	175.5	4411.5	5125	1935.5	2241	4642	4998	172.5	166	4338	4183	4154.5	4193.5	4533.5	4482	496.5	508.5		05:21:00	4573.67	4467.67	902.667	850	175.667	184.667	120.333	126.333	117.667	126	104
05:24:00	2523.5	2440.5	178.5	178.5	4707.5	4565	2191.5	2437.5	2297	2330	179.5	177.5	4420	4724	1638	1737	1798	2195	177	174	4430	5126	1962.5	2271	4666.5	5019.5	174.5	168	4348.5	4208.5	4166.5	4210	4541.5	4479.5	502	514		05:24:00	4587.67	4491	925	860.667	178.667	186.667	122	125	117.333	126	105
05:27:00	2547	2453	181.5	180	4743.5	4566.5	2222	2467	2318.5	2372	182	175.5	4425	4738	1653.5	1762	1811.5	2238.5	174	174	4435.5	5141.5	1996.5	2310	4664.5	5011	174	167.5	4334	4194.5	4148	4216	4550.5	4502	500.5	520.5		05:27:00	4606.5	4476.5	930.833	872.167	179.167	188.5	121.167	125.833	116.5	125.833	105.5
05:30:00	2587.5	2499	181.5	178.5	4705.5	4589.5	2253	2501.5	2358	2395.5	182	177	4424.5	4738.5	1687.5	1796	1867	2257.5	176	175.5	4431	5167	2024.5	2335	4676	5046.5	174.5	165	4339	4195	4158	4204	4594.5	4504	513.5	531.5		05:30:00	4601.83	4495.83	941.833	888.833	178.5	189.833	123.5	126.833	116.833	124.833	102.833
05:33:00	2606.5	2504.5	181	180	4740	4585	2281.5	2522	2379.5	2425.5	181	176.5	4444.5	4750.5	1712	1805.5	1893.5	2309.5	174.5	176.5	4432.5	5164	2060.5	2388.5	4679.5	5044	173.5	166	4352	4239	4148	4188.5	4608.5	4533	517.5	532.5		05:33:00	4610.83	4529.5	955.5	896.167	179.833	190.167	121.833	127.167	117.167	125.167	103.833
05:36:00	2620	2537.5	180.5	182	4725	4599	2319.5	2561.5	2402	2451	182	180	4443.5	4751	1731	1834	1905	2333	176.5	176.5	4446	5153	2085	2403.5	4699	5045	174.5	167.5	4360	4233	4135.5	4220	4595	4557	518.5	536.5		05:36:00	4633.17	4525.17	971.5	905.5	180.167	189.833	122.5	126.833	116.167	124.5	103.5
05:39:00	2646.5	2565	181	181	4752.5	4591.5	2343.5	2584.5	2438.5	2477	185	175	4433.5	4744	1761.5	1876	1949	2361.5	180.5	178.5	4459	5154.5	2126.5	2432	4665.5	5054	174.5	164.5	4370	4229.5	4153	4196	4655.5	4548.5	526	537		05:39:00	4641.67	4534.33	985.667	917.333	182.333	193	122.333	127	117.333	126.667	104.333
05:42:00	2673.25	2574.75	182.75	181.25	4749.75	4582.75	2377.25	2614.25	2472.25	2522.75	182.75	175.75	4459.25	4762.25	1781.25	1888.75	1965.25	2399.75	179.75	180.25	4459.75	5140.75	2139.75	2459.75	4687.25	5054.75	175.25	170.25	4359.25	4237.25	4150.25	4185.25	4630.75	4565.25	530.75	547.25		05:42:00	4665.83	4548.5	993.167	927.167	182.5	194.167	120.833	125.5	116.5	124.5	101.833
05:45:00	2691	2610	182.5	181.5	4762.5	4610.5	2404	2651	2489	2542.5	185	176.5	4460	4784	1816	1913.5	1984.5	2427	180.5	178	4459.5	5136.5	2177	2489	4668.5	5073.5	178.5	172	4357	4235.5	4130.5	4198	4630	4585	535	553.5		05:45:00	4674.33	4566.33	1009.33	938.333	184.333	194.333	120.667	127.333	116.333	124.667	104.667
05:48:00	2715.25	2629.75	185.25	184.25	4769.75	4586.25	2415.75	2681.75	2540.75	2578.25	184.25	178.75	4475.75	4758.75	1830.75	1958.25	2009.75	2453.25	179.75	178.75	4473.25	5158.75	2197.75	2531.75	4672.75	5077.25	175.25	169.75	4371.75	4218.75	4163.75	4181.25	4637.75	4609.75	539.25	556.75		05:48:00	4675.5	4571.5	1013.83	953.5	185.167	194.833	121.5	125.5	115.833	123.167	102.5
05:51:00	2733.25	2648.75	183.25	182.75	4754.25	4619.75	2445.25	2717.25	2537.75	2611.25	184.75	176.75	4479.75	4777.25	1853.75	1963.75	2044.25	2494.25	179.75	174.75	4473.25	5152.25	2237.75	2569.25	4680.25	5061.25	177.75	171.75	4369.25	4263.75	4151.75	4189.25	4662.75	4591.25	542.25	558.25		05:51:00	4691.33	4573.67	1031.67	968.667	187.667	196.333	122.333	126	118.333	125	104.333
05:54:00	2755.25	2680.25	183.25	180.25	4771.75	4593.25	2472.25	2753.25	2599.25	2648.75	185.75	175.75	4469.25	4789.75	1876.75	2005.75	2067.25	2524.75	178.25	176.25	4478.75	5167.25	2273.25	2587.75	4694.75	5076.25	178.75	169.75	4348.75	4249.25	4139.75	4191.75	4678.75	4613.75	550.75	565.25		05:54:00	4668.33	4591.33	1050.33	973.333	188.333	196	122.667	127	115	125	103.333
05:57:00	2778.75	2712.25	185.75	185.25	4765.25	4592.75	2503.25	2769.25	2632.25	2673.25	185.25	179.75	4471.75	4801.25	1906.75	2024.25	2093.25	2565.25	181.25	179.75	4493.25	5152.25	2296.75	2627.25	4658.75	5044.25	178.25	169.25	4357.25	4254.75	4139.25	4202.75	4648.75	4626.75	558.75	576.25		05:57:00	4704.83	4589.83	1054.17	988.833	187.5	199.167	122.5	125.833	115.167	122.833	104.167
06:00:00	2809.75	2729.75	185.75	183.75	4784.75	4595.25	2546.75	2801.75	2652.25	2699.25	185.25	179.25	4486.75	4792.25	1940.75	2054.75	2128.75	2583.75	181.75	179.25	4477.75	5172.25	2326.25	2664.75	4664.75	5088.75	177.25	172.75	4373.75	4261.75	4137.75	4188.75	4699.25	4658.25	557.25	576.75		06:00:00	4711	4605.33	1065.33	992.667	187.333	199.667	124.333	127.667	116.333	124.667	102.333
06:03:00	2819.25	2756.25	185.75	183.25	4768.75	4602.75	2563.75	2834.25	2671.25	2712.25	184.25	178.75	4473.25	4775.25	1948.75	2074.25	2142.25	2623.25	180.75	180.75	4491.25	5142.25	2339.75	2702.25	4666.25	5033.75	179.75	171.25	4375.75	4259.25	4130.75	4189.75	4681.75	4658.25	566.25	585.75		06:03:00	4727.17	4596.83	1083.5	1009.83	187.833	200.833	122.833	126.167	115.167	122.833	101.833
06:06:00	2867	2791	188	184.5	4788.5	4608	2586	2869.5	2677	2758.5	187.5	177	4494.5	4781	1980	2105.5	2172.5	2637.5	183	182	4487.5	5143.5	2375.5	2726	4680	5088	178	173	4381	4269	4125.5	4189	4703	4632.5	567.5	594.5		06:06:00	4722.33	4614.33	1093.33	1018.33	190.333	201	123	126.667	114.667	122.667	102
06:09:00	2864.5	2797	186	182.5	4758.5	4604	2610	2895	2706.5	2808.5	186.5	178.5	4504	4790.5	2013	2137	2198.5	2680	183.5	181	4486.5	5142.5	2402.5	2762.5	4662	5067.5	180.5	173.5	4386	4305	4114.5	4183.5	4697.5	4666	572.5	595		06:09:00	4722.17	4618.83	1102.17	1030.17	191.5	204.167	124.5	127.5	115.833	124.167	102.5
06:12:00	2891.5	2826.5	187	186	4811.5	4613	2637	2934	2742.5	2804	189	181.5	4491.5	4794	2033.5	2145.5	2227	2704.5	182.5	179.5	4499.5	5183	2448	2777.5	4679	5099.5	181.5	171.5	4373.5	4264	4126.5	4183.5	4700.5	4701.5	582	602		06:12:00	4743.17	4637.83	1117.5	1044.5	193.167	204.5	122.167	127.5	115.167	123.167	102.167
06:15:00	2917.75	2834.75	186.75	185.25	4797.75	4611.75	2677.75	2960.25	2757.75	2841.25	190.75	180.75	4487.75	4748.25	2052.25	2174.75	2253.25	2768.75	184.75	182.25	4520.75	5165.75	2475.25	2812.75	4680.75	5087.25	180.75	170.75	4379.75	4254.75	4127.75	4165.75	4729.25	4697.75	589.25	609.25		06:15:00	4754	4641.67	1121.67	1052.67	194.333	206	123.333	128	114.667	122.333	102
06:18:00	2938.25	2859.75	187.25	187.25	4793.75	4590.25	2695.75	2964.25	2795.25	2862.25	187.25	180.75	4509.25	4820.75	2080.75	2203.25	2277.25	2788.75	185.25	182.25	4525.25	5179.75	2502.25	2840.75	4681.75	5086.25	183.25	175.75	4362.25	4295.75	4123.75	4178.25	4728.25	4692.75	592.25	614.75		06:18:00	4742.17	4638.83	1142.17	1069.17	193.833	207.833	122.5	126.167	114.167	123.5	101.167
06:21:00	2962	2883.5	188.5	187.5	4800.5	4611	2731.5	3017	2827	2886.5	188.5	183.5	4489.5	4789.5	2111	2234	2292	2819	184	183.5	4508	5162	2519	2881.5	4653	5096	183.5	175	4358.5	4278	4098.5	4184.5	4729.5	4723	594.5	620		06:21:00	4770.5	4643.17	1151.17	1074.5	194.167	206.5	121.5	126.833	115.833	122.5	101.833
06:24:00	2974	2889	187	188	4811.5	4613	2738	3051	2839.5	2930.5	190.5	181	4504	4799.5	2120.5	2251	2331	2836	187	183.5	4481	5127	2555	2908	4652	5109	182	173.5	4369	4284.5	4121	4170	4732	4716.5	596	627.5		06:24:00	4770.33	4660.67	1161.67	1090.33	198	209.667	124.333	128.333	115	122	101
06:27:00	3001.25	2915.75	191.75	186.25	4832.75	4592.25	2770.75	3052.75	2873.25	2964.75	188.75	181.75	4508.25	4815.25	2158.75	2279.75	2357.75	2892.25	185.75	183.75	4517.75	5164.75	2585.75	2938.25	4671.25	5126.25	182.75	174.25	4394.25	4292.75	4115.25	4187.25	4732.75	4725.25	607.75	626.25		06:27:00	4764.33	4654.33	1178.67	1098.33	198.667	210	124	126.333	116	122	102.333
06:30:00	3008.75	2939.75	187.75	187.25	4824.75	4585.25	2803.25	3110.75	2907.25	2978.75	190.25	181.25	4492.25	4796.25	2175.25	2318.75	2389.75	2924.25	183.75	182.75	4527.75	5190.25	2590.25	2958.75	4678.25	5105.25	183.75	175.75	4354.25	4278.75	4111.25	4184.25	4755.75	4722.75	616.25	635.25		06:30:00	4762.83	4661.83	1189.17	1113.5	198.5	209.5	122.833	126.833	113.833	120.833	101.5
06:33:00	3044.75	2959.25	189.25	187.25	4806.25	4592.75	2822.25	3135.25	2939.25	3025.25	190.75	185.25	4467.25	4766.25	2210.75	2324.75	2411.75	2940.25	186.25	185.25	4527.25	5151.25	2625.75	2990.75	4658.75	5111.25	184.25	175.75	4380.25	4286.25	4084.75	4193.25	4730.25	4735.25	619.75	639.25		06:33:00	4786.5	4662.83	1208.17	1119.17	200.167	209.833	122.167	127.167	116.167	121.167	101.167
06:36:00	3059	2978	193	187.5	4834.5	4612	2854	3151.5	2968.5	3036	189.5	182	4518.5	4803	2230	2357	2426.5	2989.5	188	182.5	4536	5170	2650.5	3014	4677.5	5087	184	179	4384	4319.5	4111	4181.5	4760	4722.5	623	641.5		06:36:00	4764.67	4667.67	1217	1138.67	200	211	123.333	126.333	114.667	122.667	100
06:39:00	3080.5	3001.5	189	188.5	4823	4612.5	2869	3199	2978	3067.5	191	182	4499.5	4814	2259	2393.5	2437	3015.5	188	185.5	4531	5155	2661.5	3052	4707	5088.5	184	179	4369.5	4278	4115	4154	4739	4740	626.5	654		06:39:00	4785.33	4662.67	1230	1144.67	203.667	212.333	123	125.667	114.333	122.333	101
06:42:00	3096.5	3022	189.5	188.5	4834	4615.5	2902.5	3222.5	3001	3086.5	191	181	4500.5	4773.5	2266.5	2412.5	2477	3039	187.5	187	4504.5	5140	2705	3084	4679	5095	184	178	4365	4282.5	4094	4179	4753	4732.5	633.5	663		06:42:00	4777.5	4702.5	1247.5	1158.5	203.167	215.833	123.833	127.5	114.167	121.833	101.167
06:45:00	3129.5	3040.5	193	190	4818.5	4607	2935.5	3240.5	3032	3132.5	194	184	4530.5	4787.5	2284.5	2445.5	2495.5	3085	193.5	188	4520	5153.5	2734	3102	4670.5	5095.5	188	179	4378.5	4295	4104	4179	4743	4742	639.5	663.5		06:45:00	4793.5	4677.5	1252.83	1171.5	205.5	216.167	123.167	126.833	114.5	122.5	101.5
06:48:00	3134.75	3064.75	192.75	192.75	4824.75	4611.25	2944.75	3269.25	3046.75	3144.75	192.25	185.25	4481.75	4790.25	2307.75	2452.25	2519.75	3087.75	186.25	185.25	4540.25	5142.75	2736.25	3130.75	4665.25	5102.25	184.25	177.25	4365.75	4264.75	4085.25	4196.75	4766.75	4740.25	646.25	673.25		06:48:00	4781	4695.67	1264.67	1184	206.667	216.333	123.667	127.333	114.667	123.333	101.667
06:51:00	3149.25	3072.25	193.25	188.75	4799.25	4593.25	2988.75	3295.75	3069.25	3186.75	193.75	182.75	4501.25	4764.25	2340.75	2482.75	2563.75	3139.25	188.25	187.75	4536.75	5137.75	2774.25	3173.75	4659.25	5097.25	186.25	177.25	4356.25	4293.75	4088.75	4184.75	4761.25	4710.25	648.25	678.75		06:51:00	4798.17	4696.83	1276.83	1195.17	207.5	218.833	123.833	127.167	114.167	121.167	100.5
06:54:00	3159.75	3090.25	193.75	192.25	4819.25	4612.75	2999.25	3312.75	3105.25	3220.75	194.25	185.25	4518.75	4798.25	2374.75	2505.25	2581.75	3159.75	189.75	185.25	4542.75	5136.75	2799.25	3206.75	4673.25	5103.25	187.25	177.75	4372.25	4295.25	4077.25	4187.75	4770.25	4725.75	656.75	677.25		06:54:00	4796.17	4686.5	1289.5	1199.83	206.167	219.5	124.167	126.167	115.5	120.5	99.5
06:57:00	3187.75	3116.25	193.25	191.75	4820.75	4607.25	3040.25	3353.75	3124.75	3244.75	193.25	181.25	4508.75	4805.25	2389.25	2550.75	2605.25	3191.25	190.25	189.25	4505.75	5174.75	2833.25	3213.25	4666.75	5105.25	188.25	178.25	4356.25	4300.75	4071.25	4198.75	4754.75	4730.75	660.75	685.75		06:57:00	4811.83	4687.17	1303.83	1219.5	210.167	219.833	124.833	126.833	113.167	121.167	100.833
07:00:00	3204.5	3130	193	192.5	4830	4594.5	3049.5	3375.5	3168.5	3258.5	195	186	4538.5	4771	2403.5	2546.5	2615.5	3208.5	192.5	187.5	4544.5	5144	2847.5	3239	4659	5102	189.5	178.5	4357.5	4301.5	4068	4182.5	4767.5	4762	669.5	693.5		07:00:00	4811.17	4707.5	1316.17	1229.17	211.167	223.167	125.167	126.833	116.167	119.167	101.5
07:03:00	3214	3131.5	195	194	4824.5	4601	3076	3385.5	3188	3304.5	195.5	186.5	4496.5	4774	2421.5	2588.5	2659.5	3249.5	190.5	188.5	4548	5158.5	2878	3267	4658.5	5088.5	186.5	179	4353.5	4294	4076.5	4190	4762.5	4738	669	701		07:03:00	4814.5	4702.83	1323.17	1237.5	210.833	224.167	125.167	126.167	112.833	121.5	101.167
07:06:00	3236.75	3163.25	195.75	193.75	4824.25	4592.75	3099.25	3420.25	3192.25	3314.75	196.25	184.25	4504.25	4815.25	2452.75	2608.75	2651.25	3279.25	192.25	188.75	4538.75	5163.25	2900.25	3297.75	4685.25	5081.25	187.75	181.25	4356.75	4277.25	4066.25	4182.75	4794.25	4736.25	675.25	706.75		07:06:00	4797	4688.33	1341	1249	213.667	224.667	123	127.667	114.667	122.333	101.333
07:09:00	3236.25	3182.75	196.25	193.75	4812.25	4593.75	3118.75	3460.75	3211.75	3348.75	199.25	186.25	4472.25	4771.25	2472.25	2634.25	2688.25	3287.25	190.75	187.25	4523.75	5137.25	2929.75	3329.75	4648.75	5095.75	188.25	181.25	4359.25	4281.25	4066.25	4185.75	4791.25	4736.75	680.75	711.75		07:09:00	4825.83	4722.5	1346.5	1265.83	214.5	225.167	125.167	128.5	114.833	123.833	100.167
07:12:00	3276.75	3198.75	198.75	194.25	4825.25	4579.75	3148.75	3476.25	3241.25	3366.75	194.25	185.75	4514.75	4808.75	2501.75	2646.25	2706.75	3339.75	193.75	191.75	4536.75	5152.75	2944.25	3342.25	4639.25	5090.75	189.75	181.75	4362.25	4292.75	4065.75	4147.25	4785.75	4752.25	686.75	711.25		07:12:00	4813.67	4726	1365	1270.67	216	227.667	125.333	127	113.667	121.667	99.6667
07:15:00	3278.5	3208.5	195.5	198	4820	4583	3175	3510	3264.5	3401	196.5	185.5	4494	4784.5	2504.5	2701.5	2716	3361	194.5	191.5	4530.5	5129.5	2964.5	3362.5	4646	5095.5	189.5	184	4346	4282	4055	4158.5	4760	4730.5	695	727.5		07:15:00	4820.33	4706	1375.67	1285.33	215	229.333	126.333	129.667	114.667	121.333	100
07:18:00	3303.5	3226	198.5	195	4802.5	4608	3188	3511.5	3297	3408.5	197	190	4502	4746.5	2552	2709	2752	3383.5	194.5	192	4533.5	5131	3006.5	3386.5	4654.5	5083.5	192.5	185.5	4352.5	4287	4045.5	4174.5	4793.5	4736	700.5	733		07:18:00	4816.83	4716.83	1385.17	1295.5	217.833	230.5	125.833	127.5	113.833	120.5	101.5
07:21:00	3311.5	3255.5	199	193.5	4829.5	4567.5	3206.5	3556	3314	3457.5	200.5	188.5	4492	4788.5	2559	2736.5	2787.5	3398	195.5	191	4534	5159.5	3027.5	3434	4626	5093.5	190.5	185.5	4337	4306	4045	4155	4781.5	4730.5	700.5	736		07:21:00	4818.33	4721	1401.33	1308.67	217.667	230.667	123.667	127.667	113.667	122	99.6667
07:24:00	3312	3239	199.5	199.5	4811	4576.5	3224	3571	3341.5	3476.5	200	187.5	4481	4763	2593	2764	2793	3446.5	193	190.5	4548	5120	3046.5	3452.5	4666	5074.5	192	183.5	4332	4268.5	4049.5	4155.5	4791.5	4739.5	711.5	742.5		07:24:00	4817.33	4727	1414.33	1320	218	230.667	124	125.333	113.333	121	99.3333
07:27:00	3326.5	3284.5	199	196.5	4810.5	4576.5	3252	3599.5	3375.5	3499.5	201	189	4489	4793.5	2610.5	2780.5	2818.5	3478	194	193.5	4540.5	5121	3082	3488.5	4638.5	5086	194.5	183.5	4314.5	4269	4038.5	4147	4795.5	4745	713	748		07:27:00	4825.83	4734.17	1426.17	1332.5	220.5	231.833	124.5	127.833	112.5	121.167	99.8333
07:30:00	3355	3302.5	201	196.5	4808.5	4575.5	3273	3622	3388.5	3520.5	200.5	189.5	4490	4757.5	2637	2796.5	2841.5	3469	192	192.5	4537	5132.5	3083.5	3508	4623	5069.5	191	183.5	4350.5	4303	4040.5	4138.5	4781.5	4737.5	715	748.5		07:30:00	4821	4714	1434.33	1341.33	222.333	234	125	127.667	114.333	121.333	99.3333
07:33:00	3365.75	3310.25	200.25	197.25	4799.75	4580.25	3288.25	3649.75	3417.25	3548.25	200.25	191.25	4489.25	4749.75	2650.75	2835.25	2838.25	3513.75	195.25	194.75	4537.25	5130.25	3105.75	3517.25	4642.75	5062.75	191.25	183.75	4333.75	4288.75	4035.75	4164.75	4803.25	4745.75	729.75	761.75		07:33:00	4834.5	4713.17	1453.17	1352.5	221.167	233.5	124.833	127.833	111.5	121.5	100.5
07:36:00	3379.25	3324.75	200.75	195.75	4783.25	4582.75	3323.25	3673.25	3422.25	3570.25	201.75	189.25	4479.75	4756.75	2682.25	2843.75	2874.25	3548.75	194.25	194.75	4533.75	5136.75	3133.25	3551.25	4635.75	5072.25	190.75	186.75	4352.25	4287.25	4026.25	4167.25	4797.75	4723.25	737.75	768.25		07:36:00	4832.33	4737	1462.33	1366.33	225.333	237.667	125.333	129	114.667	122.333	99
07:39:00	3384.25	3329.75	203.25	199.75	4801.25	4575.75	3343.75	3662.25	3434.75	3598.25	201.25	191.25	4490.25	4780.75	2689.75	2879.75	2899.25	3579.75	199.75	196.75	4513.25	5142.25	3162.75	3567.25	4617.75	5062.75	195.75	185.25	4332.75	4310.25	4034.75	4134.25	4763.75	4721.75	741.75	774.75		07:39:00	4822.83	4720.83	1474.83	1382.5	225.167	236.833	127.5	130.167	114.167	120.833	100.167
07:42:00	3395	3345.5	201	199.5	4792.5	4591.5	3369	3719.5	3455	3605	205	191	4473.5	4772	2725	2900.5	2928	3574.5	198.5	196.5	4534	5147	3164.5	3598.5	4645	5072.5	195.5	187	4341	4273.5	4021.5	4151.5	4761.5	4748	746.5	781.5		07:42:00	4833.67	4703.67	1481.67	1391	224.333	235.333	124.333	128.667	114	121	99.6667
07:45:00	3431	3378.5	201.5	199	4794.5	4572.5	3378.5	3726.5	3499	3651.5	202	191	4438	4736	2727	2916.5	2950	3608	196	197.5	4520	5119	3203.5	3610	4613.5	5056	194	184	4330	4279	4033	4144	4782.5	4737	751	778.5		07:45:00	4835	4728	1502.67	1403.67	227.667	239.333	125.667	128.333	114	120	100
07:48:00	3421.5	3385	203	202	4786	4573	3415.5	3749.5	3492	3661	204.5	191	4449	4785	2753	2950.5	2966	3642	198	198.5	4520	5124	3220	3650	4613.5	5064.5	194	187.5	4330	4293.5	4017	4131	4765.5	4735	755	793		07:48:00	4849.5	4741.17	1516.5	1412.5	228.5	243.5	126.5	127.833	112.5	122.5	99.8333
07:51:00	3435	3393.5	202	203	4790	4580.5	3414	3786.5	3496.5	3692	207.5	192	4445.5	4770	2769	2976	2990.5	3681	199.5	196	4531	5119.5	3226.5	3663.5	4631.5	5085.5	198	187	4339.5	4271.5	4022.5	4155	4763	4736.5	760.5	793.5		07:51:00	4847	4727	1527.33	1430.33	230.333	242.333	126.333	127.333	113.333	123	100
07:54:00	3474.75	3422.25	205.75	201.75	4793.75	4573.75	3432.25	3811.25	3539.75	3699.75	206.75	194.25	4432.25	4753.25	2797.75	2978.25	2998.25	3701.75	200.75	196.75	4543.25	5114.25	3272.75	3683.75	4624.25	5056.25	195.25	187.75	4339.75	4278.25	4029.25	4145.25	4748.25	4730.75	767.75	799.75		07:54:00	4858	4730.33	1539.33	1441.33	231	245	126.333	129.333	113.667	121.667	100.333
07:57:00	3466.75	3422.25	205.25	201.25	4778.25	4565.25	3449.75	3819.25	3540.25	3699.25	205.25	191.25	4436.25	4764.75	2805.75	3022.25	3029.25	3701.75	201.25	198.75	4533.75	5143.25	3281.25	3728.25	4619.25	5064.25	197.75	187.75	4329.75	4288.25	4022.75	4131.25	4795.25	4725.25	768.25	796.25		07:57:00	4829.33	4721	1550.33	1444.33	232	245.667	126.667	128	114	121.667	99
08:00:00	3471.25	3419.25	204.75	203.25	4798.25	4553.25	3463.75	3844.75	3559.75	3720.75	204.75	192.25	4433.25	4757.75	2839.75	3033.25	3031.25	3741.75	201.25	198.75	4532.25	5121.75	3301.25	3726.75	4618.75	5065.75	196.25	192.75	4331.25	4306.25	4028.25	4148.25	4763.75	4746.25	776.75	816.75		08:00:00	4832.83	4740.5	1564.5	1465.5	234.167	246.5	126.5	128.5	112.833	120.167	100.167
08:03:00	3504.25	3433.75	206.25	203.75	4791.75	4565.75	3484.75	3872.25	3611.25	3742.75	207.25	192.25	4420.75	4737.25	2866.75	3054.25	3069.25	3758.25	199.75	200.75	4522.25	5117.25	3338.25	3763.75	4623.75	5047.75	197.25	191.25	4325.25	4283.75	4009.75	4128.25	4768.25	4743.25	788.75	814.25		08:03:00	4829.5	4726.17	1571.83	1476.5	234.5	248.167	127.833	129.5	113.833	119.5	97.8333
08:06:00	3513	3449.5	205	202	4779.5	4554	3497.5	3872	3611.5	3764.5	206.5	193	4432.5	4756.5	2869.5	3077	3076.5	3803.5	202	200	4536.5	5111.5	3345.5	3773	4603	5041.5	200.5	192	4347.5	4306.5	4013.5	4116	4750.5	4754.5	785.5	820		08:06:00	4852.5	4726.17	1598.83	1481.5	236.167	251.833	125.833	128.167	113.5	122.167	99.8333
08:09:00	3517.75	3473.25	208.25	202.75	4757.75	4562.75	3503.75	3913.25	3620.25	3792.25	207.25	195.25	4429.75	4749.75	2899.25	3081.75	3090.25	3820.75	204.75	202.25	4517.75	5096.25	3368.25	3805.75	4623.25	5057.25	198.75	193.25	4318.25	4267.75	3992.25	4123.25	4782.25	4741.75	799.75	830.75		08:09:00	4837.17	4736.83	1598.17	1491.83	236.167	249.5	126.833	129.167	112.833	120.833	97.8333
08:12:00	3536.5	3480	209	205.5	4774.5	4562.5	3532.5	3939.5	3637	3834	212	194.5	4399.5	4756.5	2923	3140	3124.5	3814.5	204	200	4514	5099.5	3379.5	3810.5	4598	5046.5	201.5	191.5	4322	4270.5	4004.5	4158	4795.5	4739	803	833		08:12:00	4840.17	4718.5	1607.5	1505.83	239.833	250.167	126.833	127.833	112.5	122.167	98.8333
08:15:00	3549.75	3474.25	207.75	203.25	4772.75	4541.75	3558.75	3972.25	3665.25	3837.75	207.75	195.75	4432.25	4755.25	2940.25	3156.25	3148.25	3847.75	205.25	201.75	4521.75	5105.25	3402.75	3837.25	4617.75	5028.25	198.25	190.75	4324.25	4302.25	4009.75	4132.75	4760.75	4738.25	803.75	837.25		08:15:00	4853.33	4740	1626	1515.33	240	252.667	126.667	127.333	111.667	121.333	98.6667
08:18:00	3547.25	3484.25	212.25	205.25	4757.25	4574.25	3576.75	3965.75	3703.25	3843.75	212.25	196.75	4423.75	4749.25	2940.75	3173.75	3139.25	3870.25	203.75	203.75	4512.75	5122.75	3419.25	3885.75	4619.25	5029.25	204.75	193.25	4300.25	4280.75	4001.25	4146.25	4780.25	4759.75	815.75	846.75		08:18:00	4851.17	4740.17	1631.5	1525.83	241.833	253.5	127.5	128.5	112.167	120.833	98.5
08:21:00	3558.5	3495	209.5	208	4788.5	4546.5	3575	3994	3725	3864.5	212	194.5	4429	4744.5	2967	3186	3173	3891	207	204.5	4511	5117	3442.5	3867	4591	5038	200.5	191.5	4336	4267	4009.5	4136.5	4737	4777.5	818.5	861.5		08:21:00	4847.67	4743.33	1645.33	1538.67	242.667	256	127.333	130	114.667	120.333	99
08:24:00	3557.5	3516.5	209.5	207.5	4772	4540.5	3596	4000.5	3714.5	3895.5	209	195	4439.5	4747	2982.5	3207.5	3195.5	3900	205.5	206	4524	5109.5	3459	3911.5	4596	5055.5	198.5	191.5	4328.5	4302.5	4005.5	4104	4783.5	4755	827	857		08:24:00	4866.17	4752.83	1655.83	1548.17	244.5	257.5	127.167	129.833	113.833	120.5	99.1667
08:27:00	3563.25	3531.25	209.75	207.75	4774.75	4556.25	3608.75	4041.25	3707.25	3911.75	213.25	196.75	4412.25	4753.25	2995.25	3228.25	3204.75	3951.75	205.75	202.25	4526.25	5109.75	3478.75	3917.75	4619.75	5035.75	204.25	195.25	4319.75	4264.25	3997.25	4117.25	4777.25	4743.75	830.25	865.75		08:27:00	4862.5	4736.17	1670.83	1556.17	245.167	257.167	127.167	130.167	112.5	120.833	100.167
08:30:00	3591.75	3542.25	211.75	210.25	4777.75	4546.25	3644.75	4048.25	3747.75	3914.25	212.75	199.75	4409.75	4737.75	3029.75	3242.25	3246.25	3960.75	207.75	206.75	4505.25	5104.25	3495.75	3950.25	4616.75	5041.75	201.75	195.25	4320.25	4259.75	4003.25	4131.25	4772.25	4764.75	837.25	867.75		08:30:00	4853	4734.67	1680.67	1567.33	246.667	259.333	130	129.333	112.667	121	100.333
08:33:00	3580	3554.5	211	209	4748	4549	3639	4061.5	3769.5	3951	213.5	199.5	4405	4756.5	3044	3258	3255.5	3982	206	206.5	4516.5	5124	3517	3970.5	4612	5044	203	196.5	4306	4281.5	3998.5	4115.5	4768.5	4757.5	835.5	874.5		08:33:00	4854.17	4739.17	1697.17	1578.83	249.167	261.167	128.167	128.5	114.167	120.833	98.5
08:36:00	3609.25	3553.25	212.75	208.75	4778.75	4538.75	3657.75	4102.75	3801.75	3975.25	213.25	199.75	4409.25	4722.75	3062.75	3272.25	3265.25	4002.75	208.25	209.25	4505.25	5107.75	3528.25	3980.75	4615.75	5019.75	203.25	194.25	4313.25	4272.25	3994.25	4119.75	4771.25	4764.25	848.75	884.75		08:36:00	4849	4731.67	1714.33	1596.67	248.667	260.333	127.667	128	112.667	120.333	100.667
08:39:00	3617.75	3570.75	212.75	208.25	4771.75	4534.75	3682.25	4099.75	3792.25	3980.75	214.25	199.75	4409.75	4712.75	3065.75	3292.25	3292.25	4040.75	208.75	209.25	4531.25	5088.75	3565.25	3990.75	4591.75	5024.75	205.25	194.75	4310.75	4260.25	3991.75	4129.25	4764.75	4755.25	854.25	886.75		08:39:00	4853.67	4735.33	1716.67	1603.33	251	264	128.333	129.667	112.667	119.667	99.3333
08:42:00	3615.25	3581.25	213.25	209.75	4749.25	4550.25	3692.25	4114.25	3808.25	3996.75	215.25	199.75	4405.25	4739.25	3093.25	3323.25	3306.25	4048.75	209.25	210.75	4515.25	5110.25	3580.75	4015.25	4595.75	5022.75	206.25	195.25	4309.75	4290.75	3993.25	4128.75	4749.75	4756.75	857.75	894.25		08:42:00	4847.5	4744.83	1731.83	1613.83	252.5	265.833	126.833	129.5	112.5	120.5	99.5
08:45:00	3608.75	3593.25	217.25	211.25	4762.25	4540.25	3725.75	4141.25	3824.75	4013.25	215.75	199.75	4404.75	4749.75	3123.25	3351.75	3317.25	4077.75	212.25	208.25	4503.75	5104.25	3581.25	4034.25	4620.75	5031.75	204.75	198.25	4310.75	4281.25	4019.25	4119.75	4757.25	4761.75	863.75	902.75		08:45:00	4871	4743	1737.67	1628.33	252	263.333	128.333	129	113	121.667	99.3333
08:48:00	3623.25	3571.25	215.75	210.75	4758.25	4546.25	3726.25	4152.25	3825.25	4018.75	215.25	202.75	4392.75	4721.25	3139.75	3372.75	3332.25	4078.25	211.75	211.75	4497.25	5091.25	3600.25	4056.25	4579.75	5049.75	207.25	198.25	4301.75	4278.75	3987.25	4118.25	4736.75	4760.25	867.75	907.75		08:48:00	4869.67	4739	1753.67	1639	252	267.667	129.333	130.333	113	119.667	98.6667
08:51:00	3628.75	3599.75	214.75	212.25	4753.25	4524.75	3741.75	4164.75	3858.75	4049.25	216.75	201.25	4414.75	4715.75	3153.25	3381.75	3352.75	4083.75	211.25	211.25	4499.25	5089.75	3623.75	4065.25	4589.75	5036.75	207.75	200.75	4310.25	4291.25	3988.75	4111.25	4762.25	4747.75	871.25	910.75		08:51:00	4846.67	4751	1766	1646.33	254	268	128.667	129.667	112	120	99.3333
08:54:00	3627.5	3592.5	219.5	214	4780.5	4522	3754	4194.5	3887	4050.5	218	200.5	4380	4722	3168.5	3414.5	3351	4105	211.5	210.5	4507.5	5098	3623	4070	4610.5	5002.5	209	200	4297	4256	3977	4105	4733	4758.5	883	925.5		08:54:00	4857.33	4723.33	1777.33	1661.33	254.333	271.333	130	131	110.333	120.667	100.333
08:57:00	3658	3612.5	220	213.5	4773	4541	3767.5	4211.5	3885	4044.5	220	202	4404.5	4719.5	3180.5	3407.5	3386.5	4135.5	214.5	213	4500.5	5071	3646.5	4092	4571.5	5039.5	207.5	197	4314	4270	3983.5	4102.5	4722.5	4763.5	887	931		08:57:00	4869	4728.67	1791.33	1670.67	257.667	272.667	129.667	128.667	112.333	119.333	99
09:00:00	3659.75	3622.75	217.25	215.25	4749.25	4524.25	3797.75	4195.25	3910.25	4073.25	218.25	203.25	4396.75	4699.25	3180.25	3422.25	3388.75	4153.25	211.25	210.25	4525.25	5095.25	3666.25	4121.75	4591.75	5028.75	209.75	199.75	4308.25	4281.75	3993.75	4121.25	4725.75	4755.25	894.25	926.75		09:00:00	4835.33	4746.33	1801.33	1682	258.667	272	129	127.667	113.333	120.333	100.333
09:03:00	3648.25	3636.25	218.75	214.75	4748.25	4525.25	3792.75	4246.25	3902.25	4095.75	219.75	203.25	4383.75	4709.25	3210.75	3454.25	3415.75	4180.75	214.25	213.75	4514.75	5083.25	3675.25	4125.25	4614.25	5036.75	206.75	200.75	4304.75	4269.25	3984.25	4098.75	4753.75	4738.75	901.75	944.75		09:03:00	4852.33	4737.67	1812.67	1695.67	258	272	130.333	129	111.667	121	98.6667
09:06:00	3658.75	3636.75	220.75	214.75	4750.25	4565.25	3824.75	4247.75	3938.75	4103.75	222.25	204.25	4379.75	4703.75	3234.75	3479.25	3427.75	4210.25	214.75	214.75	4527.75	5092.75	3686.75	4139.25	4561.75	5024.75	210.25	204.75	4313.25	4243.25	3966.25	4114.25	4748.75	4740.25	910.75	952.25		09:06:00	4839.33	4751.67	1822.33	1700.33	261.667	273.667	128	130.667	113	120.333	98.6667
09:09:00	3674.5	3635	221.5	214	4759.5	4544	3828	4269	3940	4131.5	221	205	4379.5	4715	3234.5	3498	3449.5	4209	217	213.5	4517	5065	3704.5	4170.5	4581	4998.5	212.5	205	4300	4288.5	3977	4109.5	4740.5	4757	907.5	950		09:09:00	4861.67	4759.33	1838	1720.67	263	275.667	130.333	132.667	112.333	122.333	99.3333
09:12:00	3679.25	3643.25	223.25	214.25	4763.25	4522.75	3828.75	4268.25	3958.25	4140.25	223.75	204.25	4395.75	4716.25	3259.75	3489.75	3429.75	4228.25	213.75	215.75	4496.25	5081.75	3716.75	4189.25	4579.25	5018.75	214.75	202.25	4284.25	4248.75	3959.25	4104.75	4737.25	4733.25	920.25	953.25		09:12:00	4876.5	4733.17	1850.83	1726.17	265.167	279.833	131.167	129.5	113.833	121.5	99.5
09:15:00	3701.25	3638.75	223.25	215.25	4761.75	4518.25	3859.75	4313.25	3978.75	4140.25	223.25	205.25	4387.75	4703.25	3272.75	3516.75	3460.75	4269.75	212.25	216.25	4525.25	5079.75	3735.75	4194.25	4560.25	5016.25	211.75	202.25	4286.75	4266.25	3990.25	4098.75	4739.25	4748.75	924.25	968.75		09:15:00	4852.67	4748.67	1857.67	1748	265.333	279	132.667	131.333	112.667	120	99.3333
09:18:00	3692	3662	222	216	4758.5	4506	3864	4302.5	3993	4165.5	222.5	208.5	4391	4705	3276.5	3559	3472	4267	216	213.5	4508.5	5082.5	3757.5	4212	4560.5	5004.5	213.5	206.5	4289	4274	3978.5	4125.5	4748	4728.5	922.5	963.5		09:18:00	4863.83	4770.5	1876.17	1753.83	265.167	281.5	129.833	131.167	113.167	120.833	97.5
09:21:00	3710	3665	222.5	219.5	4735	4555	3875	4328.5	4000	4182.5	225	208	4388	4729.5	3319	3552.5	3474.5	4290	216	216.5	4497.5	5077.5	3757	4210	4585.5	5020	214.5	205.5	4282.5	4251.5	3967.5	4093.5	4733	4718	933.5	972.5		09:21:00	4881	4751.33	1881	1762.33	268.333	282.667	130.667	130	113	119.667	99.6667
09:24:00	3706.25	3681.75	223.75	220.75	4733.75	4524.25	3911.75	4347.25	3993.25	4171.25	224.25	208.25	4386.75	4688.75	3317.25	3585.75	3486.25	4309.75	216.75	216.75	4490.75	5059.75	3774.75	4229.75	4563.25	4959.25	212.75	203.75	4288.25	4255.25	3972.75	4112.25	4719.25	4715.25	945.25	981.25		09:24:00	4842.67	4745.67	1895	1774	267.333	284.333	130.333	130.333	109.667	119.667	100
09:27:00	3697.25	3693.25	222.75	219.25	4749.75	4528.75	3925.25	4374.75	4007.75	4193.25	226.75	209.25	4393.75	4721.75	3329.25	3587.25	3522.25	4304.75	217.75	219.25	4504.25	5079.25	3792.75	4239.75	4569.25	5014.25	215.25	206.75	4268.25	4268.25	3967.25	4109.25	4744.25	4712.25	943.75	982.25		09:27:00	4852	4747.33	1917	1787.67	273	285	131.333	130.333	111.333	120.667	98.6667
09:30:00	3709	3690	225	220.5	4729.5	4527	3918	4363	4007	4221.5	223.5	208	4348	4690	3344	3623.5	3515.5	4308	218.5	217	4499.5	5079	3793	4258.5	4586	5010	217	206	4281	4264.5	3968.5	4111.5	4736.5	4699.5	951	991		09:30:00	4859.67	4761.67	1923.33	1798.67	270.667	286.333	132	132.333	112	119.667	100
09:33:00	3734	3704.5	227	222.5	4722	4523	3931	4387.5	4027	4218	228	209.5	4387	4676	3343	3622	3534	4334	220.5	217.5	4500	5079.5	3811	4290.5	4543.5	4999.5	216.5	206.5	4254	4243.5	3958.5	4093	4756.5	4724.5	958	997		09:33:00	4865.67	4770.67	1936	1805.67	273.667	286.333	130.333	131	113.667	120	100
09:36:00	3723.25	3707.75	224.25	221.25	4723.25	4534.75	3938.25	4402.25	4048.25	4253.25	228.75	211.25	4384.25	4698.75	3364.75	3647.75	3550.75	4369.75	219.75	217.25	4502.25	5076.25	3814.25	4286.25	4552.25	4998.75	216.75	208.75	4258.25	4303.25	3980.25	4084.25	4737.25	4738.75	963.25	998.25		09:36:00	4869.83	4754.17	1931.5	1813.83	273.5	291.167	131.167	131.167	111.5	119.833	98.8333
09:39:00	3723.5	3705	225	220	4727.5	4517.5	3957	4393	4058.5	4253.5	226.5	212	4369	4692.5	3386	3635	3559	4359.5	220.5	219	4498	5076.5	3826.5	4305	4562.5	5004.5	218	207.5	4254.5	4234	3969	4099	4722	4708	964	1006		09:39:00	4845.17	4728.17	1958.17	1832.17	274.833	293.167	132.833	131.5	111.833	119.5	100.167
09:42:00	3755.5	3736.5	228	221.5	4714	4510.5	3960.5	4439	4097	4251.5	227.5	211.5	4371	4694	3416.5	3696	3587.5	4396	219.5	220	4491	5066.5	3837.5	4307	4552.5	4989.5	218	208	4279	4263.5	3972	4084.5	4720	4713	973.5	1019.5		09:42:00	4853.83	4746.83	1963.17	1839.83	277.5	293.5	130.167	131.167	112.167	120.833	99.1667
09:45:00	3732.25	3718.75	225.75	226.25	4721.25	4515.25	3958.25	4427.75	4101.75	4286.75	230.25	211.75	4387.25	4676.75	3424.75	3693.75	3603.25	4390.25	223.75	222.25	4512.75	5092.25	3868.25	4310.25	4542.25	4975.25	221.25	206.75	4263.25	4275.75	3959.25	4083.25	4744.75	4706.25	984.25	1023.75		09:45:00	4856	4735.33	1977.67	1844	280.667	294	130	131.333	113.667	121	99
09:48:00	3762	3721.5	230	223	4736	4530	3979	4439.5	4079.5	4272.5	228	211	4387	4687.5	3431.5	3738.5	3605	4399.5	223.5	221.5	4493	5075	3874.5	4328.5	4567.5	4968.5	221	210	4287	4246	3965	4064	4729	4708	994	1034.5		09:48:00	4881.5	4772.83	1988.5	1853.5	280.167	293.833	130.5	130.833	113.5	119.5	98.8333
09:51:00	3767.25	3737.75	230.75	223.25	4740.75	4514.25	4004.75	4461.25	4070.75	4303.75	229.75	213.75	4373.75	4673.25	3453.25	3716.75	3627.75	4444.25	224.75	224.75	4491.25	5044.75	3900.25	4368.25	4562.25	4994.25	219.25	212.25	4259.25	4266.75	3955.25	4086.75	4712.75	4711.75	997.25	1032.75		09:51:00	4864.5	4750.83	2000.17	1862.83	283.5	297.167	131.5	133.167	112.5	119.5	97.8333
09:54:00	3760.25	3748.75	229.25	227.75	4717.25	4493.75	4014.75	4474.25	4116.25	4320.75	231.75	211.25	4388.25	4672.75	3463.75	3738.25	3633.25	4477.25	224.75	224.25	4506.75	5073.75	3884.25	4370.75	4535.75	4989.75	221.75	209.75	4251.75	4269.25	3948.75	4095.25	4718.25	4686.75	997.25	1031.75		09:54:00	4869.67	4748.67	2016	1872.33	284.667	296.333	131.333	132.333	113	120.333	97.3333
09:57:00	3780.25	3769.75	229.75	223.75	4722.25	4505.25	4018.75	4486.25	4124.75	4331.75	229.25	215.75	4372.25	4676.25	3477.25	3774.75	3623.25	4458.75	221.75	224.75	4487.75	5086.75	3903.75	4382.25	4554.75	4987.25	220.25	211.75	4267.25	4243.25	3966.25	4091.25	4690.75	4706.25	1007.25	1039.75		09:57:00	4862.5	4753.17	2026.5	1887.5	284.167	298.167	132.5	131.5	113.5	121.167	98.1667
10:00:00	3766	3756.5	230	229.5	4695.5	4499.5	4041.5	4517.5	4145	4351.5	232.5	212.5	4388.5	4652	3492	3780	3663.5	4483	228	229.5	4497	5059	3912.5	4395	4545.5	4956.5	222	214.5	4254	4260	3957	4109	4743.5	4716	1014	1052		10:00:00	4860.33	4739.67	2034.67	1901.33	285	299.333	131.667	133	112	121.333	98.6667
10:03:00	3779.25	3747.25	233.25	226.25	4705.25	4502.25	4037.25	4511.75	4149.25	4353.75	232.75	213.75	4377.25	4686.75	3508.75	3794.25	3686.25	4474.25	223.25	225.25	4500.75	5082.75	3935.25	4380.25	4557.25	4990.25	222.25	213.75	4240.75	4246.25	3944.25	4085.75	4707.25	4715.25	1016.25	1054.25		10:03:00	4847.5	4767.83	2042.5	1917.17	287.833	304.5	133.5	131.833	116.167	120.833	98.1667
10:06:00	3775.5	3753.5	233.5	226	4741.5	4487	4063	4530.5	4154.5	4345.5	235.5	219	4409.5	4666	3528.5	3794	3660	4530.5	224.5	227	4495	5082	3939	4426	4553.5	4963.5	223	213.5	4252	4239.5	3958.5	4085.5	4712.5	4710	1023.5	1059		10:06:00	4870.33	4754.67	2065.33	1922.33	289	302.667	131.667	132	113	119	98.3333
10:09:00	3788.75	3757.25	234.75	228.75	4725.75	4488.75	4065.25	4545.25	4179.25	4357.25	233.25	216.75	4373.75	4687.25	3530.75	3826.25	3692.75	4529.25	227.25	226.75	4490.75	5038.25	3955.75	4439.75	4542.75	4943.75	223.75	213.75	4262.75	4244.75	3951.75	4075.25	4720.75	4684.75	1021.25	1078.25		10:09:00	4871	4753	2070	1930.33	288.333	305.667	131.667	133.333	113	121	98.6667
10:12:00	3799.75	3775.25	232.75	228.75	4721.75	4516.25	4069.75	4552.75	4156.75	4368.25	235.75	217.25	4351.25	4687.25	3541.25	3828.75	3715.75	4519.25	227.75	227.25	4499.75	5066.25	3961.75	4432.25	4531.25	4949.75	225.75	215.75	4256.75	4242.75	3950.25	4086.25	4711.25	4700.75	1027.25	1063.25		10:12:00	4864.17	4745.17	2074.17	1944.17	290.5	306.5	133.5	133.167	113.833	121.833	98.8333
10:15:00	3791.25	3801.25	235.25	230.75	4722.25	4506.25	4091.75	4575.75	4148.75	4383.25	236.75	217.75	4366.75	4670.75	3544.25	3846.25	3711.25	4553.25	227.25	228.25	4478.25	5063.75	3997.25	4421.25	4552.75	4970.25	226.75	217.25	4228.25	4237.75	3940.25	4069.25	4704.75	4677.75	1032.75	1082.25		10:15:00	4867.67	4754	2089	1957.33	291.667	307.667	136.333	134	114.333	121.333	99
10:18:00	3806.5	3785	239	231.5	4699.5	4507	4092.5	4577	4206	4397	236	217	4387	4634	3564	3866.5	3725	4569.5	231	227.5	4493.5	5060	3993	4454.5	4534.5	4961	226.5	217	4256	4218	3953	4083	4688.5	4697.5	1039.5	1089.5		10:18:00	4852.17	4738.83	2105.5	1968.17	293.5	309.167	132.833	133.833	112.167	119.167	98.8333
10:21:00	3810	3781.5	236.5	231	4711.5	4506.5	4117	4602	4209	4437	237	219.5	4388	4653.5	3590	3877	3732	4555	228.5	229	4467	5059	3994.5	4473.5	4534	4955	226.5	217	4240	4251.5	3939.5	4052.5	4687	4682	1042.5	1093		10:21:00	4861.67	4754.33	2104	1973.33	294.667	309.667	134.333	131.333	112.667	119	99
10:24:00	3798.75	3789.25	238.75	232.25	4736.75	4510.25	4113.75	4587.25	4195.75	4417.75	237.25	218.25	4344.75	4654.75	3592.25	3900.75	3720.25	4567.25	229.75	228.75	4479.75	5081.25	3989.75	4504.25	4521.75	4939.75	227.75	219.75	4242.75	4240.75	3922.75	4052.25	4718.25	4689.25	1050.25	1106.75		10:24:00	4870.17	4730.83	2118.5	1984.17	293.167	310.833	133.167	134.167	112.167	121.167	99.1667
10:27:00	3829	3796	239	229.5	4706.5	4488.5	4122.5	4626.5	4241.5	4409	238.5	221	4357	4620	3607	3910.5	3755.5	4586.5	230.5	230.5	4467.5	5057.5	4021.5	4491.5	4544	4930.5	227.5	219	4231.5	4226.5	3946	4063	4673.5	4686.5	1058	1106.5		10:27:00	4868	4742.67	2135.67	2002.33	298	312	134	132.333	112.333	120	101
10:30:00	3827	3809.5	239	234	4691	4497	4124	4636	4212.5	4445	240	220.5	4343.5	4645	3625.5	3921	3752	4611.5	232.5	231.5	4472	5054	4034.5	4501.5	4529	4909	228	217.5	4228.5	4242.5	3939	4070	4685	4680.5	1061	1107.5		10:30:00	4869.83	4758.5	2138.83	2007.17	297.167	314.167	133.833	132.5	112.5	118.5	97.8333
10:33:00	3834.75	3810.75	238.75	235.75	4703.25	4496.25	4147.75	4635.75	4207.25	4441.75	238.25	219.75	4338.75	4649.75	3624.75	3939.25	3765.75	4635.75	230.75	232.25	4468.25	5059.25	4027.25	4490.25	4514.25	4942.75	229.75	219.25	4241.25	4227.25	3960.75	4053.25	4683.25	4683.25	1069.75	1119.75		10:33:00	4872.67	4751	2159.67	2016.67	300	315.667	134.667	135.333	111.333	118.667	98.6667
10:36:00	3825.75	3811.75	240.25	234.25	4689.25	4495.75	4158.75	4659.75	4221.25	4436.25	242.25	224.25	4342.75	4657.25	3645.25	3952.75	3797.25	4635.75	231.75	231.75	4474.25	5046.25	4045.75	4512.25	4520.75	4930.75	229.25	219.25	4229.75	4225.25	3930.75	4077.25	4676.75	4691.75	1077.25	1134.75		10:36:00	4871.17	4749.83	2167.83	2026.5	299.167	317.167	135.167	134.5	113.833	119.5	97.5
10:39:00	3839	3800.5	241.5	236	4695.5	4498	4153	4664.5	4219.5	4466	245	222.5	4363.5	4655.5	3653.5	3964	3793.5	4631.5	232.5	235	4477.5	5050	4050	4530	4510.5	4941.5	231.5	219.5	4235	4257	3967.5	4070.5	4665.5	4665.5	1072	1125.5		10:39:00	4861.5	4753.83	2181.17	2025.5	303.167	319.5	133.833	134.5	113.167	120.5	97.8333
10:42:00	3842.75	3828.25	241.25	236.25	4703.25	4497.75	4170.75	4669.25	4223.25	4478.75	242.75	222.25	4342.75	4662.75	3662.25	3980.25	3787.75	4655.25	238.25	234.75	4455.25	5083.75	4067.75	4551.25	4526.75	4937.25	229.75	220.25	4244.75	4237.25	3929.75	4072.75	4675.75	4682.75	1090.75	1135.75		10:42:00	4861.67	4746	2189.67	2040.67	302	319.333	134.667	134.667	113.667	120.333	99
10:45:00	3853.5	3821.5	246.5	237.5	4697.5	4503	4173.5	4684.5	4230.5	4475.5	242.5	225.5	4362.5	4663	3672.5	3989.5	3815	4660	236.5	236.5	4466.5	5058.5	4071	4543.5	4502	4920	231.5	222	4243	4237.5	3937	4069.5	4687.5	4680	1096.5	1151		10:45:00	4870	4761.67	2203.67	2061	305.333	320	135.667	134	110.667	119.667	97.6667
10:48:00	3844.75	3813.75	244.25	236.75	4694.25	4493.25	4172.25	4697.25	4244.25	4472.75	244.75	224.25	4370.75	4665.25	3665.75	3997.25	3819.75	4676.25	233.25	236.25	4465.75	5026.75	4070.75	4554.25	4511.75	4924.75	232.75	222.75	4256.75	4222.25	3929.25	4083.25	4682.25	4666.25	1089.25	1135.75		10:48:00	4878.5	4758.5	2211.5	2077.83	305.833	324.833	135.167	134.5	112.167	118.833	99.5
10:51:00	3838.75	3837.75	243.25	237.25	4692.75	4475.75	4187.25	4692.25	4251.75	4473.75	243.25	224.25	4338.75	4643.75	3707.75	4017.25	3835.75	4681.75	236.75	236.25	4466.75	5044.25	4088.25	4563.75	4521.25	4925.25	235.25	223.25	4239.75	4234.25	3952.75	4070.75	4660.25	4668.75	1103.75	1155.75		10:51:00	4869	4761.67	2228	2071	309.333	324.667	136	134.333	114	120.333	98.3333
10:54:00	3839.5	3840.5	246	237.5	4688.5	4506.5	4209	4695.5	4276	4484	245	223	4346.5	4635.5	3712	4028.5	3830.5	4713	237	236	4444.5	5059	4101	4598	4516.5	4927	232	223	4247.5	4240	3923.5	4069.5	4689.5	4692.5	1110	1163		10:54:00	4860.83	4742.5	2239.17	2090.5	310.5	322.833	137.167	135.5	112.833	118.5	98.5
10:57:00	3835	3833.5	246.5	237.5	4663	4476	4222.5	4727.5	4262	4505	246.5	227	4327	4637.5	3706	4031	3858	4700	236	237.5	4469.5	5040.5	4092.5	4585	4507.5	4926.5	235	229.5	4243	4224	3936	4050.5	4652.5	4675	1115	1168		10:57:00	4876.17	4740.17	2249.5	2099.5	311.5	327.167	135.167	133.5	113.5	120.167	99.5
11:00:00	3854.25	3843.75	247.75	241.25	4684.25	4480.75	4215.25	4732.75	4254.75	4489.75	243.75	226.25	4334.25	4638.25	3724.75	4023.75	3840.75	4731.75	236.75	236.75	4476.75	5025.75	4105.75	4570.75	4515.75	4922.75	235.25	223.75	4228.75	4231.75	3915.25	4048.25	4674.25	4680.75	1122.25	1170.25		11:00:00	4872.83	4762.17	2262.5	2111.83	311.5	326.833	134.833	134.833	111.833	119.167	97.8333
11:03:00	3858.5	3853.5	245.5	242.5	4682.5	4493.5	4226	4746	4252.5	4495	249	227.5	4340	4618	3736	4070	3873	4724	239	239.5	4445.5	5030	4111.5	4597	4508	4944	237	226	4228.5	4226.5	3936	4058.5	4657.5	4665	1134	1187.5		11:03:00	4867.67	4754.67	2266.67	2114.33	313	330.333	134.333	135.667	113.333	120	98.3333
11:06:00	3857.5	3849	246	241.5	4663	4482.5	4235	4739	4282	4525	246	228	4320.5	4632.5	3758	4063	3878.5	4748.5	238.5	241	4453.5	5041.5	4112.5	4603.5	4497	4943	237	225	4225	4259.5	3919	4062.5	4675.5	4679	1127	1172		11:06:00	4891	4761.67	2288.67	2130	315	331.333	134.667	133.667	113	120.667	98
11:09:00	3840.25	3847.75	248.25	242.75	4657.75	4476.75	4237.25	4739.75	4289.25	4525.25	249.25	229.25	4334.25	4652.75	3739.25	4073.75	3866.75	4736.75	242.25	242.25	4465.25	5020.75	4114.75	4603.25	4529.25	4946.25	236.75	224.75	4236.75	4225.75	3914.75	4037.25	4672.25	4676.25	1141.75	1188.75		11:09:00	4886.17	4761.17	2304.83	2149.5	318.5	333.833	136.167	135.833	114.167	120.167	98.8333
11:12:00	3852.75	3850.25	249.75	240.75	4684.75	4497.25	4251.75	4756.25	4261.25	4561.25	251.25	228.25	4321.25	4632.75	3780.75	4104.25	3896.75	4760.25	239.75	240.25	4457.75	5033.75	4116.25	4613.75	4522.25	4923.75	238.25	228.25	4230.75	4224.75	3924.25	4069.25	4668.75	4665.25	1142.75	1199.75		11:12:00	4878	4758.33	2307.33	2149.67	315.333	333	135.333	134.333	111.667	118.667	97.3333
11:15:00	3865.25	3851.75	248.75	246.25	4651.75	4472.75	4255.25	4746.75	4289.75	4531.75	252.75	228.25	4314.25	4621.75	3793.25	4097.75	3889.25	4754.75	240.75	242.75	4451.75	5042.75	4130.75	4622.75	4494.75	4904.25	242.25	228.25	4232.75	4247.25	3935.25	4031.25	4666.25	4669.75	1138.25	1196.25		11:15:00	4882.17	4754.83	2308.83	2155.5	319.167	333.167	136.833	135.167	113.5	119.167	99.5
11:18:00	3849.5	3858	251.5	245.5	4679	4480	4246	4747.5	4288.5	4555	253	229	4300.5	4633	3804.5	4096	3858.5	4766.5	240	240.5	4468.5	5041.5	4149	4630.5	4515	4903	239	229	4218	4226.5	3909	4042	4673.5	4659.5	1156.5	1213		11:18:00	4848.33	4749.67	2322.67	2173.33	320.667	335.333	136.333	135.667	113.667	118.333	100
11:21:00	3879.5	3865.5	251.5	246	4662.5	4470.5	4269	4797.5	4307.5	4559	253.5	230	4328.5	4601.5	3808	4125	3904.5	4783.5	242.5	245.5	4468.5	5013	4155.5	4637.5	4496.5	4874.5	240.5	227	4236	4208.5	3928	4060.5	4659	4681	1162.5	1221		11:21:00	4862.33	4752	2329.67	2177.67	323.667	340	136.667	136.333	113	119.667	97
11:24:00	3865.5	3868.5	254	244.5	4655	4490.5	4256	4778.5	4293.5	4553.5	252	229.5	4330	4650.5	3823	4132.5	3921	4807	243.5	245	4446	5032	4169.5	4630	4506	4915.5	242.5	230	4235.5	4272	3954.5	4033	4677	4673	1164.5	1211		11:24:00	4885	4737.33	2340	2192	326.333	339.333	139.667	137	112	120	99.3333
11:27:00	3866.75	3877.25	254.75	248.75	4671.75	4480.25	4275.75	4778.75	4296.25	4575.25	254.75	231.25	4304.25	4636.25	3827.25	4166.25	3918.25	4792.25	244.25	246.75	4457.25	5023.75	4164.75	4640.75	4513.75	4899.25	240.25	231.75	4211.25	4212.25	3914.25	4040.75	4675.25	4667.25	1178.75	1232.75		11:27:00	4869.83	4764.83	2358.83	2202.17	321.167	341.5	137.5	137.167	113.833	120.5	99.8333
11:30:00	3867.75	3878.25	256.75	246.75	4650.25	4479.75	4275.25	4807.25	4307.75	4564.75	253.25	230.75	4307.75	4603.25	3835.75	4159.75	3947.75	4828.25	243.75	248.25	4449.25	5001.25	4160.75	4648.25	4511.75	4904.25	240.75	230.75	4222.25	4219.25	3919.25	4036.75	4684.75	4649.25	1174.75	1230.25		11:30:00	4873.17	4760.17	2367.17	2201.5	325.5	342.167	137.167	137.833	113.5	118.5	98.5
11:33:00	3880	3853	256	247	4651.5	4483.5	4282.5	4775.5	4301.5	4568.5	255	233.5	4303.5	4643.5	3828.5	4157.5	3946.5	4805	245	247.5	4456.5	5012.5	4175	4651	4494	4888.5	244.5	233.5	4221.5	4222	3919.5	4031.5	4651.5	4668.5	1174.5	1237.5		11:33:00	4882.5	4762.83	2371.83	2222.17	327.833	344.833	139.833	137.833	114.167	119.5	98.5
11:36:00	3865.25	3898.75	254.25	247.75	4676.25	4475.75	4289.75	4817.75	4314.75	4580.75	257.25	234.25	4324.75	4646.25	3853.75	4197.75	3902.75	4808.75	244.75	244.75	4465.25	5024.75	4173.25	4680.75	4519.25	4925.75	240.75	232.75	4209.25	4207.75	3922.25	4047.25	4652.25	4665.25	1192.25	1241.25		11:36:00	4871.67	4752	2392.33	2228.33	328.667	348.333	137.667	137.667	114	120.667	99
11:39:00	3881.25	3871.25	255.75	251.25	4655.75	4469.25	4299.25	4832.25	4312.75	4570.25	257.25	235.25	4317.75	4605.25	3862.75	4214.25	3946.75	4858.75	247.75	248.25	4472.25	5023.25	4190.25	4668.75	4503.25	4893.25	245.75	232.25	4208.75	4209.75	3907.75	4046.25	4655.25	4652.75	1198.25	1254.75		11:39:00	4869.83	4767.83	2388.5	2237.5	331.5	351.833	138.833	137.5	113.5	120.833	99.1667
11:42:00	3889	3879	255	248	4674.5	4474.5	4308.5	4799.5	4321	4571.5	259.5	235.5	4310	4618.5	3873	4205.5	3958.5	4854	247.5	248.5	4439	5012.5	4205	4669	4486.5	4903	245	234	4225	4205.5	3909	4039	4639	4664	1193.5	1243		11:42:00	4872.33	4759.33	2409.33	2253.67	331	349.333	137.667	135.333	112.333	120	98.6667
11:45:00	3893.5	3889.5	257.5	251	4664	4479	4324	4857	4333	4587	258.5	234.5	4312	4604.5	3885.5	4205.5	3960	4853	248.5	249	4446.5	5020.5	4208	4676.5	4523.5	4887	244.5	235.5	4209	4226.5	3916.5	4035	4645.5	4676	1206.5	1266.5		11:45:00	4889.17	4774.17	2415.5	2261.17	333.833	352.167	137.833	138.5	112.833	119.5	99.1667
11:48:00	3885.75	3876.75	260.25	256.25	4661.25	4487.25	4323.75	4836.25	4350.75	4613.75	260.75	239.75	4305.25	4611.75	3878.25	4230.25	4001.75	4885.75	250.75	249.75	4457.25	4992.75	4214.75	4679.75	4505.25	4888.25	245.25	236.75	4224.25	4213.75	3911.25	4022.25	4652.25	4657.25	1215.75	1268.25		11:48:00	4886.17	4766.5	2427.5	2271.5	334.833	352.167	139.5	137.167	112.833	118.5	98.1667
11:51:00	3876	3900.5	259.5	249.5	4661.5	4480	4309.5	4820.5	4347	4598	257	235.5	4269.5	4607.5	3882.5	4243	3999.5	4836	249	254.5	4448	5021	4191	4680	4494	4870.5	246	235.5	4212.5	4202	3912	4037	4653	4656	1215.5	1261		11:51:00	4894	4759.67	2439.33	2275.33	335	353.333	139.667	136	113.667	120.333	100
11:54:00	3884.75	3887.25	259.75	255.25	4665.75	4473.75	4323.25	4865.75	4337.25	4613.75	258.25	239.75	4290.25	4615.75	3906.25	4242.75	3985.75	4889.75	250.25	251.25	4469.75	5024.75	4211.25	4689.25	4517.25	4899.75	247.25	239.25	4222.75	4191.75	3894.75	4043.25	4657.75	4661.75	1224.25	1282.25		11:54:00	4889.5	4752.17	2446.83	2282.5	337.5	355.5	137.167	139.167	111.833	119.833	98.8333
11:57:00	3904.75	3874.25	261.75	255.25	4661.25	4481.75	4339.75	4842.25	4338.75	4625.75	257.75	238.75	4303.75	4597.25	3899.75	4254.25	4006.25	4882.75	253.75	256.75	4461.25	5003.25	4224.75	4696.75	4482.25	4913.75	249.25	235.75	4225.25	4200.75	3906.25	4033.25	4654.75	4656.25	1228.25	1287.25		11:57:00	4894.83	4748.17	2464.5	2294.5	337.5	356.833	140.167	136.5	112.833	121.167	97.5
12:00:00	3874.5	3892.5	262	252.5	4651	4476	4334.5	4864.5	4363.5	4597	262	240	4305	4616	3918.5	4270	4026	4892	251.5	251	4453	5018	4241	4702.5	4480.5	4895	250.5	237	4225	4234	3920	4020.5	4661	4669	1227.5	1280.5		12:00:00	4866.5	4748.5	2472.5	2305.17	341.833	357.833	140.833	138.167	112.833	120.833	98.8333
12:03:00	3888.25	3893.75	259.75	253.25	4655.75	4464.75	4344.75	4890.75	4346.25	4613.75	260.25	240.75	4288.75	4616.75	3922.75	4296.75	3996.75	4872.75	253.75	252.25	4457.75	5014.75	4238.75	4711.75	4490.25	4876.75	251.25	240.75	4220.75	4195.25	3913.25	4026.25	4670.25	4637.75	1240.75	1297.75		12:03:00	4891.83	4733.17	2474.17	2312.5	340.5	359.5	138.833	136.5	113.167	119.167	98.1667
12:06:00	3893.25	3901.75	262.75	256.25	4648.75	4478.75	4331.25	4878.25	4351.75	4622.25	263.25	240.25	4285.25	4604.75	3942.75	4269.25	4009.75	4893.25	253.25	255.25	4442.75	5006.25	4226.75	4724.25	4472.25	4873.25	252.75	242.25	4210.75	4205.75	3909.25	4018.25	4664.25	4646.75	1249.25	1313.25		12:06:00	4883.5	4744.83	2492.5	2325.17	343.5	360.833	140.5	139.833	114.5	119.167	99.1667
12:09:00	3917	3911.5	265	256.5	4664.5	4478.5	4373.5	4868	4336.5	4613	266	240.5	4295	4629.5	3941	4286	4019	4922.5	255.5	256	4470	4999.5	4242	4723	4473	4870	251.5	243	4204	4222	3918.5	4014.5	4648	4656.5	1242.5	1301.5		12:09:00	4877	4728.33	2490	2332.33	346.333	360.333	139.667	138.667	114.333	120	99.6667
12:12:00	3886.25	3908.25	265.25	260.25	4655.25	4462.75	4386.75	4882.25	4354.75	4645.25	265.25	243.75	4304.75	4624.25	3937.25	4303.75	3998.75	4896.25	254.25	255.75	4457.75	5010.75	4212.75	4710.25	4507.75	4868.25	250.75	242.75	4214.75	4207.25	3903.75	4028.75	4632.75	4641.25	1255.25	1322.25		12:12:00	4893.67	4759	2507.67	2344.33	346	364.333	140	139	114.333	119.333	97.6667
12:15:00	3911.5	3892	263.5	255	4644	4460.5	4375	4910	4348	4644	265.5	240	4278	4618.5	3967.5	4303	4022.5	4948	253.5	256.5	4453	5000.5	4234.5	4712	4463	4864.5	254	241.5	4204	4190	3905	4035	4632.5	4633.5	1255	1319.5		12:15:00	4871.17	4746.17	2516.17	2352.17	345.833	365.5	140.833	137.5	112.833	118.5	98.5
12:18:00	3882	3908.5	264.5	260	4652.5	4457.5	4372	4908	4349.5	4634.5	266.5	241.5	4289	4623.5	3957	4315	4050.5	4952.5	253.5	257	4450.5	5008.5	4264.5	4724	4484	4875	252.5	244	4210.5	4217	3918	4025.5	4658	4653	1256	1322		12:18:00	4877.5	4743.83	2515.83	2360.17	349.167	367.167	140.167	137.833	114.167	120.833	98.1667
12:21:00	3899.5	3917.5	265.5	256.5	4643	4461.5	4389	4895	4359.5	4639.5	266	244	4275.5	4617	3980	4311	4040	4937.5	254	258.5	4440.5	5018	4246	4723.5	4475.5	4853.5	253.5	244.5	4205.5	4192.5	3907.5	4035.5	4641.5	4650	1263	1334		12:21:00	4876.5	4743.83	2537.5	2382.17	352.167	368.5	141.167	139.833	113.833	119.5	98.8333
12:24:00	3897	3906.5	269	258	4661	4492	4379	4923	4370.5	4642.5	268	244	4299	4595.5	3958	4314	4056.5	4936	259	258	4452	4990	4256	4724.5	4485.5	4841	254	240.5	4197	4172.5	3909.5	4026	4637	4654	1278	1337.5		12:24:00	4886.17	4761.83	2550.83	2389.17	350.5	368.167	142.5	138.5	112.833	119.167	98.1667
12:27:00	3895.75	3904.25	267.75	260.25	4645.25	4445.75	4369.75	4922.75	4374.25	4670.75	267.25	242.25	4277.75	4610.75	3998.75	4324.75	4042.75	4927.25	260.25	258.25	4436.25	4997.25	4260.25	4729.25	4453.75	4846.75	257.25	243.75	4203.75	4199.75	3915.75	4005.25	4649.75	4661.25	1273.75	1333.75		12:27:00	4879.67	4753.67	2558	2396	352.333	372	142.667	138.667	115.333	119.333	98.3333
12:30:00	3902.75	3891.75	266.75	259.75	4650.25	4439.25	4376.25	4928.25	4364.75	4663.75	269.75	245.25	4272.75	4598.75	3982.75	4330.25	4031.75	4954.25	256.75	259.25	4452.75	4985.25	4265.75	4737.75	4482.75	4841.75	254.75	246.75	4191.25	4184.25	3900.75	4024.25	4631.25	4650.75	1283.25	1354.25		12:30:00	4879.33	4759.67	2575.67	2416.67	355.333	375.333	143	138.333	113	119.667	100.667
12:33:00	3921	3917.5	269.5	260.5	4639.5	4473.5	4397	4935.5	4346	4642	273.5	250	4273.5	4569.5	3990	4347.5	4053	4977.5	259.5	260	4444.5	5003	4285	4743	4478	4832.5	256.5	244.5	4208.5	4162.5	3898	4052.5	4636.5	4657	1292.5	1363		12:33:00	4881.5	4746.5	2584.5	2412.5	355.833	374.5	141.167	138.5	113.833	120.167	98.1667
12:36:00	3911.25	3900.25	270.25	262.25	4648.75	4462.25	4387.25	4914.75	4386.75	4658.75	272.25	245.25	4295.25	4619.75	4014.75	4373.25	4043.25	4951.25	260.25	262.25	4446.75	4987.75	4273.25	4749.25	4471.25	4853.25	258.25	244.75	4212.25	4176.25	3905.25	4026.25	4645.75	4642.75	1292.75	1347.25		12:36:00	4874.5	4766.83	2589.5	2419.83	357.5	377.167	142.5	139.5	113.167	118.833	98.8333
12:39:00	3899.5	3912	270	264	4648	4454	4402	4952	4366	4657	270	247.5	4270	4618	3983	4336	4050	4947.5	261	264.5	4434	4985.5	4267.5	4749	4505	4849.5	257.5	246	4199	4184.5	3885	4021.5	4639	4643.5	1294	1367.5		12:39:00	4877	4749.33	2604	2433.33	356.333	381	141.333	139.667	114	120.333	99.6667
12:42:00	3904	3924.5	270	265	4642	4476	4392.5	4945.5	4408	4650	271	247.5	4269	4582.5	4008	4374.5	4078	4945.5	260	262	4430.5	4956.5	4289	4738	4470.5	4856	257	247.5	4210.5	4176	3889.5	4033	4632.5	4638.5	1314	1387.5		12:42:00	4873.5	4762.83	2612.5	2443.83	362.167	378.5	142.5	139.5	113.833	120.167	99.8333
12:45:00	3903.25	3900.75	275.75	266.75	4641.25	4462.25	4408.75	4949.75	4377.25	4640.75	273.75	248.75	4299.25	4596.25	4004.75	4370.25	4081.75	4966.75	263.25	264.25	4446.75	4983.25	4289.75	4754.75	4476.75	4832.75	260.75	248.75	4200.25	4196.75	3892.25	4017.75	4626.75	4629.25	1313.75	1369.25		12:45:00	4885.83	4749.5	2627.5	2443.5	361.5	381.167	142.5	138.5	113.833	118.167	99.8333
12:48:00	3898	3927	274	266	4642	4468.5	4405	4953	4382.5	4663.5	276.5	248.5	4270.5	4597.5	4045.5	4387	4056	4985	262	265.5	4423.5	4985.5	4286	4744	4474.5	4829.5	259.5	247	4168	4181	3910	4024.5	4622.5	4636	1315	1389.5		12:48:00	4893.17	4773.83	2634.17	2458.17	366.167	382.5	139.833	139.167	113.167	119.833	99.1667
12:51:00	3895.75	3922.25	274.75	267.75	4641.25	4453.75	4420.75	4931.25	4387.25	4647.75	273.75	250.25	4265.25	4595.25	4032.75	4364.75	4075.75	4989.25	263.75	265.75	4434.25	4975.75	4272.75	4746.75	4456.75	4841.75	258.75	250.75	4185.75	4161.75	3892.25	4014.75	4634.25	4624.25	1325.25	1385.75		12:51:00	4869.5	4751.83	2636.5	2466.83	364.833	381.5	141.833	140.5	113.833	119.833	98.1667
12:54:00	3891.5	3897	275	268.5	4631.5	4445	4428.5	4961.5	4401	4658	275.5	250.5	4266.5	4584	4045	4390.5	4095	4972	263.5	265	4454	4987.5	4307	4770	4470	4840.5	260.5	251	4214	4198.5	3906.5	4020	4638.5	4639	1328.5	1381		12:54:00	4878.17	4765.17	2650.83	2469.83	367.167	385.5	143.833	140.5	114.167	120.5	100.167
12:57:00	3916.75	3930.75	278.25	271.25	4661.75	4450.25	4431.25	4940.75	4386.75	4661.75	276.25	249.75	4264.75	4587.75	4034.25	4402.75	4075.25	4991.75	262.75	269.25	4433.25	4969.25	4299.75	4767.25	4483.75	4831.25	262.75	253.25	4189.75	4157.25	3917.25	4004.75	4617.75	4643.25	1336.25	1395.25		12:57:00	4888.33	4744.33	2665.33	2485	368.333	387.667	142	140	113.333	120.333	99.6667
13:00:00	3914.75	3927.25	278.25	270.25	4638.25	4445.75	4430.75	4962.25	4387.75	4673.25	276.75	253.25	4269.75	4587.25	4040.25	4405.25	4106.75	5008.25	265.75	268.25	4442.75	4970.25	4282.75	4754.75	4449.25	4827.25	260.75	251.75	4202.75	4176.25	3918.75	4013.75	4640.25	4625.25	1342.75	1409.25		13:00:00	4887	4751.33	2666.67	2499.33	368.333	389	143.333	142	114	122.333	100.333
13:03:00	3912.5	3921	280	270.5	4633.5	4444.5	4435.5	4944	4379.5	4673	277.5	252.5	4279.5	4602.5	4047.5	4399	4116.5	4986.5	268	269.5	4450.5	4967	4288	4762.5	4467.5	4835.5	265.5	249	4200	4176.5	3896	4014.5	4601.5	4625	1340	1401.5		13:03:00	4882.33	4750.67	2679.67	2500.33	373	390.333	142.333	140.667	114.333	121.333	99.3333
13:06:00	3906.25	3918.25	275.75	268.75	4637.25	4451.75	4440.75	4976.75	4367.25	4647.25	276.75	252.25	4280.25	4598.75	4040.75	4402.25	4059.75	5002.75	265.75	269.75	4445.75	4983.75	4307.75	4776.25	4462.75	4831.75	262.25	254.25	4194.75	4175.25	3898.25	4021.25	4618.75	4619.25	1346.25	1413.75		13:06:00	4896.67	4768.67	2683.33	2510	372	393.667	143.667	142.667	116	122	99.3333
13:09:00	3926.25	3926.25	281.75	271.25	4616.75	4455.75	4432.25	4975.25	4391.75	4674.75	277.25	256.25	4286.75	4587.25	4050.25	4419.75	4108.75	5019.25	268.75	273.25	4466.75	4971.75	4315.25	4789.75	4458.25	4845.25	264.75	254.25	4194.75	4161.75	3904.75	4013.75	4635.75	4612.25	1362.25	1423.25		13:09:00	4881.67	4762.67	2706	2525.33	372.667	394.333	144.667	140.667	115.667	121	99
13:12:00	3905	3917.5	280	274	4622.5	4460	4442	4958	4371	4653	283	253.5	4258	4595	4064.5	4423	4125.5	5035	266.5	269	4418	4960.5	4319	4799	4460.5	4824	265.5	253.5	4202.5	4182.5	3876.5	4001	4640	4624.5	1359.5	1425.5		13:12:00	4888.33	4763	2707.67	2528.33	374.667	395.333	144.333	141.667	115	121.667	98.3333
13:15:00	3911.25	3929.75	280.25	274.25	4634.25	4453.75	4463.75	5001.25	4379.25	4639.75	281.75	257.25	4270.25	4587.75	4094.25	4437.75	4099.25	5007.75	268.75	271.75	4434.75	4982.25	4323.75	4789.25	4479.75	4844.75	266.25	258.75	4189.25	4173.25	3908.25	4000.25	4624.75	4621.75	1363.75	1435.75		13:15:00	4881	4758	2722.67	2540.33	377	397.333	143.667	140.333	112.333	120.333	99.3333
13:18:00	3923.5	3927.5	280	273	4624.5	4467.5	4468.5	4998	4387.5	4633	281.5	256	4291	4557	4085	4429.5	4135	5011	268	271.5	4448	5004.5	4326	4783	4462.5	4831	263.5	255	4200.5	4161.5	3886.5	3998.5	4622.5	4627	1373	1443		13:18:00	4890.33	4769.67	2724.33	2549	376.333	397.333	145.667	142	113.667	120	98
13:21:00	3897.25	3929.75	278.75	277.75	4623.75	4463.75	4461.25	4994.75	4400.25	4672.25	281.75	257.25	4267.25	4576.25	4075.75	4457.25	4122.75	5005.75	271.75	273.75	4444.25	4986.75	4342.75	4795.75	4464.75	4809.75	269.25	257.75	4191.75	4176.25	3881.25	3996.75	4592.25	4631.25	1371.25	1436.75		13:21:00	4883	4773.33	2735	2546.67	382.333	396.667	143.667	141	114.333	119.333	98.6667
13:24:00	3909.75	3939.75	284.75	274.75	4645.25	4434.25	4455.75	5014.25	4374.25	4668.75	282.75	259.25	4264.75	4600.75	4088.25	4418.25	4093.75	5053.75	270.25	273.25	4421.75	4966.25	4317.25	4793.75	4462.75	4838.25	269.75	255.75	4189.25	4174.75	3910.25	3992.75	4629.75	4618.25	1388.25	1454.75		13:24:00	4886.33	4778.33	2738.33	2567	381.667	401	145.333	142	113.333	120.667	100
13:27:00	3916.25	3929.75	284.25	276.25	4644.75	4460.25	4464.25	5007.75	4403.25	4696.25	285.75	258.25	4274.75	4562.25	4089.75	4463.75	4142.75	5028.25	272.75	275.75	4423.75	4973.75	4327.25	4784.75	4441.75	4840.75	268.75	257.75	4195.75	4166.25	3896.25	3982.25	4607.25	4601.75	1381.75	1453.25		13:27:00	4878.83	4764.83	2752.83	2568.5	382.833	405.167	145.833	142.833	114.833	118.833	98.8333
13:30:00	3901	3926	283.5	276	4627.5	4433.5	4481	4984	4396.5	4662	285	259	4286.5	4582.5	4102	4450	4115.5	5018	273	274.5	4431.5	4962	4339.5	4776.5	4442.5	4841	268	258.5	4179	4150.5	3867	3983.5	4599.5	4629.5	1397.5	1452		13:30:00	4883.5	4747.5	2770.5	2569.83	386.5	400.167	145.5	143.5	114.833	120.5	97.1667
13:33:00	3917.5	3939	286	278	4618.5	4437	4476	5026	4377	4675	282.5	261	4260	4593.5	4110	4466.5	4111	5019.5	274.5	275.5	4429	4958	4325.5	4814	4456	4813	270.5	260.5	4191.5	4180	3891.5	4004	4599.5	4603	1391.5	1470.5		13:33:00	4871.17	4769.5	2773.83	2584.83	385.5	408.167	144.5	142.5	112.833	121.167	97.5
13:36:00	3915.5	3929	286.5	280.5	4620	4463.5	4465.5	5031	4388	4690	284.5	261.5	4260	4583.5	4097	4469	4115.5	5053	272.5	276	4427	4946.5	4346.5	4778.5	4442	4827	271.5	260.5	4189	4165.5	3896	3988	4622	4622	1414	1476.5		13:36:00	4871	4768	2782.33	2597.67	386.333	403.333	146	143.667	115	120	98.6667
13:39:00	3909.75	3937.75	284.75	278.25	4640.25	4450.25	4474.75	5000.75	4403.75	4669.75	288.25	261.25	4263.25	4586.25	4105.25	4472.75	4130.75	5056.75	274.75	276.75	4436.25	4981.75	4343.25	4807.25	4462.25	4818.75	273.25	262.75	4206.25	4200.25	3909.25	3980.25	4605.25	4613.25	1402.25	1472.25		13:39:00	4885.67	4759.33	2799.33	2599.67	390.333	409.333	146.667	143.333	115.333	119	97.6667
13:42:00	3938.25	3935.75	286.75	277.25	4611.25	4442.25	4482.75	5024.75	4388.75	4672.75	285.75	259.75	4265.25	4597.25	4110.75	4499.75	4127.25	5033.25	274.25	280.75	4444.75	4954.25	4318.25	4823.25	4461.75	4836.25	272.25	263.75	4191.25	4186.75	3881.25	3982.75	4601.75	4629.25	1418.25	1488.25		13:42:00	4883.5	4762.83	2804.17	2623.83	392.167	409.833	145.833	143.5	114.167	120.5	98.5
13:45:00	3933.5	3908.5	286	280	4605.5	4456.5	4481.5	5025.5	4393	4667.5	287.5	264	4275	4570	4122	4481	4150.5	5055	278.5	281	4435.5	4957.5	4329	4802	4442.5	4826	271.5	262.5	4205.5	4163	3890.5	3983	4614	4597	1423.5	1489		13:45:00	4868.83	4750.83	2818.83	2624.83	389.5	412.167	144.5	143.833	115.167	120.833	98.8333
13:48:00	3931.5	3945.5	289	280.5	4626	4449.5	4492	5054.5	4391	4683.5	290.5	265.5	4264	4599	4119.5	4483.5	4132	5034.5	277.5	281	4443.5	4979.5	4365.5	4805	4456.5	4828.5	277	264.5	4183	4175	3899.5	3978.5	4594	4599	1433.5	1491		13:48:00	4882.33	4765.67	2821.33	2635.33	391.333	415	145.667	143.667	114.667	120.333	99
13:51:00	3931.25	3923.75	289.75	279.25	4637.25	4420.75	4487.25	5018.25	4399.75	4683.75	285.25	263.25	4269.25	4591.25	4128.75	4478.75	4136.75	5059.75	274.75	281.75	4434.25	4962.25	4337.25	4813.75	4448.25	4800.75	273.25	264.25	4174.25	4153.25	3889.75	3977.25	4629.25	4619.75	1434.25	1497.25		13:51:00	4915.33	4762.33	2826.67	2647.67	395.667	412	144.333	144.667	114.333	121	98.6667
13:54:00	3922	3929	291.5	282.5	4614.5	4442.5	4475.5	5044	4400.5	4668	292	267.5	4265.5	4559	4138	4503	4144	5091.5	278	281.5	4444	4965.5	4358.5	4789.5	4446	4816.5	273.5	264	4179.5	4149	3892	3989	4630	4615	1437	1504.5		13:54:00	4910	4753.33	2835.33	2653	395.333	416.667	146.333	145	114.667	122	99
13:57:00	3922.5	3937.5	291.5	284.5	4618.5	4456	4492.5	5018	4397.5	4671	290.5	266.5	4250.5	4578	4127	4499.5	4150	5089.5	279	281	4431	4962	4359	4814.5	4422.5	4801	273.5	263.5	4184.5	4177.5	3887.5	3978	4628.5	4607.5	1440.5	1501.5		13:57:00	4896.33	4778.33	2839.67	2661.67	397.333	417	144.333	144.667	115	121	98.6667
14:00:00	3925.5	3939.5	293.5	287	4633.5	4446.5	4502.5	5061.5	4401	4668	293	266.5	4261	4591.5	4136	4505	4142	5096.5	280	285	4438.5	4955	4338	4813.5	4456	4794.5	277	266.5	4189	4140.5	3901	3985.5	4609	4627.5	1440.5	1518		14:00:00	4889.83	4778.5	2856.5	2665.17	395.833	418.5	148.833	143.5	115.5	121.5	98.8333
14:03:00	3944	3933.5	289.5	283	4613.5	4434.5	4489	5055.5	4378.5	4683.5	290.5	267	4248.5	4580	4157.5	4518.5	4136.5	5110.5	280	282.5	4434	4940	4341.5	4835.5	4442.5	4834	276.5	266.5	4188	4144.5	3881.5	3991	4589.5	4588.5	1458	1530.5		14:03:00	4902.67	4768.33	2871	2679.33	402	422.667	146.667	143.667	115.667	121	98.3333
14:06:00	3941.25	3924.25	294.25	286.75	4623.25	4437.75	4507.25	5050.25	4403.75	4677.25	292.25	268.25	4259.25	4598.25	4163.25	4528.75	4152.25	5060.75	280.25	282.75	4443.25	4962.75	4378.25	4810.75	4439.25	4827.75	278.25	268.75	4181.75	4156.75	3865.25	3965.75	4584.25	4595.75	1453.25	1510.75		14:06:00	4886	4772.33	2875.33	2683.33	402	422.667	147	144.333	114.667	119.667	98.3333
14:09:00	3921.5	3927.5	295	287	4620.5	4454	4499	5031.5	4415	4685.5	298	269.5	4234	4590	4151	4509	4136	5067.5	279.5	285.5	4415	4955	4337.5	4803.5	4465	4809.5	278	267.5	4168.5	4163	3862.5	3963.5	4615	4606.5	1463	1531		14:09:00	4892	4770.67	2886.33	2682.67	405.333	424.667	148.333	144	115.667	123	99
14:12:00	3925.75	3932.25	295.25	291.25	4612.25	4421.25	4504.25	5052.25	4387.25	4656.25	293.75	266.75	4240.25	4528.75	4153.75	4516.75	4148.75	5075.25	280.75	286.25	4447.25	4921.75	4349.75	4826.75	4451.75	4799.25	276.25	269.25	4173.75	4146.25	3882.75	3971.75	4615.25	4578.75	1465.25	1538.25		14:12:00	4893.17	4773.5	2898.17	2710.17	404.833	427.833	148.5	144.5	113.5	119.833	98.8333
14:15:00	3923.25	3922.25	295.75	287.75	4623.25	4441.25	4494.75	5057.75	4368.75	4668.25	294.75	269.25	4253.25	4569.25	4174.25	4524.75	4164.75	5078.25	281.75	285.75	4425.25	4967.25	4365.25	4841.75	4442.25	4814.75	279.25	267.25	4185.75	4152.25	3877.25	3959.75	4588.25	4588.75	1467.25	1530.25		14:15:00	4895.5	4769.17	2904.83	2724.83	407.833	427.833	148.833	146.167	115.167	121.167	99.1667
14:18:00	3897	3922	296.5	290.5	4625.5	4449	4509	5065	4386.5	4669	296.5	271.5	4245.5	4587	4165	4529	4134.5	5104.5	282	290.5	4437.5	4965.5	4379.5	4817.5	4451.5	4818	280	268.5	4165	4163	3868	3961	4606.5	4591.5	1490	1551		14:18:00	4894.17	4781.83	2916.83	2717.5	407.833	430.833	148.5	144.5	115.5	119.833	98.8333
14:21:00	3915.25	3924.25	296.75	291.75	4628.25	4448.25	4511.25	5057.75	4400.75	4665.75	294.75	272.25	4261.75	4536.25	4176.75	4517.25	4149.75	5091.25	283.75	290.75	4419.25	4938.75	4374.75	4815.75	4425.75	4798.25	281.25	269.25	4183.75	4153.75	3871.75	3970.75	4589.25	4581.25	1491.75	1552.75		14:21:00	4890.17	4768.83	2919.5	2719.5	409.833	426.833	148.167	145.5	114.167	121.167	100.167
14:24:00	3932	3926.5	299	290.5	4623.5	4417.5	4506.5	5040	4417	4672.5	300.5	272.5	4242.5	4565	4180.5	4541	4175.5	5062	285	290	4447.5	4966.5	4370	4813.5	4443.5	4802	282.5	272.5	4192.5	4163	3857	3957.5	4607.5	4580	1484	1554.5		14:24:00	4885.33	4753.67	2940.67	2729	411.333	431.333	147.667	145.667	114.333	120	99
14:27:00	3920.5	3920.5	300.5	293.5	4609.5	4425	4505.5	5050	4396.5	4669	298.5	272	4240	4592	4180	4524.5	4147	5091	285.5	287.5	4422.5	4935.5	4354	4844.5	4453	4804.5	281.5	271	4194.5	4147	3868	3962.5	4583	4581.5	1498	1568		14:27:00	4886.5	4778.17	2936.83	2736.17	414.167	434.5	148.167	147.5	116.167	119.5	100.167
14:30:00	3921.25	3925.75	300.75	294.25	4608.25	4434.25	4526.75	5077.75	4402.75	4658.25	302.75	274.25	4262.75	4551.75	4186.25	4533.25	4165.75	5126.25	285.75	291.25	4420.25	4958.75	4366.25	4824.75	4427.75	4792.75	283.25	274.25	4170.75	4151.75	3874.75	3964.25	4595.25	4575.25	1498.25	1573.25		14:30:00	4891.5	4785.83	2957.83	2757.83	414.833	435.167	151.167	145.833	116.167	119.833	99.5
14:33:00	3927.25	3925.75	302.25	290.75	4618.25	4433.75	4520.75	5065.25	4394.25	4665.25	299.25	274.25	4255.25	4572.75	4172.25	4534.75	4165.75	5123.25	287.75	292.25	4413.25	4960.75	4372.75	4828.25	4425.25	4801.25	284.75	272.75	4189.75	4168.25	3865.75	3944.25	4579.75	4575.25	1506.75	1570.25		14:33:00	4910.83	4782.5	2954.83	2761.17	416.5	437.833	149.5	146.167	115.833	120.167	99.5
14:36:00	3919.5	3936.5	299	293.5	4606	4419	4519	5081	4405.5	4659	300	275.5	4234.5	4586	4192.5	4539.5	4146	5112	287	294	4429.5	4965	4356.5	4840.5	4447.5	4796.5	285.5	274.5	4194.5	4142.5	3868.5	3969	4585.5	4564.5	1513	1585.5		14:36:00	4907.33	4765.33	2953.67	2766	420.333	437	149	148.333	114.667	122	99.6667
14:39:00	3909.5	3920.5	303	297	4609	4443	4517	5069.5	4390.5	4673	300.5	276	4250.5	4543	4188	4564	4169.5	5109.5	285.5	292.5	4441	4944	4372.5	4816	4424	4807	286	274.5	4168.5	4150	3859	3961.5	4586.5	4558	1521.5	1589		14:39:00	4883.67	4787	2979	2775.33	419.333	438.333	150.333	145.667	114	120.333	98.6667
14:42:00	3913.25	3933.75	303.25	295.75	4620.75	4429.25	4515.75	5071.75	4406.25	4668.25	303.25	276.25	4260.75	4568.25	4184.25	4552.25	4186.25	5110.25	289.75	293.75	4422.75	4951.75	4370.75	4832.75	4436.75	4784.75	287.75	275.75	4171.25	4151.75	3875.75	3964.75	4595.25	4573.75	1515.75	1591.25		14:42:00	4903.5	4769.83	2976.17	2791.5	419.5	442.167	150.167	146.833	115.833	121.167	99.5
14:45:00	3924.75	3940.25	302.25	295.25	4608.75	4424.25	4531.75	5065.25	4408.25	4663.25	303.75	278.25	4233.75	4562.75	4205.25	4580.25	4161.25	5141.75	289.75	296.75	4420.25	4950.75	4384.75	4828.25	4451.75	4798.25	287.25	275.25	4182.25	4140.25	3886.75	3968.25	4588.75	4583.75	1532.75	1598.25		14:45:00	4922.83	4776.83	2993.83	2797.17	422.5	444.5	150.5	147.5	115.5	122.167	99.1667
14:48:00	3928.5	3923	304.5	294	4593.5	4443	4519	5079	4413.5	4657	301.5	277	4243	4560	4209.5	4567	4172	5101	291	295	4416.5	4950.5	4368.5	4837	4430.5	4778.5	286.5	277	4184	4148	3855.5	3957	4586.5	4571.5	1522.5	1606		14:48:00	4898.33	4764.33	2995.33	2795.67	422.333	444	149	147	114.333	121.333	99.6667
14:51:00	3904	3938.5	302	297.5	4610.5	4419.5	4498.5	5062.5	4395.5	4692	305	280.5	4243.5	4568.5	4209	4577.5	4182.5	5122.5	291.5	296	4402.5	4949.5	4365.5	4829	4422.5	4787.5	291	278	4176	4135.5	3855.5	3975	4588.5	4550.5	1538	1590.5		14:51:00	4887.33	4789.67	3011.33	2801.33	423	445	151.333	146	115	120.667	98.3333
14:54:00	3941.25	3917.25	306.75	298.75	4602.75	4425.25	4538.25	5089.75	4393.25	4650.75	305.75	279.25	4244.25	4570.25	4213.25	4572.75	4187.75	5124.75	291.25	296.75	4431.75	4920.75	4378.25	4842.25	4440.25	4807.75	289.75	279.75	4165.75	4129.25	3844.75	3937.25	4599.75	4579.75	1539.25	1620.75		14:54:00	4900.33	4783.33	3011.33	2821.33	426	445	151	147	115.333	121.333	100
14:57:00	3928.75	3934.25	310.25	300.25	4597.25	4432.25	4537.25	5077.25	4420.25	4657.25	303.75	276.25	4257.75	4559.75	4184.75	4571.75	4170.25	5137.75	290.75	295.25	4425.25	4952.25	4365.75	4834.25	4426.25	4805.75	291.25	279.25	4167.75	4141.75	3876.25	3941.25	4626.25	4554.25	1543.25	1614.25		14:57:00	4868.17	4773.83	3027.17	2821.5	427.833	454.167	151.5	148.5	115.5	121.167	98.8333
15:00:00	3908.75	3944.75	307.25	299.75	4614.75	4423.75	4535.25	5094.25	4401.25	4661.25	306.25	279.75	4244.75	4576.75	4216.25	4584.25	4178.75	5096.75	292.25	298.75	4437.25	4949.25	4372.75	4838.25	4419.75	4777.75	289.75	279.75	4178.25	4155.75	3857.75	3954.75	4574.75	4547.25	1544.75	1615.25		15:00:00	4880.33	4765	3025.67	2827.33	430.333	448.667	152.333	147.333	116	120.333	99.3333
15:03:00	3920.75	3941.25	306.75	301.25	4610.75	4428.25	4536.75	5075.75	4416.25	4632.25	311.25	277.25	4257.25	4562.75	4205.25	4581.75	4167.75	5129.75	293.75	300.75	4427.25	4948.75	4372.75	4823.75	4444.25	4769.25	292.25	277.25	4170.75	4114.75	3860.25	3947.75	4575.75	4587.75	1555.75	1641.75		15:03:00	4893	4802.33	3053.67	2836	430	453.333	152	148	115	120	98.6667
15:06:00	3920.5	3928.5	309	299.5	4597	4423.5	4529.5	5091	4434	4654.5	309	282	4235.5	4548.5	4215.5	4585.5	4193.5	5118	293	301	4413.5	4943	4367.5	4857	4436	4780.5	292	282	4165	4125	3858	3955	4567.5	4551.5	1558.5	1642		15:06:00	4885.83	4780.5	3054.5	2853.17	431.5	452.833	151.167	148.167	115.833	120.167	99.1667
15:09:00	3920.25	3929.75	310.25	300.75	4616.75	4408.25	4545.75	5093.75	4417.25	4647.25	309.75	282.25	4238.25	4565.25	4222.25	4576.25	4197.75	5095.25	295.25	300.75	4426.25	4949.25	4380.75	4854.25	4421.75	4778.75	288.25	282.25	4182.75	4149.25	3851.75	3961.75	4570.75	4583.25	1564.25	1626.75		15:09:00	4902	4781.67	3050.67	2854.33	433	454.333	149.333	147.667	115.667	120.333	97.6667
15:12:00	3915.5	3914	310.5	305.5	4590.5	4433.5	4552	5096.5	4419.5	4648.5	312	284	4225.5	4574.5	4222.5	4584	4180	5105.5	296.5	303	4417.5	4949.5	4386.5	4831	4456.5	4777	295	282	4170	4123.5	3851	3962	4585	4565	1570.5	1650		15:12:00	4896.33	4776.33	3057.67	2854.33	436.667	454.667	152.333	148	114.667	122	99.6667
15:15:00	3922.25	3928.25	312.75	300.75	4595.75	4437.25	4525.75	5096.25	4408.25	4629.25	312.75	283.75	4236.25	4514.75	4232.75	4606.75	4192.25	5137.75	293.75	300.75	4434.75	4923.25	4371.25	4854.25	4413.75	4766.25	295.75	281.25	4143.25	4137.25	3862.25	3930.75	4589.75	4541.25	1573.75	1657.25		15:15:00	4880	4776.67	3077	2860.67	435.333	458	153	147.667	115.667	121	100.333
15:18:00	3932	3929.5	308.5	303.5	4596.5	4418	4535.5	5079.5	4411.5	4650.5	313	283.5	4241.5	4555.5	4240	4596.5	4197	5150.5	295.5	303.5	4428	4923.5	4365	4837	4418.5	4781	294.5	279.5	4162.5	4145.5	3865	3960	4582.5	4559.5	1575	1640.5		15:18:00	4883.5	4766.17	3081.83	2872.83	439.833	461.167	151.833	150.5	115.5	122.167	98.8333
15:21:00	3903.25	3949.75	312.25	304.25	4598.25	4433.75	4548.25	5081.75	4398.25	4639.75	314.25	284.75	4248.75	4544.25	4231.75	4582.25	4202.25	5117.25	296.25	303.75	4419.75	4927.75	4369.75	4846.75	4429.25	4775.25	297.75	281.25	4173.75	4118.75	3828.75	3943.25	4555.25	4556.75	1585.25	1657.75		15:21:00	4893.17	4772.5	3086.5	2880.17	441.833	458.5	151.833	148.5	115.5	121.833	99.5
15:24:00	3924.5	3923.5	311.5	307.5	4575.5	4448	4543	5112	4422.5	4642	311.5	284.5	4230.5	4568	4236	4613.5	4207.5	5135	300	304.5	4419.5	4947	4381.5	4835.5	4402.5	4774	296.5	288	4168.5	4146	3847	3954.5	4593.5	4557.5	1595	1673		15:24:00	4878.67	4791	3100	2902.33	440.333	467	154	148.333	115.333	121	99.6667
15:27:00	3919.5	3905	316	304.5	4590.5	4409	4558.5	5111	4428	4657	315.5	286.5	4241.5	4562.5	4235	4616.5	4196.5	5123.5	299.5	304	4420.5	4940.5	4369.5	4869	4418.5	4771.5	295.5	285	4170.5	4133	3844.5	3975	4562.5	4542	1592	1646		15:27:00	4884.33	4764	3097.67	2903.33	445	464.667	152	149.333	115.333	121.667	99.6667
15:30:00	3922	3932	316	306	4605	4422	4558.5	5093.5	4402.5	4659.5	317.5	286.5	4233	4561.5	4249.5	4615	4199	5148	299	307.5	4420	4941.5	4381.5	4872.5	4437.5	4784.5	299.5	286.5	4180	4146.5	3870.5	3965.5	4550	4529.5	1604.5	1682.5		15:30:00	4898	4778.33	3114.33	2908	447	466.667	154.667	148	116.333	121.333	100
15:33:00	3923	3939.5	316	307.5	4600.5	4428	4562.5	5089	4404	4655	315.5	288	4234.5	4537	4252.5	4607	4203.5	5143	300.5	305	4431.5	4930.5	4401	4851.5	4422.5	4780.5	297.5	290	4170.5	4128.5	3880	3955.5	4573	4557	1603.5	1685		15:33:00	4885	4772	3118.67	2923	445	469	151.333	148	116	121.333	99.3333
15:36:00	3915.75	3924.25	319.25	306.75	4614.75	4412.25	4559.75	5085.25	4397.75	4630.25	317.25	288.25	4242.75	4556.75	4240.25	4625.25	4208.25	5130.75	300.75	307.75	4405.75	4933.25	4398.75	4863.25	4406.75	4776.75	299.25	287.75	4171.25	4141.75	3844.25	3952.25	4575.25	4549.25	1614.75	1678.75		15:36:00	4907.5	4772.83	3132.5	2912.83	449.167	470.5	153.167	148.833	117.5	122.167	99.8333
15:39:00	3888.5	3935.5	319	309.5	4601.5	4420.5	4559	5106.5	4411.5	4644.5	316	290	4235.5	4565.5	4254.5	4620	4203.5	5138.5	303	308.5	4425.5	4920	4375.5	4839	4406	4758	299	287.5	4142	4118	3863.5	3952.5	4549.5	4551.5	1622	1696		15:39:00	4892.33	4780	3141	2925	447	471.333	152.667	150	116.333	120	100.333
15:42:00	3895	3923.5	316.5	308	4593.5	4443.5	4551.5	5110	4412	4651.5	317	289	4237	4547.5	4257.5	4649	4192.5	5141.5	301	308	4425.5	4900	4394	4856.5	4422.5	4796	301	291.5	4158	4113.5	3856.5	3949	4577	4575.5	1624.5	1706		15:42:00	4905.83	4781.5	3143.5	2933.17	451.167	471.833	153.167	150.5	115.833	121.5	99.8333
15:45:00	3919.25	3928.25	321.25	309.25	4604.75	4420.75	4557.25	5077.75	4408.75	4645.75	318.25	293.25	4224.25	4558.75	4248.25	4624.25	4221.25	5162.25	303.75	310.75	4401.75	4915.25	4400.75	4855.75	4409.75	4772.25	301.25	291.25	4179.75	4145.75	3843.75	3944.25	4568.75	4557.25	1623.75	1708.25		15:45:00	4895.83	4786.5	3163.83	2936.83	453.5	476.5	154.167	150.833	116.833	121.167	99.8333
15:48:00	3906	3958.5	319.5	313	4583	4411	4551.5	5123.5	4417	4658	320	289.5	4228	4544.5	4264	4642.5	4199	5149.5	302.5	310.5	4432	4931.5	4385	4860.5	4406.5	4779	300	293.5	4139.5	4129.5	3842	3949.5	4579	4553	1633.5	1716		15:48:00	4894.33	4780	3160	2953.33	451.667	474.667	154	150.667	117.333	122.333	100.333
15:51:00	3914.75	3927.75	321.25	311.75	4593.25	4423.75	4558.75	5106.25	4398.75	4650.75	316.75	292.25	4224.75	4521.25	4261.75	4638.75	4213.75	5159.75	304.75	315.75	4402.25	4897.75	4406.75	4873.25	4438.75	4790.25	302.75	292.25	4156.75	4126.75	3858.75	3945.75	4586.75	4538.75	1645.25	1709.75		15:51:00	4899.67	4804.67	3174.67	2967	455.667	475.333	154.667	151	116.333	122.333	99.6667
15:54:00	3916.75	3947.25	323.75	314.25	4605.25	4408.75	4543.25	5108.25	4428.25	4644.75	320.25	293.75	4232.25	4549.25	4249.75	4645.75	4216.25	5132.75	303.75	314.75	4415.75	4931.25	4379.75	4832.25	4413.25	4768.75	301.25	292.25	4159.25	4141.75	3848.25	3954.75	4554.75	4511.75	1633.75	1714.25		15:54:00	4910.67	4786.33	3169	2959.33	457.333	481	155	152.333	117	122	100.333
15:57:00	3907.25	3926.25	323.25	316.75	4595.25	4408.75	4577.25	5124.25	4425.25	4650.25	320.25	292.75	4251.75	4560.75	4258.75	4627.75	4184.25	5122.25	308.25	314.25	4406.75	4937.25	4386.75	4858.75	4442.75	4793.25	306.25	295.75	4153.25	4119.75	3857.25	3952.75	4544.75	4544.75	1646.25	1736.25		15:57:00	4900.83	4758.17	3204.83	2968.5	458.167	483.5	154.5	152.167	117.5	121.5	98.8333
16:00:00	3914.5	3926.5	325	316	4589.5	4421	4542	5095.5	4419.5	4662.5	321.5	294.5	4224.5	4545.5	4253.5	4644	4230	5137	303.5	312.5	4411.5	4901.5	4400	4857.5	4404	4764.5	304.5	294.5	4161.5	4126.5	3836	3951.5	4549	4538	1645.5	1738.5		16:00:00	4909.83	4775.5	3209.83	2979.17	458.167	483.167	153.833	151.833	115.5	122.5	99.8333
[truncated: 1 more columns]
