# Supplementary material for: TracrRNA reprogramming enables direct PAM-independent detection of RNA with diverse DNA-targeting Cas12 nucleases
Source: Nat Commun. 2024 Jul 13;15:5909. doi: 10.1038/s41467-024-50243-x (PMC11246509; doi:10.1038/s41467-024-50243-x)
Supplement: Supplementary file 7 — Source data [file 41467_2024_50243_MOESM7_ESM.zip › Source data/Source_Data_Fig S4.xlsx]

## Sheet: Figure S4b
Figure S4b																		Figure S4c										Figure S4d
Time (hh:mm:ss)	BhCas12b				FnCas12a				LbCas12a				DpbCas12e
	Target +		Target -		Target +		Target -		Target +		Target -		Target +		Target -			Time (hh:mm:ss)	42℃ (T)		42℃ (NT)		29℃		37℃			Time (hh:mm:ss)	334-T		334-NT		94		60		45
00:00:00	244.5	252.5	229.5	262.5	175.5	191	161.5	165	170	193	165.5	155	169.5	139.5	157.5	140.5		00:00:00	210.25	187.25	205.25	174.75	179.25	160.75	219.75	201.25		00:00:00	219.75	201.25	204.25	236.25	223.75	200.25	241.25	233.25	221.75	248.25
00:03:00	247	258	236.5	273	180.5	196	163.5	172	178	202.5	167.5	161.5	169.5	140.5	159	142.5		00:03:00	235.25	202.75	251.25	202.75	184.75	163.75	229.75	213.25		00:03:00	229.75	213.25	216.25	248.25	235.25	213.25	249.25	249.25	233.25	263.75
00:06:00	266.75	272.75	252.75	290.25	175.75	199.25	162.75	169.25	186.75	221.25	169.25	162.75	166.25	138.75	155.75	141.25		00:06:00	234.5	198.5	251	205	185.5	167.5	234	216		00:06:00	234	216	219	250.5	238.5	212.5	251.5	251	237	269.5
00:09:00	295.75	308.25	281.75	319.75	171.75	195.25	159.75	170.75	203.75	248.75	173.25	166.25	168.25	138.25	155.75	139.75		00:09:00	227.75	194.25	239.75	202.75	180.25	167.75	231.25	214.25		00:09:00	231.25	214.25	217.75	248.75	233.25	207.75	250.75	251.25	231.25	264.75
00:12:00	344.25	354.25	322.25	360.25	173.75	194.25	159.75	168.25	236.75	295.25	176.25	169.75	172.75	140.75	155.25	139.25		00:12:00	222.25	193.25	232.75	194.75	183.25	166.75	229.75	212.75		00:12:00	229.75	212.75	209.75	247.75	229.25	206.75	246.75	245.75	230.75	263.75
00:15:00	394.5	403	367.5	420.5	170.5	193.5	158.5	166.5	289	359	173	168.5	177.5	148.5	152.5	138.5		00:15:00	216.5	188.5	229	189	181.5	169.5	228	212		00:15:00	228	212	208.5	244	228.5	208	243	246	223.5	262.5
00:18:00	459.75	468.75	422.75	481.25	171.25	193.25	156.75	162.75	357.75	448.25	175.25	171.25	187.75	154.25	150.75	133.75		00:18:00	213.25	185.75	216.25	186.75	182.75	167.75	224.75	206.25		00:18:00	224.75	206.25	202.75	237.75	228.25	203.75	241.75	242.25	224.75	259.75
00:21:00	529.25	537.25	484.25	542.75	167.25	190.25	158.75	163.75	454.25	556.25	177.25	169.75	200.25	166.25	150.75	136.75		00:21:00	210.25	183.25	213.25	181.75	182.25	167.75	221.25	207.75		00:21:00	221.25	207.75	197.75	234.75	223.75	202.75	237.25	242.75	220.75	261.75
00:24:00	601.5	610	553.5	623.5	169.5	191.5	156.5	165	563	682	178	172.5	214.5	178	150	134.5		00:24:00	207	179.5	210.5	180.5	180	167	222.5	205		00:24:00	222.5	205	194.5	235.5	229.5	205.5	236	240	221	258
00:27:00	664.75	683.75	612.75	693.75	166.25	192.75	154.25	163.25	680.75	825.25	177.75	171.75	233.75	192.25	149.25	134.25		00:27:00	203.75	178.75	205.75	180.25	180.25	166.25	221.75	201.25		00:27:00	221.75	201.25	190.75	228.75	228.25	206.75	235.75	239.75	224.25	256.75
00:30:00	733.25	761.75	675.25	770.25	167.25	190.75	152.25	161.75	810.25	983.75	180.75	176.75	254.75	209.75	148.75	133.75		00:30:00	205	176	202.5	179	180	169	216.5	203.5		00:30:00	216.5	203.5	187.5	225.5	230.5	212.5	237	243.5	219	259.5
00:33:00	799	827.5	744.5	846	165.5	191.5	150	161	950.5	1144.5	177.5	178.5	279	228	148	132		00:33:00	204	179	201	177	183	166.5	220.5	199.5		00:33:00	220.5	199.5	180.5	227	233.5	214	242.5	239.5	221	257.5
00:36:00	874.25	917.75	808.25	919.25	166.75	189.25	152.25	160.25	1089.75	1301.75	180.75	177.25	307.25	251.75	148.25	134.25		00:36:00	204.25	179.25	197.25	170.75	179.75	167.25	217.25	201.25		00:36:00	217.25	201.25	180.25	222.75	240.25	221.25	238.25	243.75	220.25	258.75
00:39:00	944	981	880	997.5	170	192.5	150	157.5	1237	1474	184	180	333.5	270	147	133		00:39:00	203.75	177.75	196.25	168.75	180.75	169.25	216.25	200.25		00:39:00	216.25	200.25	178.75	222.75	243.25	221.25	244.25	247.75	222.25	260.75
00:42:00	1011.5	1051	944	1070.5	170	194.5	151.5	157	1391.5	1653.5	185	179.5	360	293	149	131.5		00:42:00	204.25	181.25	192.25	166.75	179.25	166.25	214.25	197.25		00:42:00	214.25	197.25	176.75	218.25	249.25	229.25	249.75	249.75	220.25	260.25
00:45:00	1090	1131.5	1015	1148	173.5	191	152.5	157	1532	1807	186.5	181	395	320	146	132.5		00:45:00	208.75	182.25	191.75	164.75	179.75	167.75	212.75	199.25		00:45:00	212.75	199.25	172.25	217.75	254.25	238.25	251.75	251.25	223.25	263.75
00:48:00	1155.5	1210.5	1078	1224	175	195.5	150	156	1671	1976.5	188.5	183.5	427.5	345	147	131		00:48:00	210.5	182	187	163.5	181.5	168	212	198.5		00:48:00	212	198.5	173	215	263	244	255.5	254.5	226	265.5
00:51:00	1225.25	1285.75	1148.25	1312.25	173.75	195.25	149.25	154.75	1823.25	2133.75	189.25	183.75	462.25	369.75	146.75	133.25		00:51:00	215.25	189.25	189.75	163.75	179.75	168.75	213.25	198.75		00:51:00	213.25	198.75	172.75	213.25	269.75	252.25	256.25	259.75	224.75	268.25
00:54:00	1294.25	1360.25	1213.25	1385.75	175.25	195.75	149.25	153.25	1955.75	2306.25	194.25	190.75	498.25	406.25	146.75	132.75		00:54:00	215	194.5	188	163	183	166.5	213.5	196.5		00:54:00	213.5	196.5	171	213	276.5	257	263	264.5	228.5	271.5
00:57:00	1360.25	1438.25	1291.25	1448.75	178.75	199.75	147.75	154.25	2092.25	2453.25	196.25	189.25	534.25	432.75	145.75	131.75		00:57:00	225.75	198.75	184.25	158.25	181.25	168.75	213.25	200.25		00:57:00	213.25	200.25	167.25	213.75	289.75	270.25	268.75	274.25	230.75	272.75
01:00:00	1442	1511	1348	1548	180.5	202	149.5	153	2230.5	2611	199	189.5	576	463.5	143.5	130		01:00:00	228	205.5	182.5	159.5	184	169	214.5	202.5		01:00:00	214.5	202.5	169	213	296	280	273	277.5	237	278
01:03:00	1499.5	1582.5	1416	1620.5	183.5	203	148.5	151	2362	2763	201.5	192.5	623	500.5	142.5	130		01:03:00	230.5	212	182	159	177.5	167	216.5	202		01:03:00	216.5	202	166.5	211	305.5	288.5	284	281.5	237.5	282
01:06:00	1574	1670.5	1498.5	1698	182.5	206.5	146.5	151	2485.5	2911	204.5	196.5	666	534	144	129		01:06:00	238.75	217.75	180.75	156.25	181.25	167.75	218.25	203.25		01:06:00	218.25	203.25	168.25	206.75	317.75	298.75	289.75	291.75	243.75	287.25
01:09:00	1645.75	1744.75	1567.75	1794.25	187.25	205.25	146.25	148.75	2611.75	3037.75	205.75	196.75	707.25	571.25	144.75	130.25		01:09:00	248.25	227.25	180.25	157.25	181.75	170.25	220.25	205.25		01:09:00	220.25	205.25	168.25	207.75	332.25	311.75	292.25	295.75	245.75	291.75
01:12:00	1713.25	1813.75	1630.75	1855.75	189.25	211.25	148.75	148.25	2730.25	3176.75	206.25	200.75	762.75	609.75	144.25	129.25		01:12:00	256	239	176.5	154	181	167.5	218.5	206.5		01:12:00	218.5	206.5	164.5	208	341	322	307	301.5	249.5	298
01:15:00	1794	1897	1693.5	1940	191	212	146.5	150.5	2838	3302	209	204	812.5	651.5	145	127		01:15:00	263.5	246	176	155.5	183.5	170.5	224	207		01:15:00	224	207	165.5	204	352.5	330	309.5	313.5	256	301.5
01:18:00	1865.5	1975.5	1769	2017	195.5	217.5	144.5	151	2951.5	3414.5	212.5	204.5	863	691.5	142	129.5		01:18:00	277.25	258.25	175.75	151.75	182.25	170.25	225.25	207.25		01:18:00	225.25	207.25	164.75	203.75	367.75	346.75	322.25	323.25	260.75	309.75
01:21:00	1933	2066.5	1849.5	2091.5	195.5	220	145.5	146	3054.5	3546	214.5	210	919	736	140	128.5		01:21:00	287.25	272.25	173.75	152.25	183.75	170.75	225.75	212.75		01:21:00	225.75	212.75	164.25	201.25	381.75	358.75	330.25	331.75	265.75	316.75
01:24:00	1995.5	2111	1927	2178.5	200.5	220	144	147	3154.5	3633.5	217	209.5	966	770.5	140.5	127.5		01:24:00	297.75	282.25	171.25	151.25	184.25	170.25	229.75	213.25		01:24:00	229.75	213.25	162.75	205.75	396.25	371.25	340.25	337.75	272.75	322.75
01:27:00	2059.75	2203.75	1984.25	2246.25	202.75	225.25	146.25	147.25	3233.75	3744.75	220.75	212.75	1018.25	815.25	142.25	126.25		01:27:00	309.75	300.75	170.25	149.75	186.25	168.25	232.75	217.25		01:27:00	232.75	217.25	162.75	202.25	413.25	388.75	348.25	344.75	279.25	327.75
01:30:00	2144.25	2272.75	2044.25	2341.25	208.25	225.25	143.25	146.75	3337.75	3830.25	224.25	215.75	1093.25	861.25	142.25	127.25		01:30:00	326.25	312.75	168.25	151.25	182.25	169.75	235.25	219.25		01:30:00	235.25	219.25	163.25	200.75	424.75	402.75	357.25	358.75	284.75	341.75
01:33:00	2205	2354.5	2131.5	2413	213	233	144	147	3412	3905.5	228	220	1143	901.5	142.5	128.5		01:33:00	343.25	331.25	168.75	149.75	187.25	172.25	240.75	223.25		01:33:00	240.75	223.25	163.25	202.25	443.75	417.75	368.75	371.25	289.25	348.25
01:36:00	2266.25	2411.25	2190.25	2492.75	212.75	234.25	142.75	144.25	3474.75	3997.75	233.75	222.75	1193.75	954.75	139.25	127.25		01:36:00	356	347	168.5	150.5	186	174	242	223.5		01:36:00	242	223.5	161.5	200	463	432	376	379.5	300	357
01:39:00	2347.5	2500	2272	2563	216.5	235.5	143	145	3548.5	4071	236.5	223.5	1260.5	997	139.5	125.5		01:39:00	370.75	367.75	167.75	149.25	185.25	173.25	245.75	226.25		01:39:00	245.75	226.25	160.25	200.75	476.75	447.25	390.75	390.75	305.75	365.75
01:42:00	2408.25	2577.25	2333.75	2615.75	221.25	239.75	141.25	143.75	3607.75	4140.25	233.75	229.75	1317.75	1043.25	140.75	126.25		01:42:00	385.25	382.75	166.25	147.75	184.25	174.25	250.75	230.75		01:42:00	250.75	230.75	159.75	198.75	502.75	461.75	401.75	401.75	313.25	375.25
01:45:00	2476.5	2637.5	2406.5	2731	222	245.5	141.5	143	3653.5	4201.5	236.5	232	1377.5	1093.5	137.5	124.5		01:45:00	405	405	167.5	145.5	189	172	255.5	233		01:45:00	255.5	233	160.5	197.5	513	481	414.5	415.5	320	387
01:48:00	2542.25	2712.75	2466.25	2780.25	228.25	248.75	141.75	145.75	3718.25	4255.25	245.25	234.75	1443.25	1145.25	139.75	125.75		01:48:00	425.5	425.5	163	146	188.5	175	258.5	241.5		01:48:00	258.5	241.5	161.5	197	534.5	496.5	431	428.5	332	399.5
01:51:00	2609	2770.5	2551	2860.5	233	253	141.5	145	3754	4309.5	247	239.5	1504	1198	137	124.5		01:51:00	445.75	444.25	162.25	147.75	189.75	176.25	264.25	241.75		01:51:00	264.25	241.75	158.75	196.25	558.25	513.75	440.25	441.25	339.75	405.25
01:54:00	2678.75	2842.75	2602.75	2936.75	235.75	257.25	143.75	141.25	3792.25	4355.75	248.75	240.25	1564.25	1246.75	139.25	124.25		01:54:00	468.75	465.25	161.75	147.25	188.25	176.25	271.25	251.75		01:54:00	271.25	251.75	158.25	195.25	578.25	538.75	453.25	454.25	345.75	415.75
01:57:00	2754.5	2906.5	2674.5	3004.5	241	260.5	138.5	141.5	3860.5	4376.5	254	242.5	1623	1298	136	124.5		01:57:00	491.5	487	161.5	146.5	192	176.5	275	252.5		01:57:00	275	252.5	158.5	194	596.5	553.5	472.5	466.5	361	430.5
02:00:00	2808	2982	2736	3076	246	268	140.5	141.5	3860.5	4413.5	256.5	246	1686.5	1349.5	135.5	124		02:00:00	513.25	516.25	161.75	146.75	188.25	178.25	278.75	256.25		02:00:00	278.75	256.25	158.75	192.25	615.25	568.25	485.75	480.25	367.25	439.75
02:03:00	2867	3044	2795	3143	253.5	272.5	139.5	139.5	3888	4434.5	260	251.5	1759.5	1396	136	123		02:03:00	538.5	539.5	162	144	190	178.5	285.5	263.5		02:03:00	285.5	263.5	157	193.5	637	589.5	500	495.5	379.5	452
02:06:00	2932.75	3115.25	2848.25	3197.25	254.25	275.25	138.75	143.25	3914.25	4460.75	264.75	253.25	1813.75	1448.75	135.75	124.75		02:06:00	559.75	565.25	163.75	146.25	190.75	180.75	293.25	272.25		02:06:00	293.25	272.25	158.75	191.75	663.25	612.75	522.25	510.25	388.75	472.25
02:09:00	2987.5	3170	2912.5	3255	261.5	281	138.5	139.5	3924.5	4495.5	271	257.5	1879.5	1499.5	135.5	123.5		02:09:00	588	596	163.5	147.5	192	181.5	299.5	274		02:09:00	299.5	274	158.5	194	680	635.5	533.5	528	400	489
02:12:00	3047	3231	2970	3324.5	269	285	138	141.5	3969	4522.5	275	262	1942.5	1542	136	121.5		02:12:00	615.5	626	161	149.5	192.5	180	306.5	284.5		02:12:00	306.5	284.5	157	191	707.5	655.5	544	545	413	500
02:15:00	3101.5	3301	3038	3395	270.5	291.5	138	138.5	3980.5	4536.5	277.5	265.5	2003.5	1604.5	134	124		02:15:00	639	650.5	161	148	194	179.5	314	287		02:15:00	314	287	159	192	730	676.5	569	566	425.5	511.5
02:18:00	3162	3354.5	3098.5	3466.5	274	295.5	135.5	140	3995.5	4524	280.5	270	2067.5	1648.5	134	122.5		02:18:00	667.75	685.25	163.75	148.25	193.75	181.75	324.25	293.25		02:18:00	324.25	293.25	158.25	188.75	756.25	693.75	588.75	580.25	437.75	528.75
02:21:00	3231.75	3424.75	3152.75	3524.25	283.25	306.25	137.25	138.25	3981.75	4558.25	285.25	274.25	2139.75	1696.25	133.75	124.75		02:21:00	686.75	702.25	162.25	147.75	194.75	182.75	327.75	300.25		02:21:00	327.75	300.25	157.25	187.75	777.75	721.75	606.25	598.25	446.75	544.75
02:24:00	3281.5	3451	3195.5	3579	291	310.5	136	138	4000.5	4568.5	291.5	276	2189	1765	133	121.5		02:24:00	720	732.5	158.5	147	195	183.5	337.5	312		02:24:00	337.5	312	156.5	187.5	805.5	744.5	628	617.5	456.5	563.5
02:27:00	3334.5	3517.5	3244.5	3616	294	313.5	136.5	139	4008.5	4572.5	294.5	282	2241	1805	134	121.5		02:27:00	753.5	774	158.5	148.5	198.5	186	345	315.5		02:27:00	345	315.5	158	189	833.5	766	646	634.5	477	577
02:30:00	3378.5	3578	3296.5	3690	301.5	321.5	137.5	137	4013.5	4572	299.5	288.5	2306	1859	135	122.5		02:30:00	778.75	803.75	159.25	147.25	197.25	183.25	355.75	326.75		02:30:00	355.75	326.75	155.25	186.75	852.75	796.75	667.25	657.75	487.75	595.25
02:33:00	3424.25	3625.75	3346.25	3730.75	307.75	324.75	136.25	135.25	4034.75	4580.75	303.75	287.75	2383.25	1913.75	135.25	121.25		02:33:00	813.75	836.75	161.25	148.75	201.25	189.25	366.75	331.75		02:33:00	366.75	331.75	157.75	188.75	880.25	824.25	681.75	672.75	500.75	616.75
02:36:00	3476.5	3655	3407.5	3785.5	313.5	333.5	134.5	137	4026.5	4594.5	307	295	2429	1954	131	120		02:36:00	840.75	862.75	161.25	149.25	201.75	187.75	374.25	343.75		02:36:00	374.25	343.75	156.75	186.75	906.75	841.75	709.25	696.75	517.75	635.25
02:39:00	3508.25	3695.25	3419.25	3812.25	322.25	337.25	135.25	135.25	4045.75	4579.25	313.75	297.25	2483.25	1997.25	132.25	120.75		02:39:00	876.25	896.25	160.75	149.25	202.25	187.75	385.25	351.75		02:39:00	385.25	351.75	157.25	188.75	934.75	873.75	735.75	717.75	532.75	655.75
02:42:00	3562.75	3745.25	3468.25	3874.75	330.75	344.25	132.75	133.25	4023.75	4580.75	314.75	299.75	2547.25	2040.75	130.75	120.25		02:42:00	909	923.5	160.5	148.5	202	189.5	390	359		02:42:00	390	359	157.5	188	959	903	754.5	741	554	676
02:45:00	3591.75	3783.25	3521.75	3912.75	332.75	350.75	132.25	133.75	4031.75	4614.25	320.25	303.75	2602.25	2088.25	132.75	120.25		02:45:00	940.25	961.75	162.25	149.75	203.25	193.75	405.25	372.25		02:45:00	405.25	372.25	154.75	185.75	996.75	916.75	772.25	763.75	569.25	697.25
02:48:00	3656.25	3826.75	3549.25	3956.25	341.75	360.75	130.75	133.25	4034.25	4608.25	321.75	307.75	2648.25	2141.75	129.25	117.75		02:48:00	973.75	994.75	161.25	149.75	204.75	192.25	416.75	382.25		02:48:00	416.75	382.25	155.75	185.75	1018.25	955.25	795.25	786.25	582.75	715.25
02:51:00	3683	3860	3588	3998.5	347	364.5	134	132	4042	4584.5	332	312.5	2735	2194.5	134.5	119		02:51:00	1001	1027	165	153	207	194.5	425.5	395		02:51:00	425.5	395	157.5	185	1046	981	823.5	817	594	743
02:54:00	3730	3885.5	3624.5	4048	357	370.5	132.5	133.5	4037.5	4616.5	337	319	2763.5	2234.5	131.5	120.5		02:54:00	1036.25	1066.25	163.25	150.25	205.75	192.75	440.25	404.75		02:54:00	440.25	404.75	155.75	185.25	1069.25	999.75	843.75	833.75	616.25	761.25
02:57:00	3764.25	3936.25	3674.75	4080.25	363.25	378.25	132.25	131.75	4044.75	4619.75	339.75	321.25	2827.75	2282.25	130.75	120.25		02:57:00	1068	1096	165	153	206	193	452	411.5		02:57:00	452	411.5	153.5	184	1096.5	1037	869	862	633	779.5
03:00:00	3814.75	3956.75	3696.75	4112.25	363.75	387.25	129.75	130.25	4044.75	4612.75	346.25	327.25	2884.75	2313.75	131.25	119.75		03:00:00	1101.25	1133.25	164.75	151.75	209.75	192.75	465.25	423.25		03:00:00	465.25	423.25	155.75	183.25	1118.75	1064.75	888.25	877.75	652.25	796.25
03:03:00	3824	3987	3758.5	4148	377.5	394.5	128.5	130.5	4046	4603.5	349.5	329.5	2912.5	2363	129	118		03:03:00	1130.25	1163.75	164.75	154.75	210.75	196.25	475.75	438.75		03:03:00	475.75	438.75	154.25	185.25	1159.25	1099.25	923.75	909.75	673.75	827.25
03:06:00	3879	4011	3779	4178	381.5	401.5	128.5	131	4037.5	4609	354.5	334	2952.5	2395	132	117.5		03:06:00	1169	1198.5	166	154	213	197	492.5	452		03:06:00	492.5	452	155.5	184.5	1188	1125	941	930.5	687	848.5
03:09:00	3896.75	4039.25	3788.25	4204.75	388.25	409.75	128.75	128.25	4032.25	4597.25	356.25	341.75	3018.25	2431.25	131.75	119.25		03:09:00	1205	1230.5	167.5	157	209	198.5	500.5	463		03:09:00	500.5	463	152.5	185.5	1219.5	1147.5	969	963.5	706.5	870.5
03:12:00	3941.5	4081	3829.5	4254	399.5	414.5	128	128.5	4034.5	4609	366	343	3054.5	2465.5	131	118		03:12:00	1237.75	1262.75	166.75	155.75	211.75	198.75	513.75	475.25		03:12:00	513.75	475.25	154.75	184.75	1240.25	1174.25	992.25	986.25	723.25	893.75
03:15:00	3957.5	4094	3854.5	4277.5	406	424	129	131.5	4042.5	4604	366	347	3115	2503.5	129.5	120		03:15:00	1281.25	1301.75	167.75	156.25	212.75	202.75	527.75	490.25		03:15:00	527.75	490.25	156.25	183.25	1275.25	1210.75	1024.75	1010.25	743.75	924.25
03:18:00	3988	4111.5	3871.5	4303.5	413.5	430.5	129	127.5	4057.5	4599.5	372.5	352.5	3161	2560	130	117		03:18:00	1307	1324.5	169.5	156.5	216.5	200.5	542.5	505		03:18:00	542.5	505	153.5	180.5	1295.5	1234.5	1055	1035	763	938.5
03:21:00	4003.5	4135.5	3910.5	4331	423.5	435.5	129	129	4025	4579.5	380	357.5	3189.5	2586	130	117.5		03:21:00	1348.5	1364.5	166.5	155.5	216	205.5	555.5	516.5		03:21:00	555.5	516.5	155	184.5	1334	1256	1078.5	1072	783.5	965.5
03:24:00	4022.75	4158.75	3935.75	4339.25	430.25	448.25	128.25	127.25	4038.75	4603.75	383.75	365.75	3230.75	2623.75	130.75	117.75		03:24:00	1376	1402.5	169	158	217	203	573	524		03:24:00	573	524	155	183	1359	1284	1103	1095	798.5	991.5
03:27:00	4048	4169.5	3956	4387.5	438	453.5	128	125.5	4057	4596.5	388.5	370.5	3293	2665	130.5	119		03:27:00	1419	1438.5	168.5	158	218	205	589	541		03:27:00	589	541	153.5	182	1382.5	1317.5	1132	1121.5	823.5	1016.5
03:30:00	4061	4172	3970	4394.5	446.5	464	128	126.5	4047	4598	390	373.5	3312	2688	132	119.5		03:30:00	1461.75	1476.25	168.25	160.25	221.75	206.25	598.25	557.25		03:30:00	598.25	557.25	155.25	184.75	1421.25	1354.25	1146.25	1151.25	839.25	1038.25
03:33:00	4105	4205	3998.5	4419.5	456	471.5	125.5	126.5	4042.5	4570	396.5	374	3352.5	2716	131	121		03:33:00	1490.75	1499.75	170.25	157.25	221.25	207.75	617.25	572.25		03:33:00	617.25	572.25	155.25	181.25	1445.25	1373.25	1180.75	1170.25	862.75	1063.25
03:36:00	4107	4212	3994	4446	466	477.5	126.5	126.5	4047	4579	405	382.5	3397	2764.5	129.5	119.5		03:36:00	1522.5	1544	172	160	222.5	208.5	633.5	586.5		03:36:00	633.5	586.5	153.5	183	1473.5	1406.5	1208.5	1202	888	1081.5
03:39:00	4126	4236.5	4030.5	4446.5	474.5	493.5	124	125.5	4031	4587	407.5	389	3420.5	2786.5	131	120		03:39:00	1563.75	1580.25	175.25	164.25	225.75	211.75	645.25	600.75		03:39:00	645.25	600.75	155.75	183.75	1507.25	1427.25	1238.75	1236.25	909.75	1119.25
03:42:00	4141.75	4260.75	4037.75	4487.75	477.25	498.75	123.25	124.25	4035.75	4600.75	416.25	392.25	3445.75	2815.25	128.75	115.25		03:42:00	1600.25	1612.25	172.75	161.25	223.75	213.25	665.75	619.25		03:42:00	665.75	619.25	153.75	182.25	1536.25	1462.75	1263.75	1260.25	930.75	1142.75
03:45:00	4144.25	4247.25	4034.25	4472.25	488.75	507.75	125.75	125.75	4050.75	4595.75	423.25	398.75	3499.25	2839.25	128.75	119.25		03:45:00	1643.5	1649.5	173.5	162	226	214.5	680	636.5		03:45:00	680	636.5	154.5	182.5	1568.5	1487.5	1304	1293	950.5	1170.5
03:48:00	4166	4267	4057.5	4517	497	515	123	123.5	4033.5	4604.5	425.5	401.5	3516.5	2876.5	130	118		03:48:00	1676.25	1683.75	175.75	165.25	230.75	213.25	693.25	654.25		03:48:00	693.25	654.25	154.25	181.25	1590.75	1519.25	1331.25	1322.25	972.75	1206.25
03:51:00	4176.75	4271.25	4076.25	4513.75	503.75	524.25	124.25	124.25	4057.25	4581.25	429.25	406.75	3527.75	2900.75	130.75	119.25		03:51:00	1707.5	1720	174.5	163	230	218.5	714.5	666		03:51:00	714.5	666	154.5	183.5	1635	1560.5	1364.5	1350.5	994.5	1238.5
03:54:00	4202.75	4277.25	4092.25	4519.75	515.25	534.75	123.25	121.75	4062.25	4588.75	437.75	413.25	3587.75	2939.75	130.75	119.25		03:54:00	1736	1746	177.5	164	233	219	723.5	682		03:54:00	723.5	682	155	182.5	1658	1586.5	1397.5	1391.5	1015	1258
03:57:00	4217.5	4294.5	4094.5	4521	526	540.5	123	122.5	4041.5	4589.5	441	418	3604.5	2956	132	120		03:57:00	1774.25	1786.75	177.75	166.25	234.75	222.25	746.75	702.25		03:57:00	746.75	702.25	155.75	182.25	1687.75	1609.75	1418.75	1414.75	1038.75	1298.75
04:00:00	4213.75	4300.25	4107.25	4562.75	528.75	547.25	119.25	121.25	4051.25	4591.25	441.25	420.75	3628.25	2976.75	129.75	119.25		04:00:00	1816.25	1818.75	178.25	166.25	239.25	220.25	765.75	717.75		04:00:00	765.75	717.75	153.75	181.25	1709.25	1649.25	1445.25	1432.75	1066.25	1320.75
04:03:00	4232.75	4313.25	4116.25	4550.75	541.75	561.75	120.25	121.25	4039.75	4599.25	451.25	424.75	3658.25	3012.25	130.25	120.25		04:03:00	1847.75	1850.25	177.75	168.75	235.75	223.25	783.75	735.25		04:03:00	783.75	735.25	155.75	182.75	1746.25	1674.75	1476.25	1466.75	1089.25	1338.75
04:06:00	4229.25	4321.75	4126.25	4551.75	551.75	569.25	119.25	122.75	4047.75	4589.75	455.75	431.25	3671.25	3022.25	130.25	118.25		04:06:00	1878	1888.5	179	169	236	225	803	757		04:06:00	803	757	153.5	183	1788.5	1707.5	1509	1499.5	1110	1375.5
04:09:00	4272	4331	4137	4573.5	560.5	580.5	120	121	4039.5	4602	461.5	437.5	3699	3055.5	128.5	120		04:09:00	1911	1907	180	168.5	239.5	228	830	773		04:09:00	830	773	156	181.5	1809.5	1733	1535.5	1537.5	1135	1404
04:12:00	4265.5	4319.5	4141	4545	569.5	584.5	119	122.5	4042	4564	468.5	441.5	3754.5	3068.5	130.5	119		04:12:00	1951.25	1959.25	178.25	170.25	243.75	228.25	838.75	788.25		04:12:00	838.75	788.25	158.25	180.75	1849.25	1762.75	1566.75	1565.25	1164.75	1441.25
04:15:00	4268.75	4317.25	4172.25	4563.25	575.25	593.75	121.25	119.25	4051.75	4574.75	476.25	448.75	3751.25	3102.75	131.75	118.75		04:15:00	1983	1981.5	181.5	172.5	245.5	229.5	858.5	813.5		04:15:00	858.5	813.5	156	184	1865.5	1792.5	1588.5	1598	1181	1459
04:18:00	4261	4336.5	4161.5	4577	583	613.5	121.5	120	4054	4605	477	452	3767.5	3099	131.5	119		04:18:00	2017.25	2020.75	180.75	173.25	247.25	233.25	881.25	832.75		04:18:00	881.25	832.75	156.25	184.25	1901.25	1831.75	1628.25	1626.75	1215.75	1486.75
04:21:00	4274.5	4328	4157.5	4570	597.5	620	120.5	119.5	4042.5	4583.5	486.5	457.5	3793.5	3136.5	132.5	120.5		04:21:00	2042.75	2038.75	183.25	172.75	249.75	230.25	897.25	843.75		04:21:00	897.25	843.75	156.25	183.75	1938.75	1847.25	1658.25	1655.75	1241.25	1509.25
04:24:00	4281.75	4358.75	4174.75	4596.75	603.25	632.25	119.75	118.75	4057.75	4590.75	490.25	462.75	3810.25	3157.75	131.75	121.75		04:24:00	2084.5	2084.5	182.5	173.5	251.5	233.5	913.5	865		04:24:00	913.5	865	154.5	180.5	1953	1880.5	1685.5	1698.5	1252.5	1546
04:27:00	4294	4336	4158.5	4595.5	616.5	636.5	119.5	120	4052	4600.5	498.5	471.5	3815	3167.5	129	121		04:27:00	2103.25	2121.25	183.75	177.75	251.75	234.75	944.75	893.25		04:27:00	944.75	893.25	156.25	181.25	1979.25	1916.75	1718.75	1714.25	1277.75	1577.75
04:30:00	4295	4346	4171	4575	627	643.5	118	119	4043.5	4586.5	499.5	476	3850	3188	133.5	117.5		04:30:00	2143.75	2138.75	186.25	178.25	255.25	237.75	959.75	908.75		04:30:00	959.75	908.75	159.25	186.25	2006.25	1933.25	1759.75	1751.25	1308.25	1619.25
04:33:00	4303.5	4361.5	4185	4571.5	633.5	660	119.5	119.5	4039	4595	512.5	483.5	3839.5	3188.5	132.5	122		04:33:00	2180.25	2185.75	185.25	178.25	256.25	237.25	978.75	926.75		04:33:00	978.75	926.75	155.25	182.75	2038.75	1956.25	1777.75	1783.25	1333.25	1640.25
04:36:00	4295	4350	4184	4603	649.5	666	119.5	119	4034.5	4589.5	511.5	488	3878	3218	132.5	120.5		04:36:00	2211.75	2213.25	188.25	179.25	257.25	243.75	1005.25	943.75		04:36:00	1005.25	943.75	157.25	184.75	2069.25	1999.25	1809.25	1809.25	1357.25	1665.25
04:39:00	4284.75	4363.25	4203.75	4582.75	652.75	669.25	117.75	114.75	4038.25	4591.25	521.75	493.75	3893.25	3212.75	132.25	120.75		04:39:00	2248.25	2253.75	188.75	179.75	259.75	242.25	1018.25	963.75		04:39:00	1018.25	963.75	158.25	183.75	2095.75	2028.25	1830.25	1845.75	1400.25	1712.75
04:42:00	4301.5	4367.5	4191	4595.5	669	689.5	116.5	117	4051	4596	524.5	497	3890	3233.5	129.5	120.5		04:42:00	2278.25	2272.25	191.75	183.75	264.25	244.25	1041.75	987.25		04:42:00	1041.75	987.25	158.75	186.75	2128.25	2061.75	1865.75	1879.25	1407.75	1736.75
04:45:00	4313.5	4339	4190	4600	677.5	702	116	117.5	4042.5	4617	529.5	504	3904.5	3241	132.5	121.5		04:45:00	2303	2303	190.5	183	266.5	249	1065	1010		04:45:00	1065	1010	156.5	183.5	2151.5	2078.5	1926	1917	1445	1765.5
04:48:00	4333	4373	4208	4601.5	686	706	115.5	117	4063	4601.5	536.5	505.5	3935	3270	133.5	121		04:48:00	2352.5	2320.5	193.5	182	268	248	1082	1031.5		04:48:00	1082	1031.5	158	186	2185	2116.5	1924.5	1941.5	1466.5	1792
04:51:00	4318.75	4348.25	4222.25	4608.25	694.25	719.75	116.75	115.75	4040.75	4590.75	545.25	513.25	3931.75	3274.75	133.75	120.75		04:51:00	2384	2353.5	194.5	184	265	250.5	1101.5	1050.5		04:51:00	1101.5	1050.5	158.5	185	2219	2152	1952	1977.5	1493	1844
04:54:00	4330	4355.5	4194	4605	704.5	726.5	116	117.5	4046	4589	549	517.5	3952	3279.5	133	121.5		04:54:00	2404.75	2378.25	196.75	185.25	271.25	252.25	1132.75	1068.75		04:54:00	1132.75	1068.75	158.75	185.25	2239.75	2177.75	1997.75	1995.75	1527.75	1877.25
04:57:00	4341.25	4373.25	4217.75	4598.75	711.75	744.75	115.75	115.25	4047.25	4602.25	554.75	522.75	3977.75	3305.75	131.75	121.25		04:57:00	2434	2422	194.5	184.5	272	254.5	1147	1091		04:57:00	1147	1091	158.5	187.5	2272	2205	2026.5	2034	1552	1901
05:00:00	4331	4369.5	4189.5	4611	725.5	750.5	117.5	115	4056	4598.5	560	531	3958.5	3301	134.5	121		05:00:00	2456.25	2450.25	193.75	184.25	277.25	256.25	1165.75	1112.75		05:00:00	1165.75	1112.75	161.25	187.75	2294.75	2226.75	2044.25	2076.25	1571.25	1935.25
05:03:00	4338	4373.5	4203	4606	738	764.5	115.5	114	4046	4613.5	567.5	529.5	3973	3314	134.5	122		05:03:00	2495.75	2473.25	194.25	187.75	275.75	254.75	1190.25	1134.25		05:03:00	1190.25	1134.25	159.75	183.75	2335.25	2254.25	2101.75	2103.75	1603.75	1977.25
05:06:00	4336	4379.5	4201.5	4584	744.5	774	115	114	4036.5	4606	572.5	542	3996.5	3348.5	132.5	122.5		05:06:00	2524.5	2483	196.5	189	280.5	256.5	1207.5	1164		05:06:00	1207.5	1164	159	183.5	2356	2283	2122	2141.5	1638	2002.5
05:09:00	4301.5	4355.5	4228.5	4623.5	759.5	785	113.5	116	4071	4584.5	580	546.5	3991	3344.5	134	124		05:09:00	2566.25	2514.25	201.75	187.75	282.25	261.25	1229.25	1185.25		05:09:00	1229.25	1185.25	159.25	188.25	2383.25	2319.25	2140.75	2166.75	1653.25	2040.25
05:12:00	4346.25	4369.25	4228.75	4592.75	766.75	798.25	115.75	111.25	4045.25	4593.25	582.75	550.75	3990.25	3349.75	134.75	124.25		05:12:00	2593.75	2530.75	199.75	190.75	285.75	262.75	1262.75	1208.75		05:12:00	1262.75	1208.75	161.25	189.75	2410.25	2340.75	2174.75	2206.75	1687.25	2077.25
05:15:00	4343	4369	4213	4580.5	777.5	807.5	114.5	114	4049	4608.5	590	553.5	4022	3358.5	134	122		05:15:00	2619	2577	199.5	192.5	287	266	1280	1224		05:15:00	1280	1224	159.5	188.5	2441	2366	2210	2242	1713.5	2092.5
05:18:00	4332.75	4388.75	4212.25	4604.25	784.75	818.75	111.25	114.25	4064.25	4621.25	594.25	558.25	4019.75	3367.25	135.75	124.25		05:18:00	2632.25	2584.75	200.75	193.25	288.75	268.25	1306.75	1244.75		05:18:00	1306.75	1244.75	162.25	188.75	2478.25	2376.75	2235.75	2265.25	1731.25	2129.75
05:21:00	4333.5	4372	4205	4584	800	826	114	114.5	4056.5	4592.5	600.5	564.5	4028	3363	136.5	125.5		05:21:00	2674.5	2611	201.5	194.5	292	272	1325.5	1269		05:21:00	1325.5	1269	161.5	187	2511.5	2417.5	2270.5	2290	1768	2134
05:24:00	4343.25	4387.75	4203.75	4578.75	814.75	843.75	114.25	114.25	4061.75	4600.75	609.25	574.25	4027.75	3385.25	136.25	123.25		05:24:00	2701	2635	201.5	192.5	295	272.5	1336.5	1279.5		05:24:00	1336.5	1279.5	162	192	2523.5	2440.5	2297	2330	1798	2195
05:27:00	4335.75	4377.75	4204.25	4599.25	816.25	842.75	113.75	111.25	4047.75	4609.75	616.75	581.25	4040.75	3386.25	133.25	126.25		05:27:00	2725.5	2659.5	204	196	297.5	273.5	1372.5	1310.5		05:27:00	1372.5	1310.5	160.5	189.5	2547	2453	2318.5	2372	1811.5	2238.5
05:30:00	4321.5	4365.5	4208.5	4573	828.5	856	115	112.5	4059.5	4606.5	620	585.5	4051.5	3381	136.5	125		05:30:00	2737	2699.5	203.5	198.5	298.5	275.5	1397	1342		05:30:00	1397	1342	162.5	188.5	2587.5	2499	2358	2395.5	1867	2257.5
05:33:00	4348.25	4372.75	4216.25	4581.75	847.75	871.25	111.75	112.25	4062.75	4608.25	623.75	592.25	4084.25	3374.75	136.75	125.75		05:33:00	2772	2721.5	205.5	199	301	280	1418	1350		05:33:00	1418	1350	163	192	2606.5	2504.5	2379.5	2425.5	1893.5	2309.5
05:36:00	4338.5	4372.5	4216.5	4597	853	879	112	113	4056	4620	625.5	595.5	4054.5	3390	138	123.5		05:36:00	2803	2727.5	204.5	197	305.5	281.5	1445.5	1374.5		05:36:00	1445.5	1374.5	162.5	189	2620	2537.5	2402	2451	1905	2333
05:39:00	4344.5	4379	4217	4573	863.5	888	113	112	4051.5	4589.5	640	603.5	4068	3406	138.5	128.5		05:39:00	2825	2757.5	209.5	199.5	305.5	285.5	1465.5	1403.5		05:39:00	1465.5	1403.5	163.5	190	2646.5	2565	2438.5	2477	1949	2361.5
05:42:00	4336.5	4360.5	4205.5	4580	873.5	897	111	110.5	4057	4596	643.5	609	4094	3413	137	125.5		05:42:00	2861.75	2780.25	208.25	202.25	308.75	286.75	1481.25	1417.75		05:42:00	1481.25	1417.75	162.75	192.25	2673.25	2574.75	2472.25	2522.75	1965.25	2399.75
05:45:00	4348.75	4382.75	4215.75	4565.25	885.25	912.25	110.25	110.75	4068.75	4583.25	643.75	612.25	4089.75	3424.25	136.75	126.25		05:45:00	2867	2792.5	211	203	314.5	288.5	1507	1446		05:45:00	1507	1446	164.5	194.5	2691	2610	2489	2542.5	1984.5	2427
05:48:00	4353	4376.5	4214	4570.5	893.5	921	111	109	4052.5	4618.5	649	613.5	4078.5	3403.5	137.5	125.5		05:48:00	2893.25	2826.75	212.75	206.75	319.75	291.75	1536.25	1470.25		05:48:00	1536.25	1470.25	164.25	191.75	2715.25	2629.75	2540.75	2578.25	2009.75	2453.25
05:51:00	4325.5	4351	4212	4552	903.5	934.5	110.5	110	4042.5	4601.5	657.5	621.5	4063.5	3416	137	129		05:51:00	2915.25	2852.25	212.25	202.75	318.25	292.75	1549.25	1491.75		05:51:00	1549.25	1491.75	164.25	190.25	2733.25	2648.75	2537.75	2611.25	2044.25	2494.25
05:54:00	4318.5	4363.5	4199.5	4541.5	908	949.5	110	112	4049.5	4580.5	663	625.5	4079	3425	137.5	126		05:54:00	2946.25	2865.25	213.25	207.25	317.75	294.25	1572.25	1511.75		05:54:00	1572.25	1511.75	163.75	190.25	2755.25	2680.25	2599.25	2648.75	2067.25	2524.75
05:57:00	4326.75	4355.75	4226.25	4573.25	923.75	958.25	110.25	110.75	4066.25	4593.75	668.75	634.25	4085.25	3412.25	138.75	125.75		05:57:00	2956.25	2874.25	215.25	206.75	321.75	299.25	1600.75	1538.25		05:57:00	1600.75	1538.25	164.75	192.25	2778.75	2712.25	2632.25	2673.25	2093.25	2565.25
06:00:00	4321.25	4353.25	4204.75	4545.75	940.25	966.75	110.25	111.25	4079.75	4602.75	679.25	641.75	4090.25	3414.25	138.75	128.25		06:00:00	2999.75	2909.75	216.25	209.75	326.25	299.75	1617.75	1559.75		06:00:00	1617.75	1559.75	166.25	192.25	2809.75	2729.75	2652.25	2699.25	2128.75	2583.75
06:03:00	4303	4361	4211.5	4568.5	952	977	109	111	4039.5	4590.5	677.5	643	4098	3422	141.5	128		06:03:00	3015.75	2918.75	215.25	207.75	328.75	301.25	1640.25	1591.75		06:03:00	1640.25	1591.75	164.75	193.25	2819.25	2756.25	2671.25	2712.25	2142.25	2623.25
06:06:00	4331	4357.5	4212.5	4548.5	958	990	109	109.5	4048	4595	685.5	652	4123	3428	139.5	128		06:06:00	3039	2954	216	212.5	336.5	306	1680	1609.5		06:06:00	1680	1609.5	166.5	192	2867	2791	2677	2758.5	2172.5	2637.5
06:09:00	4306	4341.5	4214	4569	977.5	999.5	111	110	4053.5	4597.5	696.5	661.5	4109.5	3437	140	128.5		06:09:00	3056.5	2976.5	217	212.5	336.5	310.5	1690	1630.5		06:09:00	1690	1630.5	167	196	2864.5	2797	2706.5	2808.5	2198.5	2680
06:12:00	4317	4349.5	4202	4572	973.5	1011.5	112	109	4062	4596.5	701.5	661.5	4110.5	3431.5	140.5	130.5		06:12:00	3076.5	2981	218.5	213	338	311	1714	1652.5		06:12:00	1714	1652.5	165.5	199.5	2891.5	2826.5	2742.5	2804	2227	2704.5
06:15:00	4298	4342.5	4200	4540	990	1029.5	109	106.5	4038	4592.5	709.5	665.5	4102.5	3417	139	129		06:15:00	3094.25	3005.75	218.75	215.25	342.25	315.25	1753.75	1685.25		06:15:00	1753.75	1685.25	170.75	198.25	2917.75	2834.75	2757.75	2841.25	2253.25	2768.75
06:18:00	4305	4345.5	4208	4534	996	1034	110	108.5	4058	4605.5	710	675.5	4126.5	3430	139.5	131		06:18:00	3116.25	3015.25	225.25	215.75	342.75	314.25	1766.25	1700.25		06:18:00	1766.25	1700.25	168.75	197.25	2938.25	2859.75	2795.25	2862.25	2277.25	2788.75
06:21:00	4322	4342.5	4189.5	4531.5	1011.5	1036.5	109.5	107.5	4053.5	4594	720	678.5	4105.5	3421	142	131.5		06:21:00	3125	3037.5	221.5	216.5	345	318	1786.5	1722.5		06:21:00	1786.5	1722.5	168	199	2962	2883.5	2827	2886.5	2292	2819
06:24:00	4296.25	4332.75	4207.75	4536.25	1023.25	1055.75	110.75	109.25	4041.25	4591.25	720.75	680.75	4108.25	3427.25	142.75	129.25		06:24:00	3167.5	3060.5	223	217.5	348.5	320.5	1820	1749		06:24:00	1820	1749	170	198.5	2974	2889	2839.5	2930.5	2331	2836
06:27:00	4307.5	4337.5	4200.5	4539	1022	1070	108	108.5	4040	4573.5	730	687.5	4110.5	3428	142.5	132.5		06:27:00	3168.75	3073.75	224.25	219.25	353.25	327.75	1831.25	1783.75		06:27:00	1831.25	1783.75	169.75	195.75	3001.25	2915.75	2873.25	2964.75	2357.75	2892.25
06:30:00	4313	4341	4196.5	4531.5	1040.5	1078	108.5	107	4058.5	4598	733	693.5	4102	3446.5	140.5	130.5		06:30:00	3189.75	3092.25	226.25	219.75	359.25	327.75	1847.25	1792.75		06:30:00	1847.25	1792.75	170.25	201.25	3008.75	2939.75	2907.25	2978.75	2389.75	2924.25
06:33:00	4309	4349	4201.5	4522	1057	1095.5	109	107.5	4058	4608	742.5	697.5	4092.5	3429.5	143.5	131.5		06:33:00	3214.25	3096.25	225.75	221.75	361.75	329.25	1886.75	1831.75		06:33:00	1886.75	1831.75	170.75	198.75	3044.75	2959.25	2939.25	3025.25	2411.75	2940.25
06:36:00	4278.5	4351.5	4200.5	4520.5	1066	1106.5	107.5	108.5	4030.5	4580	746	704	4115.5	3436.5	143.5	131.5		06:36:00	3225	3127	229.5	226.5	366.5	330	1909	1841		06:36:00	1909	1841	172	200	3059	2978	2968.5	3036	2426.5	2989.5
06:39:00	4306.75	4309.75	4180.25	4509.75	1066.25	1115.25	108.25	108.75	4052.25	4586.25	752.75	715.25	4118.75	3430.75	143.75	133.25		06:39:00	3237	3138.5	226.5	223	365.5	336	1917	1864.5		06:39:00	1917	1864.5	171.5	198.5	3080.5	3001.5	2978	3067.5	2437	3015.5
06:42:00	4288.25	4320.75	4187.75	4497.25	1082.75	1125.75	109.25	107.25	4043.75	4593.75	761.75	718.25	4111.25	3434.75	143.75	132.75		06:42:00	3244.5	3159.5	229	225.5	369.5	340.5	1953.5	1893.5		06:42:00	1953.5	1893.5	171.5	200.5	3096.5	3022	3001	3086.5	2477	3039
06:45:00	4293.5	4354.5	4180.5	4477	1093.5	1136	106.5	108	4046.5	4584	764.5	725.5	4133.5	3439.5	143	131		06:45:00	3270.5	3169.5	231	227.5	378.5	339.5	1976.5	1910		06:45:00	1976.5	1910	174	204	3129.5	3040.5	3032	3132.5	2495.5	3085
06:48:00	4301.25	4330.25	4191.75	4499.75	1109.25	1142.25	110.75	106.75	4045.25	4597.75	772.75	731.75	4116.75	3449.25	144.25	131.75		06:48:00	3295.25	3195.75	232.75	226.75	375.75	343.75	1989.25	1949.25		06:48:00	1989.25	1949.25	173.25	200.75	3134.75	3064.75	3046.75	3144.75	2519.75	3087.75
06:51:00	4314.5	4320.5	4182.5	4480.5	1115.5	1161.5	109	107	4039.5	4599	780	730.5	4112	3445	144.5	134		06:51:00	3309.25	3203.25	233.75	229.25	383.75	347.25	2014.75	1960.75		06:51:00	2014.75	1960.75	174.75	199.75	3149.25	3072.25	3069.25	3186.75	2563.75	3139.25
06:54:00	4293	4332.5	4183.5	4502	1124.5	1167	108	105	4050.5	4606	785.5	736.5	4122	3444.5	146	132.5		06:54:00	3312.25	3195.75	233.75	228.75	383.75	350.75	2047.75	1987.25		06:54:00	2047.75	1987.25	174.25	202.75	3159.75	3090.25	3105.25	3220.75	2581.75	3159.75
06:57:00	4299.25	4315.75	4174.25	4463.25	1144.75	1183.25	108.25	107.75	4042.75	4598.75	787.25	748.75	4110.75	3445.75	147.75	134.25		06:57:00	3344.75	3211.75	235.25	231.25	393.25	355.25	2060.75	2015.25		06:57:00	2060.75	2015.25	175.25	201.25	3187.75	3116.25	3124.75	3244.75	2605.25	3191.25
07:00:00	4284.25	4315.25	4178.75	4464.25	1147.25	1190.75	107.75	106.75	4048.25	4598.25	791.25	753.75	4117.75	3429.75	147.75	134.75		07:00:00	3353	3231	239	234.5	390.5	360.5	2093	2029.5		07:00:00	2093	2029.5	176	202	3204.5	3130	3168.5	3258.5	2615.5	3208.5
07:03:00	4306	4333	4160.5	4483.5	1152	1200.5	108	105	4055.5	4589.5	801.5	756.5	4122	3461	146.5	135		07:03:00	3379.5	3249.5	237	231.5	395	361.5	2130.5	2056		07:03:00	2130.5	2056	173	200.5	3214	3131.5	3188	3304.5	2659.5	3249.5
07:06:00	4264.25	4325.25	4188.25	4460.25	1172.25	1211.75	107.75	105.25	4043.25	4594.75	802.75	761.75	4109.75	3446.75	148.75	136.25		07:06:00	3386.25	3257.25	238.25	236.25	398.75	362.75	2140.75	2073.25		07:06:00	2140.75	2073.25	176.75	206.75	3236.75	3163.25	3192.25	3314.75	2651.25	3279.25
07:09:00	4304	4323	4179.5	4455.5	1177	1228	107	104	4050.5	4616	809	770	4096	3450	147.5	136		07:09:00	3395.25	3271.75	240.25	235.25	405.25	367.75	2179.25	2103.75		07:09:00	2179.25	2103.75	175.25	206.25	3236.25	3182.75	3211.75	3348.75	2688.25	3287.25
07:12:00	4293	4312.5	4178.5	4458.5	1193.5	1237	107	106	4068.5	4597	816	773.5	4127.5	3459.5	148.5	136		07:12:00	3425.75	3288.75	243.25	236.25	408.75	373.25	2181.75	2120.25		07:12:00	2181.75	2120.25	177.25	206.75	3276.75	3198.75	3241.25	3366.75	2706.75	3339.75
07:15:00	4288.25	4289.75	4160.25	4452.25	1202.25	1247.75	110.25	105.75	4040.75	4594.75	828.75	785.25	4113.25	3444.25	147.75	135.75		07:15:00	3444.5	3311.5	244	239.5	408	376	2205.5	2147		07:15:00	2205.5	2147	176.5	208.5	3278.5	3208.5	3264.5	3401	2716	3361
07:18:00	4302	4318	4176	4439.5	1217	1256	107.5	105.5	4062.5	4604.5	831.5	784	4120.5	3457	148.5	137.5		07:18:00	3437.5	3314.5	244.5	240	415.5	379	2247	2169		07:18:00	2247	2169	177	209	3303.5	3226	3297	3408.5	2752	3383.5
07:21:00	4270	4306.5	4170.5	4450.5	1217.5	1271.5	106	106	4048	4594.5	840	794.5	4123	3453	149	138		07:21:00	3442.5	3337	243	238.5	418.5	382	2255.5	2184.5		07:21:00	2255.5	2184.5	178.5	208.5	3311.5	3255.5	3314	3457.5	2787.5	3398
07:24:00	4273	4310	4171.5	4486.5	1238.5	1288.5	109	104	4060.5	4618.5	848	800.5	4118.5	3456.5	149.5	139.5		07:24:00	3469.5	3331	246	241.5	423.5	383.5	2268	2220		07:24:00	2268	2220	178	207.5	3312	3239	3341.5	3476.5	2793	3446.5
07:27:00	4285	4291	4181.5	4440	1242	1277	106	105.5	4035.5	4595	852	803	4121	3449.5	149.5	137		07:27:00	3471	3348	246	240	427.5	391	2302	2237.5		07:27:00	2302	2237.5	180.5	207.5	3326.5	3284.5	3375.5	3499.5	2818.5	3478
07:30:00	4286	4298	4161	4446	1250.5	1300	106	105.5	4054	4602	857	809	4135.5	3455	149	139.5		07:30:00	3486.5	3364	247.5	243.5	430	392	2316.5	2262.5		07:30:00	2316.5	2262.5	180.5	209	3355	3302.5	3388.5	3520.5	2841.5	3469
07:33:00	4283.25	4322.25	4169.25	4416.25	1266.75	1305.75	106.25	107.25	4048.75	4605.75	864.25	812.25	4110.25	3460.75	152.75	137.75		07:33:00	3498.25	3369.75	248.75	245.25	433.25	395.75	2349.25	2281.25		07:33:00	2349.25	2281.25	178.25	205.75	3365.75	3310.25	3417.25	3548.25	2838.25	3513.75
07:36:00	4262.75	4296.75	4165.75	4429.25	1275.75	1323.25	108.75	104.75	4056.75	4594.25	865.25	816.25	4094.75	3442.75	150.25	140.75		07:36:00	3508.25	3366.25	251.25	247.25	440.25	401.75	2376.25	2296.75		07:36:00	2376.25	2296.75	180.75	209.75	3379.25	3324.75	3422.25	3570.25	2874.25	3548.75
07:39:00	4280.75	4300.75	4156.75	4422.25	1282.25	1337.25	106.25	104.75	4033.75	4587.25	876.25	828.75	4118.25	3447.25	153.75	139.25		07:39:00	3502.75	3401.75	252.75	246.25	442.25	403.75	2388.75	2324.75		07:39:00	2388.75	2324.75	183.25	209.25	3384.25	3329.75	3434.75	3598.25	2899.25	3579.75
07:42:00	4287.25	4290.25	4150.25	4423.75	1298.75	1351.25	107.75	103.75	4030.75	4590.75	882.25	837.25	4102.75	3455.25	153.75	140.75		07:42:00	3529.5	3387	255	245	446.5	409	2418	2344.5		07:42:00	2418	2344.5	181.5	208.5	3395	3345.5	3455	3605	2928	3574.5
07:45:00	4297	4314.5	4157	4428.5	1308.5	1352.5	106.5	105.5	4042.5	4567.5	882	835.5	4096	3452.5	152	139.5		07:45:00	3546.5	3390.5	251.5	247	451.5	409.5	2441.5	2367		07:45:00	2441.5	2367	181.5	211.5	3431	3378.5	3499	3651.5	2950	3608
07:48:00	4287	4312	4141.5	4408	1311.5	1371.5	104.5	102.5	4033	4588	893	840.5	4125.5	3456	152	140.5		07:48:00	3544.5	3423.5	253	253	455.5	414.5	2458	2393		07:48:00	2458	2393	183.5	212.5	3421.5	3385	3492	3661	2966	3642
07:51:00	4266.25	4275.25	4158.75	4426.25	1330.75	1386.25	105.75	104.25	4058.25	4587.75	893.75	846.75	4092.25	3446.25	152.75	142.25		07:51:00	3567.5	3425	256	250.5	459	418	2474.5	2416.5		07:51:00	2474.5	2416.5	183.5	209.5	3435	3393.5	3496.5	3692	2990.5	3681
07:54:00	4264.25	4282.25	4173.25	4427.75	1336.25	1396.75	104.25	102.75	4055.75	4587.75	902.25	854.75	4071.25	3439.75	153.75	140.25		07:54:00	3583.75	3428.25	259.75	251.75	468.25	422.25	2508.75	2422.25		07:54:00	2508.75	2422.25	185.75	212.25	3474.75	3422.25	3539.75	3699.75	2998.25	3701.75
07:57:00	4252	4290.5	4141	4392.5	1338	1407	103	104	4049.5	4597.5	903.5	860.5	4102	3459.5	154	141		07:57:00	3586.75	3431.75	258.25	252.75	471.75	427.75	2519.75	2451.75		07:57:00	2519.75	2451.75	184.25	213.25	3466.75	3422.25	3540.25	3699.25	3029.25	3701.75
08:00:00	4255	4295.5	4144.5	4422.5	1351	1410	104.5	103.5	4033	4583	911.5	863	4086	3448.5	153.5	142.5		08:00:00	3591.75	3451.75	260.25	253.75	475.75	430.75	2548.75	2474.25		08:00:00	2548.75	2474.25	187.75	213.25	3471.25	3419.25	3559.75	3720.75	3031.25	3741.75
08:03:00	4260	4279.5	4137	4416.5	1361	1425	106.5	102.5	4041.5	4583.5	921	864	4094.5	3461.5	155	143		08:03:00	3606.75	3459.25	261.75	256.25	482.25	433.25	2571.25	2484.25		08:03:00	2571.25	2484.25	185.25	215.75	3504.25	3433.75	3611.25	3742.75	3069.25	3758.25
08:06:00	4279.75	4292.75	4144.25	4418.75	1379.75	1434.75	104.25	102.75	4039.75	4583.75	925.25	873.25	4109.75	3459.75	154.75	143.25		08:06:00	3605.5	3482	262	258.5	481	435.5	2590	2512.5		08:06:00	2590	2512.5	187	219	3513	3449.5	3611.5	3764.5	3076.5	3803.5
08:09:00	4261.75	4289.25	4150.25	4428.75	1390.75	1449.25	105.25	103.75	4049.75	4596.25	926.25	883.75	4091.75	3458.25	155.75	145.75		08:09:00	3617.25	3471.75	260.25	256.75	491.75	442.25	2606.75	2531.25		08:09:00	2606.75	2531.25	188.25	214.25	3517.75	3473.25	3620.25	3792.25	3090.25	3820.75
08:12:00	4266.75	4300.25	4149.75	4422.75	1395.75	1461.25	107.25	103.25	4028.75	4595.25	940.75	888.25	4105.75	3453.75	157.25	144.25		08:12:00	3621	3483	266	260.5	493	442	2631.5	2549.5		08:12:00	2631.5	2549.5	185.5	215	3536.5	3480	3637	3834	3124.5	3814.5
08:15:00	4266.25	4299.75	4123.75	4421.25	1407.75	1466.25	103.75	103.75	4029.75	4571.25	942.75	894.75	4089.25	3461.75	155.25	145.25		08:15:00	3628.25	3502.25	265.25	262.25	500.75	448.75	2657.25	2577.25		08:15:00	2657.25	2577.25	189.25	216.25	3549.75	3474.25	3665.25	3837.75	3148.25	3847.75
08:18:00	4247.5	4273	4146	4420.5	1411.5	1488	106.5	102.5	4050.5	4592	947	903	4098.5	3448.5	158	145.5		08:18:00	3662.75	3495.25	267.75	264.25	501.75	455.25	2677.25	2590.25		08:18:00	2677.25	2590.25	190.75	217.75	3547.25	3484.25	3703.25	3843.75	3139.25	3870.25
08:21:00	4263.5	4260	4146.5	4402	1424	1485.5	102	102.5	4055	4577	954.5	903	4076.5	3458	159.5	146		08:21:00	3647	3503.5	266	260	512.5	457	2691	2616.5		08:21:00	2691	2616.5	189	219.5	3558.5	3495	3725	3864.5	3173	3891
08:24:00	4252.5	4277	4153	4404	1441	1495.5	105.5	100	4044.5	4578	962.5	914	4115.5	3460.5	156	147		08:24:00	3675.5	3507	267.5	261.5	513.5	461.5	2718.5	2637		08:24:00	2718.5	2637	190.5	217.5	3557.5	3516.5	3714.5	3895.5	3195.5	3900
08:27:00	4256.25	4278.75	4152.75	4415.75	1448.25	1519.25	107.75	103.25	4046.25	4578.75	970.75	909.25	4090.75	3456.75	159.25	147.75		08:27:00	3702.25	3536.75	269.75	264.75	513.75	462.75	2731.25	2651.25		08:27:00	2731.25	2651.25	190.25	219.25	3563.25	3531.25	3707.25	3911.75	3204.75	3951.75
08:30:00	4278	4284	4139.5	4408	1459	1531	105	102.5	4058.5	4588.5	972.5	918	4099	3448.5	160.5	148.5		08:30:00	3689.75	3545.25	273.75	265.75	522.75	468.25	2768.75	2681.25		08:30:00	2768.75	2681.25	189.75	219.25	3591.75	3542.25	3747.75	3914.25	3246.25	3960.75
08:33:00	4259.75	4283.75	4136.75	4393.25	1466.75	1535.75	105.75	100.25	4053.25	4572.25	986.25	924.75	4090.75	3459.75	157.25	148.25		08:33:00	3680.5	3548	272.5	269.5	525	474	2785.5	2701.5		08:33:00	2785.5	2701.5	193	221.5	3580	3554.5	3769.5	3951	3255.5	3982
08:36:00	4254	4253	4130	4393	1483	1553	104.5	101	4050.5	4578.5	981	936.5	4079.5	3450.5	160.5	147.5		08:36:00	3712.25	3537.25	273.25	265.75	531.75	479.25	2803.25	2703.75		08:36:00	2803.25	2703.75	192.25	223.75	3609.25	3553.25	3801.75	3975.25	3265.25	4002.75
08:39:00	4238.75	4254.25	4121.75	4395.25	1486.25	1559.25	104.75	100.25	4044.25	4571.25	987.25	938.75	4073.25	3442.75	162.75	148.25		08:39:00	3689.75	3551.75	272.75	270.75	533.75	484.75	2818.25	2738.25		08:39:00	2818.25	2738.25	193.25	221.75	3617.75	3570.75	3792.25	3980.75	3292.25	4040.75
08:42:00	4236.5	4252	4116	4377.5	1492.5	1562.5	103	101	4052	4565	991	941	4067.5	3441.5	160.5	147		08:42:00	3696.25	3544.75	270.75	273.75	541.75	484.75	2843.75	2768.25		08:42:00	2843.75	2768.25	192.25	223.75	3615.25	3581.25	3808.25	3996.75	3306.25	4048.75
08:45:00	4247.75	4255.75	4122.75	4413.25	1514.25	1571.25	102.75	99.75	4062.25	4562.75	1000.25	956.75	4090.75	3448.75	161.25	147.25		08:45:00	3722.25	3569.25	273.25	270.75	547.25	493.25	2849.25	2768.75		08:45:00	2849.25	2768.75	193.75	222.25	3608.75	3593.25	3824.75	4013.25	3317.25	4077.75
08:48:00	4260	4270.5	4141.5	4395.5	1519.5	1581.5	104.5	99	4035	4574	1004.5	952	4072	3447.5	161	147.5		08:48:00	3738.25	3556.75	275.25	274.75	549.25	500.25	2896.75	2800.75		08:48:00	2896.75	2800.75	195.25	223.75	3623.25	3571.25	3825.25	4018.75	3332.25	4078.25
08:51:00	4246.75	4246.25	4107.75	4381.25	1521.25	1592.75	103.75	100.25	4062.75	4578.25	1008.25	957.75	4078.75	3448.75	162.75	149.25		08:51:00	3710.75	3587.25	275.75	275.25	557.75	499.25	2879.75	2820.25		08:51:00	2879.75	2820.25	194.25	225.75	3628.75	3599.75	3858.75	4049.25	3352.75	4083.75
08:54:00	4245.75	4241.25	4130.25	4386.25	1543.25	1606.75	103.25	102.25	4047.25	4578.25	1024.75	966.75	4066.75	3439.25	160.75	150.75		08:54:00	3739	3562	277	277	561	504	2926	2844		08:54:00	2926	2844	194	223.5	3627.5	3592.5	3887	4050.5	3351	4105
08:57:00	4240.25	4244.25	4108.75	4398.75	1546.75	1620.25	102.25	100.75	4047.75	4586.25	1022.25	970.25	4073.25	3454.25	162.75	152.75		08:57:00	3744.5	3579.5	278.5	276	568	509.5	2929	2868		08:57:00	2929	2868	196	226	3658	3612.5	3885	4044.5	3386.5	4135.5
09:00:00	4246.5	4242.5	4135.5	4392	1557.5	1631	102.5	101.5	4045.5	4566.5	1033.5	972.5	4093	3446	162	150		09:00:00	3738.75	3601.75	280.75	278.75	574.75	513.75	2928.25	2872.25		09:00:00	2928.25	2872.25	199.25	228.25	3659.75	3622.75	3910.25	4073.25	3388.75	4153.25
09:03:00	4217	4252	4119	4374	1565	1632.5	101.5	99.5	4044	4577.5	1035	978	4082.5	3437	163	150.5		09:03:00	3750.25	3594.75	282.75	281.25	582.75	520.25	2974.75	2891.25		09:03:00	2974.75	2891.25	197.75	229.25	3648.25	3636.25	3902.25	4095.75	3415.75	4180.75
09:06:00	4267	4258	4121	4400	1584.5	1651	106	100.5	4050.5	4563	1038	984.5	4077.5	3447.5	165.5	149.5		09:06:00	3758.25	3598.75	283.75	281.75	587.75	524.75	2997.25	2924.25		09:06:00	2997.25	2924.25	199.25	228.25	3658.75	3636.75	3938.75	4103.75	3427.75	4210.25
09:09:00	4230	4233.5	4121.5	4378.5	1586	1663	104.5	103	4037.5	4581.5	1046.5	995.5	4072	3444	164.5	152		09:09:00	3774	3610.5	287	279	587	533	2996.5	2921.5		09:09:00	2996.5	2921.5	200	229	3674.5	3635	3940	4131.5	3449.5	4209
09:12:00	4249.25	4243.75	4122.75	4380.75	1611.25	1668.75	106.75	100.25	4047.75	4561.25	1055.75	994.75	4065.75	3449.75	167.75	152.25		09:12:00	3761.75	3613.25	282.75	284.75	594.75	537.25	3017.25	2949.75		09:12:00	3017.25	2949.75	200.75	229.75	3679.25	3643.25	3958.25	4140.25	3429.75	4228.25
09:15:00	4251	4255.5	4095	4361.5	1611.5	1683	104	100.5	4050	4578.5	1054.5	1004	4058	3457.5	165	154		09:15:00	3758.25	3624.25	283.75	285.25	603.75	542.75	3041.25	2948.25		09:15:00	3041.25	2948.25	201.25	231.75	3701.25	3638.75	3978.75	4140.25	3460.75	4269.75
09:18:00	4227	4237	4101.5	4361.5	1614.5	1699	102.5	99	4042	4570.5	1063.5	1010	4089.5	3442	166.5	153		09:18:00	3776.5	3620	286	288	605.5	541.5	3060	2971.5		09:18:00	3060	2971.5	198	232.5	3692	3662	3993	4165.5	3472	4267
09:21:00	4233.25	4232.25	4111.75	4366.75	1622.25	1701.75	105.75	101.25	4041.75	4563.75	1072.25	1013.25	4064.25	3439.75	165.25	154.75		09:21:00	3799	3619.5	286	287	610.5	550.5	3061.5	2984		09:21:00	3061.5	2984	200	232	3710	3665	4000	4182.5	3474.5	4290
09:24:00	4249.75	4220.25	4097.25	4375.25	1634.75	1711.75	103.75	101.75	4051.25	4594.25	1081.75	1018.75	4056.75	3441.25	168.25	153.25		09:24:00	3779.75	3619.75	286.75	286.75	618.25	553.75	3090.75	3018.25		09:24:00	3090.75	3018.25	204.25	233.75	3706.25	3681.75	3993.25	4171.25	3486.25	4309.75
09:27:00	4248	4244	4109.5	4365.5	1652.5	1723	104	98	4050.5	4590.5	1084	1027.5	4074	3454	167	155.5		09:27:00	3802.25	3631.25	290.25	289.75	622.75	557.75	3108.25	3022.75		09:27:00	3108.25	3022.75	204.25	234.25	3697.25	3693.25	4007.75	4193.25	3522.25	4304.75
09:30:00	4231	4208	4120.5	4362.5	1664.5	1738	103	98.5	4061.5	4555	1087	1029.5	4065.5	3446	167	154		09:30:00	3801.5	3635	290.5	288.5	630	568	3138	3048.5		09:30:00	3138	3048.5	203	234.5	3709	3690	4007	4221.5	3515.5	4308
09:33:00	4221.25	4236.25	4097.75	4366.75	1666.75	1737.75	103.75	99.75	4050.75	4568.75	1098.75	1032.75	4050.75	3450.25	167.25	153.75		09:33:00	3806	3645	294	289.5	633.5	565.5	3162	3078		09:33:00	3162	3078	203	234.5	3734	3704.5	4027	4218	3534	4334
09:36:00	4216.5	4214.5	4096	4370.5	1675	1754.5	105	99.5	4065	4571	1099.5	1044	4077	3448.5	168	157		09:36:00	3817.25	3629.25	293.75	294.25	641.25	574.75	3167.75	3078.75		09:36:00	3167.75	3078.75	204.75	238.25	3723.25	3707.75	4048.25	4253.25	3550.75	4369.75
09:39:00	4216.5	4215	4106	4365.5	1679	1749	103.5	97.5	4042	4575	1101	1043	4048.5	3447	166.5	158.5		09:39:00	3811.5	3648	295	294	642.5	570	3190	3102		09:39:00	3190	3102	202	236	3723.5	3705	4058.5	4253.5	3559	4359.5
09:42:00	4248	4232	4104	4364	1691.5	1760.5	103	99	4043.5	4566	1104.5	1044.5	4054.5	3434	170	155.5		09:42:00	3806.5	3642	292.5	293	658	583	3210	3133		09:42:00	3210	3133	207	236.5	3755.5	3736.5	4097	4251.5	3587.5	4396
09:45:00	4222.75	4211.75	4087.75	4338.25	1697.75	1775.25	102.25	100.25	4027.75	4584.75	1115.25	1063.75	4054.75	3437.75	171.25	157.25		09:45:00	3833.75	3648.75	299.25	298.25	663.25	592.25	3203.75	3130.75		09:45:00	3203.75	3130.75	205.75	237.25	3732.25	3718.75	4101.75	4286.75	3603.25	4390.25
09:48:00	4234	4231.5	4102.5	4347	1718.5	1791	102	100	4056	4585	1124.5	1070	4066	3447	170.5	159		09:48:00	3824	3658.5	299	296	666.5	593	3231.5	3145		09:48:00	3231.5	3145	206	238	3762	3721.5	4079.5	4272.5	3605	4399.5
09:51:00	4233.5	4238.5	4122.5	4337.5	1721.5	1796.5	104	99	4045	4577	1122	1065.5	4056	3448	169.5	159.5		09:51:00	3833.75	3658.25	298.75	299.25	666.25	602.75	3232.75	3169.75		09:51:00	3232.75	3169.75	206.75	239.25	3767.25	3737.75	4070.75	4303.75	3627.75	4444.25
09:54:00	4222.25	4214.25	4083.75	4337.75	1726.25	1797.25	103.25	98.75	4047.75	4565.25	1137.75	1077.25	4074.75	3429.75	172.75	158.75		09:54:00	3837.25	3651.25	299.75	299.25	674.25	607.75	3265.25	3182.25		09:54:00	3265.25	3182.25	209.75	240.25	3760.25	3748.75	4116.25	4320.75	3633.25	4477.25
09:57:00	4225.75	4213.25	4090.75	4330.25	1741.25	1813.75	103.75	99.25	4042.25	4578.25	1135.75	1079.75	4045.25	3442.75	172.25	158.75		09:57:00	3823.25	3665.25	301.25	299.25	686.75	611.75	3263.75	3196.75		09:57:00	3263.75	3196.75	208.75	240.25	3780.25	3769.75	4124.75	4331.75	3623.25	4458.75
10:00:00	4242.75	4209.75	4108.25	4324.25	1751.75	1830.75	100.75	99.75	4031.25	4582.25	1141.25	1090.75	4071.25	3442.75	173.25	159.25		10:00:00	3819.5	3659	303.5	303.5	689	612	3287.5	3215		10:00:00	3287.5	3215	213	239.5	3766	3756.5	4145	4351.5	3663.5	4483
10:03:00	4229.25	4225.75	4095.25	4331.75	1769.75	1843.75	101.75	98.25	4067.75	4571.75	1153.75	1092.75	4061.25	3444.25	175.75	160.75		10:03:00	3839.75	3657.25	302.25	304.75	692.75	623.25	3304.25	3232.75		10:03:00	3304.25	3232.75	208.75	240.75	3779.25	3747.25	4149.25	4353.75	3686.25	4474.25
10:06:00	4202.25	4206.75	4078.25	4352.25	1784.25	1853.75	102.25	99.25	4063.75	4574.25	1154.75	1101.75	4047.25	3437.75	173.75	160.75		10:06:00	3829	3659.5	302.5	303	703.5	625	3301	3228.5		10:06:00	3301	3228.5	211	245.5	3775.5	3753.5	4154.5	4345.5	3660	4530.5
10:09:00	4227	4215	4078	4334.5	1790	1857	103	97.5	4051	4572.5	1158	1100.5	4070	3454	172	159		10:09:00	3845.25	3670.25	305.75	305.75	706.25	634.25	3347.25	3251.75		10:09:00	3347.25	3251.75	211.75	242.25	3788.75	3757.25	4179.25	4357.25	3692.75	4529.25
10:12:00	4217	4189.5	4107	4339.5	1784.5	1869	104.5	98	4024.5	4556.5	1169.5	1105	4058	3446.5	174.5	158.5		10:12:00	3823.25	3690.25	306.25	308.75	713.25	638.25	3336.25	3267.25		10:12:00	3336.25	3267.25	210.25	246.25	3799.75	3775.25	4156.75	4368.25	3715.75	4519.25
10:15:00	4238.75	4199.75	4090.25	4329.75	1809.75	1892.25	102.25	99.25	4049.25	4583.75	1177.75	1117.75	4059.25	3457.25	175.75	160.75		10:15:00	3843.75	3691.75	305.75	308.25	719.25	645.25	3378.75	3273.75		10:15:00	3378.75	3273.75	214.75	242.25	3791.25	3801.25	4148.75	4383.25	3711.25	4553.25
10:18:00	4213.5	4220	4084.5	4338	1816	1897.5	103.5	100	4050	4600.5	1176	1121	4026.5	3450	178	162.5		10:18:00	3838	3697	308	310	730	645.5	3388	3302.5		10:18:00	3388	3302.5	212.5	246.5	3806.5	3785	4206	4397	3725	4569.5
10:21:00	4214.75	4200.75	4078.75	4354.25	1824.75	1898.75	101.25	97.25	4041.75	4551.25	1186.25	1122.75	4062.75	3439.75	176.25	160.75		10:21:00	3838.5	3711	308.5	310	734.5	653.5	3398	3309.5		10:21:00	3398	3309.5	214	247.5	3810	3781.5	4209	4437	3732	4555
10:24:00	4226	4207	4082	4331.5	1840	1912.5	101.5	98	4065.5	4560	1186	1134.5	4056	3457	179	160		10:24:00	3850.25	3684.25	308.25	311.25	742.25	659.25	3399.25	3323.25		10:24:00	3399.25	3323.25	214.75	247.25	3798.75	3789.25	4195.75	4417.75	3720.25	4567.25
10:27:00	4223	4212.5	4096	4319.5	1843	1921.5	102	97	4048	4583	1188	1131	4052	3437.5	178.5	163		10:27:00	3861.5	3691	313	313.5	748	664.5	3420	3339		10:27:00	3420	3339	217.5	248.5	3829	3796	4241.5	4409	3755.5	4586.5
10:30:00	4210.5	4194	4088	4324.5	1843	1931	102.5	97.5	4064.5	4591.5	1200.5	1143.5	4065.5	3442.5	176	162.5		10:30:00	3851.5	3686	314.5	312.5	754	671.5	3421	3349		10:30:00	3421	3349	216.5	252.5	3827	3809.5	4212.5	4445	3752	4611.5
10:33:00	4221.5	4219	4090	4335.5	1861	1942.5	103	98.5	4042.5	4575.5	1211.5	1144.5	4049.5	3453.5	178.5	163		10:33:00	3886.25	3687.25	312.75	316.75	758.75	677.25	3437.75	3373.25		10:33:00	3437.75	3373.25	218.25	249.75	3834.75	3810.75	4207.25	4441.75	3765.75	4635.75
10:36:00	4230	4189.5	4091.5	4321.5	1859.5	1942.5	102	99.5	4042.5	4576.5	1207.5	1153	4044	3439	181.5	165.5		10:36:00	3869.25	3684.25	312.75	315.75	768.75	686.25	3482.25	3397.75		10:36:00	3482.25	3397.75	219.25	248.25	3825.75	3811.75	4221.25	4436.25	3797.25	4635.75
10:39:00	4221.5	4198.5	4074.5	4318	1883	1968.5	102.5	96.5	4039.5	4572.5	1226.5	1159	4067	3441	176.5	165		10:39:00	3870	3715.5	319	319	771	693	3460.5	3389.5		10:39:00	3460.5	3389.5	218	250.5	3839	3800.5	4219.5	4466	3793.5	4631.5
10:42:00	4212.5	4204.5	4096	4329	1875	1979.5	102.5	96.5	4055.5	4574.5	1226	1164	4035.5	3452	179	165.5		10:42:00	3876.75	3698.75	319.25	314.25	784.25	696.75	3467.75	3417.25		10:42:00	3467.75	3417.25	221.75	254.75	3842.75	3828.25	4223.25	4478.75	3787.75	4655.25
10:45:00	4216.5	4205	4091	4307	1899.5	1975.5	103.5	98	4045	4558	1229	1165.5	4042.5	3437.5	182	164.5		10:45:00	3862.5	3700	319.5	323	785	703	3497	3423.5		10:45:00	3497	3423.5	221.5	254.5	3853.5	3821.5	4230.5	4475.5	3815	4660
10:48:00	4212	4168	4089	4311.5	1906.5	1977.5	103.5	98.5	4031.5	4555.5	1243	1178.5	4038.5	3440.5	183	167.5		10:48:00	3873.25	3698.75	322.75	320.75	797.25	705.75	3495.25	3427.75		10:48:00	3495.25	3427.75	222.75	254.25	3844.75	3813.75	4244.25	4472.75	3819.75	4676.25
10:51:00	4215.25	4177.25	4087.75	4327.75	1924.75	1988.75	103.75	97.25	4044.75	4561.75	1243.25	1180.25	4045.75	3442.75	181.25	169.25		10:51:00	3865.75	3689.75	322.25	319.25	802.75	713.25	3525.75	3452.75		10:51:00	3525.75	3452.75	221.25	255.25	3838.75	3837.75	4251.75	4473.75	3835.75	4681.75
10:54:00	4226.75	4180.75	4078.75	4288.75	1924.75	2009.75	103.25	98.25	4042.75	4579.75	1245.75	1177.75	4042.75	3443.75	182.25	168.25		10:54:00	3881.5	3708	321	321.5	810	720	3537	3463.5		10:54:00	3537	3463.5	219	253.5	3839.5	3840.5	4276	4484	3830.5	4713
10:57:00	4228.25	4163.75	4065.25	4288.25	1928.25	2010.75	102.25	98.25	4041.25	4572.75	1250.25	1190.75	4072.75	3452.75	182.75	165.25		10:57:00	3905	3737	323.5	325	812	724	3541.5	3471.5		10:57:00	3541.5	3471.5	222.5	255	3835	3833.5	4262	4505	3858	4700
11:00:00	4222.5	4187.5	4069	4303.5	1951	2018.5	100	97	4055.5	4571	1256	1192	4038.5	3444.5	183.5	167.5		11:00:00	3900.25	3715.25	325.25	326.75	820.25	731.75	3553.75	3498.75		11:00:00	3553.75	3498.75	223.25	255.25	3854.25	3843.75	4254.75	4489.75	3840.75	4731.75
11:03:00	4216	4169.5	4082.5	4299	1956	2031.5	100.5	96	4036	4580.5	1258.5	1200.5	4055	3444	182	166.5		11:03:00	3884	3728.5	325.5	330	829.5	737	3577.5	3497		11:03:00	3577.5	3497	223	256	3858.5	3853.5	4252.5	4495	3873	4724
11:06:00	4231.75	4177.25	4070.25	4313.25	1949.25	2040.75	101.75	96.75	4043.25	4563.75	1272.25	1206.75	4052.25	3434.25	185.75	169.25		11:06:00	3892	3720	326	326.5	838.5	747.5	3573	3505		11:06:00	3573	3505	223.5	256.5	3857.5	3849	4282	4525	3878.5	4748.5
11:09:00	4216	4166.5	4059.5	4309.5	1977	2052.5	102	98	4043	4566	1279	1209.5	4028	3423	183	171		11:09:00	3881.25	3722.75	326.25	326.75	844.25	747.75	3599.75	3539.75		11:09:00	3599.75	3539.75	224.75	258.75	3840.25	3847.75	4289.25	4525.25	3866.75	4736.75
11:12:00	4216.75	4181.75	4068.25	4292.25	1977.75	2056.25	100.25	98.25	4045.25	4576.75	1278.75	1222.75	4041.25	3439.75	184.75	169.75		11:12:00	3898.25	3728.25	327.25	328.75	845.25	754.75	3608.25	3519.75		11:12:00	3608.25	3519.75	225.75	258.25	3852.75	3850.25	4261.25	4561.25	3896.75	4760.25
11:15:00	4209	4163	4061	4300.5	1992	2063.5	100	97	4045	4577	1285.5	1218.5	4061	3421	187.5	170		11:15:00	3901.25	3727.25	329.25	330.75	859.25	760.25	3638.25	3547.75		11:15:00	3638.25	3547.75	224.25	259.25	3865.25	3851.75	4289.75	4531.75	3889.25	4754.75
11:18:00	4224.5	4162.5	4047	4289	1985.5	2065.5	99	98	4037	4582	1292	1228.5	4041.5	3427	185	169		11:18:00	3897.5	3731	331.5	335.5	863	769	3616	3562		11:18:00	3616	3562	227	261.5	3849.5	3858	4288.5	4555	3858.5	4766.5
11:21:00	4212.75	4159.75	4052.75	4287.75	2002.75	2080.25	102.25	96.75	4041.25	4582.75	1288.25	1230.25	4040.25	3434.75	186.75	171.75		11:21:00	3900.5	3734	333	336.5	874	775.5	3636.5	3557.5		11:21:00	3636.5	3557.5	230	262	3879.5	3865.5	4307.5	4559	3904.5	4783.5
11:24:00	4203.5	4160	4077	4284	2011	2080.5	102.5	96.5	4037.5	4557.5	1307.5	1236.5	4047	3431	186.5	173.5		11:24:00	3895.5	3728	333	337	879	783.5	3635.5	3573		11:24:00	3635.5	3573	226.5	259	3865.5	3868.5	4293.5	4553.5	3921	4807
11:27:00	4223.75	4159.25	4067.75	4276.75	2020.25	2096.25	102.25	96.25	4042.75	4586.75	1311.75	1240.25	4020.25	3421.25	187.75	172.25		11:27:00	3892.25	3722.25	335.25	335.25	886.25	790.75	3679.75	3588.25		11:27:00	3679.75	3588.25	229.25	262.25	3866.75	3877.25	4296.25	4575.25	3918.25	4792.25
11:30:00	4208	4164.5	4056.5	4274	2027.5	2109.5	100.5	97	4040	4568	1308	1245.5	4032	3429	186.5	172.5		11:30:00	3906.25	3741.75	337.25	336.75	892.75	795.25	3697.75	3597.75		11:30:00	3697.75	3597.75	229.75	265.75	3867.75	3878.25	4307.75	4564.75	3947.75	4828.25
11:33:00	4222.75	4172.75	4065.75	4263.25	2047.25	2114.25	102.25	96.25	4047.75	4580.75	1321.75	1259.75	4048.25	3425.25	189.75	172.25		11:33:00	3896.5	3735	337	339.5	899.5	798.5	3678	3611		11:33:00	3678	3611	231	263.5	3880	3853	4301.5	4568.5	3946.5	4805
11:36:00	4215.5	4177	4059.5	4286.5	2046.5	2119.5	101.5	97.5	4039	4580	1328.5	1257.5	4041	3427	189.5	175		11:36:00	3905.25	3732.75	334.75	339.75	904.75	804.25	3684.25	3623.25		11:36:00	3684.25	3623.25	231.25	264.25	3865.25	3898.75	4314.75	4580.75	3902.75	4808.75
11:39:00	4194.25	4170.75	4070.25	4263.75	2049.75	2135.25	101.75	97.75	4043.75	4556.25	1326.25	1263.25	4029.25	3423.25	191.25	175.25		11:39:00	3897.25	3729.75	339.25	342.25	911.25	816.75	3707.75	3622.25		11:39:00	3707.75	3622.25	231.25	263.25	3881.25	3871.25	4312.75	4570.25	3946.75	4858.75
11:42:00	4193.75	4170.25	4067.75	4272.25	2064.75	2142.25	100.75	99.25	4030.25	4568.75	1331.25	1267.25	4058.75	3444.25	192.25	174.25		11:42:00	3900.5	3751	342.5	347	922.5	821.5	3707.5	3649		11:42:00	3707.5	3649	232	267.5	3889	3879	4321	4571.5	3958.5	4854
11:45:00	4211	4165	4054.5	4260	2077	2150.5	104	95.5	4046.5	4582	1343.5	1277.5	4022	3440.5	189.5	173		11:45:00	3906	3739	342.5	340	933.5	828	3729	3655		11:45:00	3729	3655	233	265.5	3893.5	3889.5	4333	4587	3960	4853
11:48:00	4227.5	4170.5	4047.5	4270	2090.5	2154	101.5	97	4041.5	4576.5	1348.5	1277	4029	3431.5	191	176		11:48:00	3887.75	3751.25	345.75	345.75	939.25	837.25	3715.75	3659.75		11:48:00	3715.75	3659.75	234.75	269.25	3885.75	3876.75	4350.75	4613.75	4001.75	4885.75
11:51:00	4200	4170	4059.5	4260.5	2089.5	2169.5	100.5	96.5	4060	4565.5	1355	1288.5	4048	3432.5	192	175.5		11:51:00	3916	3741.5	344.5	349	945	840.5	3731.5	3678		11:51:00	3731.5	3678	233.5	270	3876	3900.5	4347	4598	3999.5	4836
11:54:00	4207	4150	4061	4264.5	2117.5	2179	102.5	98	4062.5	4574.5	1359	1291	4027	3433.5	190	176.5		11:54:00	3913.25	3723.25	346.25	345.25	958.75	847.75	3744.75	3681.75		11:54:00	3744.75	3681.75	236.75	269.25	3884.75	3887.25	4337.25	4613.75	3985.75	4889.75
11:57:00	4226.25	4142.25	4052.75	4282.75	2112.75	2188.25	101.25	96.75	4049.25	4568.75	1358.25	1290.25	4058.25	3425.75	192.25	176.25		11:57:00	3908.75	3741.25	348.75	347.25	956.75	855.25	3774.75	3693.75		11:57:00	3774.75	3693.75	236.25	269.75	3904.75	3874.25	4338.75	4625.75	4006.25	4882.75
12:00:00	4219.75	4155.75	4041.25	4278.75	2120.25	2189.25	101.75	96.25	4059.75	4567.75	1366.75	1300.25	4060.75	3453.75	194.75	177.75		12:00:00	3920	3753	346.5	347.5	975	863	3778	3709		12:00:00	3778	3709	236	270.5	3874.5	3892.5	4363.5	4597	4026	4892
12:03:00	4210.5	4166.5	4064.5	4270	2122	2214.5	102	95.5	4044.5	4557	1376.5	1312.5	4034.5	3444	195	178.5		12:03:00	3907.75	3748.75	347.75	345.75	976.75	865.75	3773.75	3699.25		12:03:00	3773.75	3699.25	233.75	268.25	3888.25	3893.75	4346.25	4613.75	3996.75	4872.75
12:06:00	4209.25	4149.25	4047.75	4273.25	2137.25	2221.25	101.75	97.75	4047.25	4565.75	1382.25	1313.25	4050.75	3429.25	195.25	179.75		12:06:00	3917.75	3749.75	347.75	350.25	983.75	871.75	3790.75	3727.25		12:06:00	3790.75	3727.25	236.75	271.25	3893.25	3901.75	4351.75	4622.25	4009.75	4893.25
12:09:00	4208.25	4170.25	4054.25	4263.25	2142.25	2220.25	102.25	95.25	4051.25	4577.75	1391.75	1314.75	4052.25	3434.25	195.75	179.75		12:09:00	3906.5	3731.5	353.5	353.5	993	877	3800	3726		12:09:00	3800	3726	236.5	278	3917	3911.5	4336.5	4613	4019	4922.5
12:12:00	4209.5	4138	4065.5	4287.5	2156.5	2248	100	96.5	4048.5	4559.5	1391	1321.5	4034	3432.5	197	178.5		12:12:00	3921.75	3735.25	354.25	353.75	1004.75	888.75	3807.25	3731.75		12:12:00	3807.25	3731.75	237.25	273.75	3886.25	3908.25	4354.75	4645.25	3998.75	4896.25
12:15:00	4207.75	4145.75	4039.75	4267.75	2156.75	2236.25	104.25	94.75	4045.75	4561.75	1401.25	1327.25	4029.75	3435.75	196.25	178.75		12:15:00	3913	3746	357	352	1006	896.5	3825	3747		12:15:00	3825	3747	240	276	3911.5	3892	4348	4644	4022.5	4948
12:18:00	4207.25	4131.25	4072.25	4263.75	2157.75	2249.25	102.75	96.75	4042.25	4585.75	1404.75	1328.75	4065.25	3425.25	197.75	180.25		12:18:00	3923	3737	352.5	356	1015	901.5	3820.5	3754		12:18:00	3820.5	3754	237.5	274.5	3882	3908.5	4349.5	4634.5	4050.5	4952.5
12:21:00	4210.75	4151.75	4074.25	4278.75	2186.75	2259.25	101.25	96.75	4051.75	4578.75	1407.75	1340.75	4021.25	3428.75	195.75	182.25		12:21:00	3926.5	3751	357	355	1021.5	910.5	3833.5	3797.5		12:21:00	3833.5	3797.5	239.5	273.5	3899.5	3917.5	4359.5	4639.5	4040	4937.5
12:24:00	4184	4136.5	4058.5	4263.5	2181	2257	101.5	99	4031.5	4559	1406	1344.5	4046.5	3428.5	200	180		12:24:00	3920	3750.5	357	360	1038.5	916	3845.5	3788		12:24:00	3845.5	3788	239.5	275.5	3897	3906.5	4370.5	4642.5	4056.5	4936
12:27:00	4207.75	4138.25	4045.25	4260.25	2184.75	2266.25	101.25	96.75	4065.75	4561.25	1422.75	1346.25	4058.25	3430.25	197.75	177.75		12:27:00	3915.75	3738.75	357.75	358.75	1042.75	928.25	3855.25	3793.75		12:27:00	3855.25	3793.75	243.25	276.25	3895.75	3904.25	4374.25	4670.75	4042.75	4927.25
12:30:00	4196.75	4159.75	4056.25	4281.25	2203.25	2286.75	101.25	96.25	4053.25	4562.75	1417.25	1352.25	4042.75	3439.75	198.25	182.75		12:30:00	3931.75	3753.25	359.25	361.25	1047.75	935.75	3859.25	3789.25		12:30:00	3859.25	3789.25	243.25	279.75	3902.75	3891.75	4364.75	4663.75	4031.75	4954.25
12:33:00	4204.5	4161	4058.5	4234	2211	2302	102.5	97	4039.5	4554	1433	1354	4039.5	3417	199.5	184		12:33:00	3932	3759	362	363.5	1054.5	934.5	3862	3803		12:33:00	3862	3803	241	281	3921	3917.5	4346	4642	4053	4977.5
12:36:00	4181.5	4154	4062	4260.5	2223	2294.5	101.5	97	4054	4575.5	1445.5	1361.5	4036.5	3441	199.5	186		12:36:00	3920.75	3754.75	362.25	363.75	1064.75	942.75	3869.25	3806.25		12:36:00	3869.25	3806.25	243.25	282.75	3911.25	3900.25	4386.75	4658.75	4043.25	4951.25
12:39:00	4204.5	4160.5	4032	4249	2245.5	2314.5	101	97	4025.5	4571.5	1441.5	1367.5	4034	3436.5	200.5	183		12:39:00	3930.5	3759	363	362	1070	950	3882	3816.5		12:39:00	3882	3816.5	244.5	280	3899.5	3912	4366	4657	4050	4947.5
12:42:00	4208	4169	4045	4249	2229.5	2320	101.5	96.5	4032.5	4568.5	1441	1375.5	4048	3440.5	198.5	182		12:42:00	3936.5	3752.5	366	365	1078	964	3905	3832		12:42:00	3905	3832	245.5	283	3904	3924.5	4408	4650	4078	4945.5
12:45:00	4200.25	4141.25	4054.75	4254.25	2241.75	2325.25	100.25	95.75	4042.25	4554.75	1459.25	1390.25	4050.75	3446.75	202.75	185.25		12:45:00	3917.75	3750.25	364.25	367.25	1088.75	969.25	3891.25	3839.25		12:45:00	3891.25	3839.25	246.25	279.75	3903.25	3900.75	4377.25	4640.75	4081.75	4966.75
12:48:00	4179.75	4151.75	4062.25	4261.25	2253.75	2341.75	101.25	96.75	4060.75	4577.25	1468.25	1385.75	4032.25	3431.25	200.25	185.75		12:48:00	3917.5	3754.5	368	364.5	1099	971.5	3902.5	3834		12:48:00	3902.5	3834	246.5	284	3898	3927	4382.5	4663.5	4056	4985
12:51:00	4184.25	4138.75	4054.25	4250.25	2261.25	2348.75	101.25	96.75	4050.75	4579.75	1452.25	1388.25	4033.25	3425.25	203.25	185.25		12:51:00	3924.75	3754.25	370.25	374.25	1105.25	978.25	3926.25	3846.75		12:51:00	3926.25	3846.75	246.25	281.25	3895.75	3922.25	4387.25	4647.75	4075.75	4989.25
12:54:00	4191	4135	4048.5	4250.5	2277	2356	101.5	96.5	4034	4570.5	1474	1390.5	4053.5	3433.5	202	187.5		12:54:00	3926.5	3777.5	370	372.5	1112.5	993	3928	3841		12:54:00	3928	3841	249	285.5	3891.5	3897	4401	4658	4095	4972
12:57:00	4202.5	4132.5	4072	4281.5	2290.5	2376	101.5	97.5	4038	4570.5	1473	1403	4032	3431	205	188.5		12:57:00	3917.25	3774.75	369.75	369.25	1123.75	990.25	3932.75	3866.25		12:57:00	3932.75	3866.25	247.75	290.25	3916.75	3930.75	4386.75	4661.75	4075.25	4991.75
13:00:00	4182.25	4137.25	4053.25	4261.25	2290.25	2361.75	102.25	94.25	4051.25	4566.25	1476.25	1399.25	4039.75	3439.25	201.25	185.75		13:00:00	3919.25	3754.75	370.75	373.25	1125.25	999.75	3959.75	3879.75		13:00:00	3959.75	3879.75	249.75	285.25	3914.75	3927.25	4387.75	4673.25	4106.75	5008.25
13:03:00	4178.5	4123.5	4053.5	4254	2293	2376	100.5	96.5	4042.5	4559	1483	1410	4045	3434	204	187		13:03:00	3927.5	3770.5	373	374.5	1134.5	1008.5	3964	3878.5		13:03:00	3964	3878.5	252.5	290	3912.5	3921	4379.5	4673	4116.5	4986.5
13:06:00	4196.75	4124.75	4059.75	4263.25	2304.25	2398.75	99.25	96.75	4040.75	4572.75	1488.25	1411.75	4039.25	3432.25	204.25	187.25		13:06:00	3924.75	3750.25	374.75	375.25	1149.75	1021.75	3961.75	3886.25		13:06:00	3961.75	3886.25	253.25	289.25	3906.25	3918.25	4367.25	4647.25	4059.75	5002.75
13:09:00	4206.25	4145.25	4046.75	4254.25	2303.25	2402.25	100.75	96.75	4040.25	4573.25	1493.25	1415.75	4042.25	3440.75	203.75	191.75		13:09:00	3929.75	3753.25	372.25	378.25	1154.75	1025.75	3961.25	3896.25		13:09:00	3961.25	3896.25	249.25	287.25	3926.25	3926.25	4391.75	4674.75	4108.75	5019.25
13:12:00	4163.25	4133.25	4055.75	4270.75	2326.75	2408.75	100.25	94.25	4034.25	4565.25	1495.75	1426.25	4047.25	3447.75	206.25	187.25		13:12:00	3947	3771	374	380	1163.5	1035.5	3971.5	3891.5		13:12:00	3971.5	3891.5	251	287	3905	3917.5	4371	4653	4125.5	5035
13:15:00	4205	4144.5	4026	4248.5	2334.5	2410	100	96	4047	4567.5	1509.5	1434.5	4032.5	3426	206.5	190		13:15:00	3929.75	3771.75	376.75	379.75	1169.25	1044.75	3995.75	3920.25		13:15:00	3995.75	3920.25	250.75	288.75	3911.25	3929.75	4379.25	4639.75	4099.25	5007.75
13:18:00	4179.75	4156.25	4034.75	4258.25	2343.75	2421.25	100.75	95.75	4053.75	4577.25	1507.25	1440.25	4025.25	3442.75	208.25	190.25		13:18:00	3910.5	3748	377.5	381.5	1178.5	1053.5	3993.5	3905		13:18:00	3993.5	3905	253	290	3923.5	3927.5	4387.5	4633	4135	5011
13:21:00	4196.5	4135	4036.5	4285	2334	2433	100	95.5	4073	4582.5	1512	1437.5	4046.5	3422	206.5	190		13:21:00	3921.75	3780.75	377.75	377.75	1184.25	1050.75	3986.25	3919.25		13:21:00	3986.25	3919.25	255.75	291.75	3897.25	3929.75	4400.25	4672.25	4122.75	5005.75
13:24:00	4193.75	4127.75	4058.75	4249.75	2363.75	2431.75	100.75	94.75	4050.75	4575.25	1535.75	1458.25	4034.75	3446.75	209.75	193.75		13:24:00	3913.25	3775.25	381.25	381.75	1196.75	1066.75	3994.25	3925.75		13:24:00	3994.25	3925.75	256.25	294.25	3909.75	3939.75	4374.25	4668.75	4093.75	5053.75
13:27:00	4202.5	4125.5	4047.5	4262.5	2359	2455.5	102	93.5	4044	4597	1528	1451.5	4030	3433.5	211	194		13:27:00	3917.25	3759.25	380.75	383.75	1197.75	1067.75	3996.25	3932.25		13:27:00	3996.25	3932.25	256.25	293.75	3916.25	3929.75	4403.25	4696.25	4142.75	5028.25
13:30:00	4185.5	4129.5	4045.5	4274	2370	2458.5	103	94.5	4036	4580	1536	1461.5	4066	3427.5	210.5	192		13:30:00	3943	3761	385	387.5	1212.5	1078	4008.5	3925.5		13:30:00	4008.5	3925.5	257.5	293.5	3901	3926	4396.5	4662	4115.5	5018
13:33:00	4179.5	4129.5	4064.5	4258	2386.5	2476	102.5	97	4042	4578	1542	1463	4037	3427	210	193		13:33:00	3920	3771.5	387.5	386	1221.5	1090	4017.5	3931		13:33:00	4017.5	3931	257.5	294	3917.5	3939	4377	4675	4111	5019.5
13:36:00	4216.75	4160.75	4032.75	4244.25	2376.25	2466.75	102.25	96.25	4035.75	4571.25	1541.75	1467.25	4051.75	3422.75	210.25	193.75		13:36:00	3933	3773	384	390	1235.5	1097	4050	3944.5		13:36:00	4050	3944.5	258.5	292.5	3915.5	3929	4388	4690	4115.5	5053
13:39:00	4172.75	4128.25	4044.75	4255.25	2391.25	2477.75	101.75	97.25	4029.75	4575.75	1558.25	1480.25	4066.75	3443.75	212.25	193.75		13:39:00	3935.75	3759.75	384.75	389.25	1254.25	1102.25	4038.25	3963.25		13:39:00	4038.25	3963.25	259.25	294.25	3909.75	3937.75	4403.75	4669.75	4130.75	5056.75
13:42:00	4174	4146.5	4049	4241.5	2408.5	2488.5	101.5	95	4036	4564.5	1561.5	1480	4038	3448	211.5	195		13:42:00	3933.25	3760.25	386.25	383.25	1245.75	1110.25	4052.75	3957.25		13:42:00	4052.75	3957.25	259.75	293.75	3938.25	3935.75	4388.75	4672.75	4127.25	5033.25
13:45:00	4189.5	4132.5	4037	4246	2389.5	2496.5	104	95.5	4058	4560	1556.5	1477	4035	3419	213	196		13:45:00	3938	3763.5	389.5	393	1255.5	1125	4060	3952		13:45:00	4060	3952	261	299.5	3933.5	3908.5	4393	4667.5	4150.5	5055
13:48:00	4183.25	4131.25	4046.75	4243.25	2401.25	2497.25	100.25	94.75	4062.25	4593.25	1565.75	1488.25	4032.75	3444.75	213.75	196.25		13:48:00	3912.5	3751	388.5	392.5	1269.5	1127.5	4071	3972.5		13:48:00	4071	3972.5	262.5	298	3931.5	3945.5	4391	4683.5	4132	5034.5
13:51:00	4175	4131.5	4051	4242	2439	2520.5	100.5	97.5	4058	4568	1572.5	1498.5	4043	3432.5	210	197		13:51:00	3931.25	3771.25	391.25	390.75	1272.25	1130.25	4071.75	3987.25		13:51:00	4071.75	3987.25	259.75	296.25	3931.25	3923.75	4399.75	4683.75	4136.75	5059.75
13:54:00	4190.75	4139.25	4032.75	4246.75	2424.75	2513.75	101.75	96.25	4043.25	4577.25	1572.75	1496.75	4038.75	3439.75	214.25	197.75		13:54:00	3914	3763	390.5	394	1291.5	1139.5	4088	3980.5		13:54:00	4088	3980.5	259.5	301	3922	3929	4400.5	4668	4144	5091.5
13:57:00	4190.75	4134.25	4054.25	4261.75	2421.75	2517.75	101.75	93.75	4041.75	4599.25	1582.75	1513.75	4049.25	3446.75	215.25	194.75		13:57:00	3937	3767.5	393	395.5	1290	1151.5	4078	3993		13:57:00	4078	3993	262.5	303	3922.5	3937.5	4397.5	4671	4150	5089.5
14:00:00	4170.75	4133.75	4043.75	4245.75	2440.75	2528.75	102.25	94.75	4059.25	4578.75	1600.75	1512.25	4020.25	3429.75	214.25	197.75		14:00:00	3937	3769.5	396.5	399.5	1309.5	1162.5	4069	4000		14:00:00	4069	4000	267	304	3925.5	3939.5	4401	4668	4142	5096.5
14:03:00	4168.75	4149.25	4044.25	4268.75	2454.75	2545.75	103.25	95.75	4073.75	4586.75	1593.25	1505.25	4029.25	3433.75	216.25	197.75		14:03:00	3922.5	3764.5	394	399	1312.5	1171	4084.5	3987.5		14:03:00	4084.5	3987.5	264.5	304	3944	3933.5	4378.5	4683.5	4136.5	5110.5
14:06:00	4179.25	4148.25	4049.25	4255.25	2471.75	2539.25	101.75	95.75	4069.75	4575.25	1596.25	1534.25	4053.25	3439.75	216.75	197.25		14:06:00	3920.25	3774.75	396.25	396.75	1322.75	1169.25	4085.25	4003.25		14:06:00	4085.25	4003.25	264.75	305.75	3941.25	3924.25	4403.75	4677.25	4152.25	5060.75
14:09:00	4193.25	4137.75	4040.75	4277.25	2481.25	2557.25	101.25	95.25	4063.25	4562.75	1606.75	1526.75	4031.25	3435.25	217.25	198.75		14:09:00	3904	3759.5	394.5	400	1323.5	1179.5	4087	3997.5		14:09:00	4087	3997.5	266	303.5	3921.5	3927.5	4415	4685.5	4136	5067.5
14:12:00	4195.5	4126	4035.5	4259	2475	2562.5	100	96	4037.5	4588	1603	1532.5	4017.5	3426.5	215.5	198		14:12:00	3914.75	3762.25	398.25	400.25	1339.25	1180.75	4108.25	4007.75		14:12:00	4108.25	4007.75	267.25	303.75	3925.75	3932.25	4387.25	4656.25	4148.75	5075.25
14:15:00	4184.75	4141.25	4022.25	4254.75	2476.75	2559.25	101.75	95.75	4053.25	4574.75	1618.25	1537.75	4058.25	3428.25	220.25	200.25		14:15:00	3916.25	3768.25	397.75	400.75	1343.75	1203.25	4092.25	4013.75		14:15:00	4092.25	4013.75	266.25	303.25	3923.25	3922.25	4368.75	4668.25	4164.75	5078.25
14:18:00	4174	4121	4037.5	4240.5	2493.5	2563	102.5	94.5	4046	4573	1624.5	1543	4048.5	3440	218.5	202		14:18:00	3928.5	3773	404	398.5	1354	1209.5	4108.5	4024		14:18:00	4108.5	4024	263	304.5	3897	3922	4386.5	4669	4134.5	5104.5
14:21:00	4189.5	4115.5	4030.5	4248.5	2500	2581.5	101	94	4047	4565	1619.5	1550	4038.5	3428.5	218.5	198		14:21:00	3913.25	3774.25	404.25	402.25	1363.25	1211.75	4131.75	4041.25		14:21:00	4131.75	4041.25	270.75	305.75	3915.25	3924.25	4400.75	4665.75	4149.75	5091.25
14:24:00	4176.75	4129.25	4030.25	4255.25	2491.25	2588.25	101.25	94.25	4071.25	4571.25	1643.25	1548.25	4046.75	3432.75	220.25	202.75		14:24:00	3925.5	3769	402.5	405.5	1371.5	1226	4131.5	4017.5		14:24:00	4131.5	4017.5	268.5	305.5	3932	3926.5	4417	4672.5	4175.5	5062
14:27:00	4192.75	4118.75	4017.25	4229.75	2504.75	2588.75	100.75	95.75	4057.75	4588.75	1627.75	1546.25	4029.25	3434.75	223.25	202.75		14:27:00	3915.5	3774.5	408	408	1382	1231.5	4125.5	4041		14:27:00	4125.5	4041	269	308.5	3920.5	3920.5	4396.5	4669	4147	5091
14:30:00	4169.25	4143.25	4030.75	4245.75	2519.75	2585.75	102.25	96.75	4053.25	4566.75	1625.25	1553.75	4045.75	3413.25	219.75	205.25		14:30:00	3935.75	3769.75	405.25	408.25	1392.75	1231.75	4148.25	4038.25		14:30:00	4148.25	4038.25	274.75	307.75	3921.25	3925.75	4402.75	4658.25	4165.75	5126.25
14:33:00	4189.25	4142.25	4035.75	4244.75	2523.25	2608.75	100.25	95.25	4044.25	4573.75	1653.25	1561.25	4065.25	3435.25	220.25	202.75		14:33:00	3931.25	3776.75	404.25	410.75	1393.75	1245.75	4136.75	4028.75		14:33:00	4136.75	4028.75	273.25	309.25	3927.25	3925.75	4394.25	4665.25	4165.75	5123.25
14:36:00	4199	4141.5	4050.5	4234	2537	2611.5	103	96	4045.5	4586.5	1659	1571.5	4034.5	3439.5	221	204.5		14:36:00	3941.5	3751	409	409	1403	1254	4139	4058.5		14:36:00	4139	4058.5	275	310.5	3919.5	3936.5	4405.5	4659	4146	5112
14:39:00	4193.75	4157.25	4035.25	4249.25	2541.75	2623.25	101.75	95.25	4046.25	4554.75	1660.75	1581.25	4049.25	3430.25	222.25	202.25		14:39:00	3921.5	3787.5	408.5	415	1421	1258	4143.5	4072		14:39:00	4143.5	4072	274	312.5	3909.5	3920.5	4390.5	4673	4169.5	5109.5
14:42:00	4178.25	4134.25	4030.25	4247.75	2531.25	2637.25	101.75	94.75	4064.75	4583.75	1664.75	1574.75	4060.75	3438.75	223.75	204.25		14:42:00	3928.25	3775.75	409.25	412.75	1425.25	1273.25	4159.75	4064.25		14:42:00	4159.75	4064.25	276.25	311.75	3913.25	3933.75	4406.25	4668.25	4186.25	5110.25
14:45:00	4179.25	4142.75	4031.75	4250.75	2569.75	2632.75	102.25	93.75	4048.75	4576.25	1668.25	1585.75	4048.75	3440.75	224.75	203.25		14:45:00	3934.25	3765.75	409.75	414.75	1438.25	1282.25	4158.25	4077.75		14:45:00	4158.25	4077.75	274.75	312.25	3924.75	3940.25	4408.25	4663.25	4161.25	5141.75
14:48:00	4211.25	4138.25	4034.75	4249.75	2565.25	2648.25	103.25	96.25	4053.75	4579.25	1671.25	1596.75	4050.25	3441.75	225.75	205.75		14:48:00	3926.5	3769	418.5	410.5	1438.5	1283.5	4152.5	4057		14:48:00	4152.5	4057	275	312	3928.5	3923	4413.5	4657	4172	5101
14:51:00	4195.25	4121.25	4029.25	4228.75	2568.75	2652.75	101.75	95.25	4049.25	4569.75	1675.25	1597.25	4048.25	3434.25	223.25	207.25		14:51:00	3935.5	3792.5	413.5	415	1457.5	1295	4164.5	4077.5		14:51:00	4164.5	4077.5	276.5	313.5	3904	3938.5	4395.5	4692	4182.5	5122.5
14:54:00	4170.75	4128.25	4037.75	4256.75	2586.75	2656.75	103.25	95.75	4047.25	4587.25	1686.25	1596.25	4039.25	3441.75	225.75	206.75		14:54:00	3930.25	3773.75	415.25	416.75	1452.75	1301.25	4154.75	4068.25		14:54:00	4154.75	4068.25	274.75	314.75	3941.25	3917.25	4393.25	4650.75	4187.75	5124.75
14:57:00	4187.5	4130	4021	4244	2578	2672.5	102.5	95	4054	4571.5	1679	1606.5	4040	3421.5	225	210		14:57:00	3932.75	3771.75	415.75	424.25	1465.75	1314.75	4159.25	4075.75		14:57:00	4159.25	4075.75	277.25	317.75	3928.75	3934.25	4420.25	4657.25	4170.25	5137.75
15:00:00	4205.25	4129.25	4026.25	4239.25	2568.75	2667.75	102.25	95.75	4054.75	4571.75	1696.25	1614.75	4064.25	3439.25	225.75	209.25		15:00:00	3937.75	3785.75	417.75	418.75	1481.25	1317.25	4172.25	4083.25		15:00:00	4172.25	4083.25	275.75	316.25	3908.75	3944.75	4401.25	4661.25	4178.75	5096.75
15:03:00	4188.75	4136.75	4037.75	4247.75	2611.25	2692.75	102.75	96.25	4069.75	4577.25	1695.75	1612.75	4051.25	3439.75	226.75	211.25		15:03:00	3914.75	3765.75	420.25	417.25	1492.75	1330.75	4156.75	4089.75		15:03:00	4156.75	4089.75	278.25	316.25	3920.75	3941.25	4416.25	4632.25	4167.75	5129.75
15:06:00	4191	4139	4026.5	4258	2605	2688.5	102.5	96	4063	4584.5	1702	1612.5	4058	3447.5	227.5	210.5		15:06:00	3940.5	3784	423	421.5	1499	1334	4204.5	4086.5		15:06:00	4204.5	4086.5	279	316.5	3920.5	3928.5	4434	4654.5	4193.5	5118
15:09:00	4176.75	4136.25	4047.25	4233.25	2628.75	2692.75	103.25	94.75	4056.25	4572.25	1714.25	1628.25	4049.75	3438.75	228.75	210.25		15:09:00	3921.75	3772.75	421.25	424.25	1503.25	1344.75	4183.25	4089.25		15:09:00	4183.25	4089.25	280.25	320.25	3920.25	3929.75	4417.25	4647.25	4197.75	5095.25
15:12:00	4178	4110.5	4024.5	4272.5	2615.5	2708.5	102	97.5	4053	4564	1710	1635.5	4045.5	3436	229.5	210		15:12:00	3914.5	3772.5	423.5	424	1516	1353.5	4203.5	4099		15:12:00	4203.5	4099	282	319	3915.5	3914	4419.5	4648.5	4180	5105.5
15:15:00	4186	4128	4042.5	4239	2621.5	2707	101.5	96	4051.5	4565	1716.5	1642.5	4036	3440.5	229.5	209.5		15:15:00	3938.75	3755.75	425.25	426.75	1542.75	1370.25	4182.25	4105.75		15:15:00	4182.25	4105.75	281.75	316.75	3922.25	3928.25	4408.25	4629.25	4192.25	5137.75
15:18:00	4164.5	4116	4026	4250.5	2631.5	2711	103	94.5	4050.5	4583.5	1726	1638.5	4050	3442	230	210.5		15:18:00	3903.5	3763.5	423	427	1530.5	1375.5	4215	4109		15:18:00	4215	4109	279	323.5	3932	3929.5	4411.5	4650.5	4197	5150.5
15:21:00	4186.25	4139.25	4037.25	4222.75	2652.25	2724.25	101.75	95.75	4049.25	4594.75	1734.75	1642.75	4040.25	3447.75	228.75	211.25		15:21:00	3931.25	3767.25	422.25	427.25	1546.75	1376.75	4225.25	4098.25		15:21:00	4225.25	4098.25	282.75	321.75	3903.25	3949.75	4398.25	4639.75	4202.25	5117.25
15:24:00	4184.75	4124.75	4032.75	4230.25	2646.25	2725.75	101.75	96.25	4063.75	4583.25	1733.25	1651.75	4036.25	3431.75	231.75	212.25		15:24:00	3921	3772.5	426	431.5	1560	1395.5	4201	4108.5		15:24:00	4201	4108.5	285.5	322.5	3924.5	3923.5	4422.5	4642	4207.5	5135
15:27:00	4178	4128.5	4019.5	4256.5	2651.5	2728.5	101.5	92.5	4050.5	4577	1741	1655.5	4053	3435	230	212		15:27:00	3901.5	3777.5	430	429	1574.5	1404.5	4232	4103		15:27:00	4232	4103	286	323.5	3919.5	3905	4428	4657	4196.5	5123.5
15:30:00	4176.5	4124	4037.5	4243	2675	2743	102.5	95.5	4051.5	4582.5	1741	1655.5	4061	3435	234.5	212		15:30:00	3903	3764	425	430	1571	1407	4213.5	4119.5		15:30:00	4213.5	4119.5	286.5	325.5	3922	3932	4402.5	4659.5	4199	5148
15:33:00	4178.75	4126.75	4020.25	4238.25	2671.75	2757.75	100.75	94.25	4052.75	4571.75	1740.75	1661.75	4030.25	3440.25	235.25	216.25		15:33:00	3920	3765	430.5	431.5	1589.5	1421.5	4242	4124		15:33:00	4242	4124	287.5	327	3923	3939.5	4404	4655	4203.5	5143
15:36:00	4193.5	4147	4022.5	4261	2692.5	2763.5	102.5	95	4055	4569	1757.5	1667	4054.5	3450	233	215		15:36:00	3915.25	3757.75	430.75	432.25	1596.25	1429.75	4229.25	4101.75		15:36:00	4229.25	4101.75	285.75	326.75	3915.75	3924.25	4397.75	4630.25	4208.25	5130.75
15:39:00	4185.75	4125.75	4017.75	4250.25	2686.25	2770.75	101.75	95.25	4055.75	4597.25	1759.25	1670.25	4039.75	3442.25	233.25	211.75		15:39:00	3922.5	3751.5	433	431	1592	1433.5	4217.5	4114		15:39:00	4217.5	4114	288	324	3888.5	3935.5	4411.5	4644.5	4203.5	5138.5
15:42:00	4185	4137.5	4036.5	4239	2680	2772.5	104	96	4051.5	4581	1766.5	1685	4029	3436	235	214		15:42:00	3922	3771	432	435.5	1608	1435	4240.5	4134.5		15:42:00	4240.5	4134.5	288	327	3895	3923.5	4412	4651.5	4192.5	5141.5
15:45:00	4184	4123.5	4031	4216	2698	2787.5	101.5	96	4048.5	4580	1775.5	1677.5	4047.5	3433.5	236.5	213.5		15:45:00	3918.25	3773.75	434.25	439.25	1628.25	1451.25	4240.75	4123.25		15:45:00	4240.75	4123.25	287.25	331.25	3919.25	3928.25	4408.75	4645.75	4221.25	5162.25
15:48:00	4176.25	4118.75	4029.75	4216.25	2708.25	2782.25	102.75	95.25	4051.25	4589.25	1775.25	1686.25	4032.75	3437.75	236.25	215.75		15:48:00	3920.5	3766	433.5	440.5	1634.5	1460	4226.5	4121.5		15:48:00	4226.5	4121.5	291	327	3906	3958.5	4417	4658	4199	5149.5
15:51:00	4175.5	4116.5	4018.5	4227	2703.5	2789.5	101.5	94.5	4059.5	4551	1765.5	1686.5	4036	3440.5	238	216.5		15:51:00	3913.75	3763.25	438.75	441.75	1641.25	1477.25	4242.25	4136.75		15:51:00	4242.25	4136.75	288.25	330.25	3914.75	3927.75	4398.75	4650.75	4213.75	5159.75
15:54:00	4191.5	4120	4027	4251	2716.5	2804	103.5	94	4049.5	4587.5	1781.5	1700	4046.5	3443.5	236.5	215.5		15:54:00	3925.75	3760.25	436.25	441.25	1651.25	1476.75	4233.25	4154.75		15:54:00	4233.25	4154.75	291.75	331.75	3916.75	3947.25	4428.25	4644.75	4216.25	5132.75
15:57:00	4194.75	4135.25	4020.25	4233.25	2717.25	2805.75	102.75	95.75	4053.75	4590.75	1793.25	1704.75	4044.75	3447.25	239.25	218.25		15:57:00	3898.75	3775.25	440.25	436.75	1662.75	1486.25	4235.25	4118.75		15:57:00	4235.25	4118.75	291.75	334.25	3907.25	3926.25	4425.25	4650.25	4184.25	5122.25
16:00:00	4189.25	4137.75	4048.75	4243.25	2712.75	2824.25	103.25	93.25	4046.75	4575.75	1784.75	1702.75	4035.25	3441.75	239.75	216.75		16:00:00	3921	3769.5	439.5	443	1668.5	1495	4247	4132.5		16:00:00	4247	4132.5	292	331	3914.5	3926.5	4419.5	4662.5	4230	5137
