# Supplementary material for: TracrRNA reprogramming enables direct PAM-independent detection of RNA with diverse DNA-targeting Cas12 nucleases
Source: Nat Commun. 2024 Jul 13;15:5909. doi: 10.1038/s41467-024-50243-x (PMC11246509; doi:10.1038/s41467-024-50243-x)
Supplement: Supplementary file 7 — Source data [file 41467_2024_50243_MOESM7_ESM.zip › Source data/Source_Data_Fig 6.xlsx]

## Sheet: Figure 6
Figure 6a
	BthCas12b			BhCas12b			AacCas12b
NT	2.11e-05	2.478e-05		0.01413	0.01673		3.733e-05	5.686e-05
WT	2.958	2.968		2.593	2.612		3.565	3.519
MM1-2	0.7795	0.7943		0.7199	0.7216		1.372	1.377
MM3-4	0.8975	0.8938		0.7367	0.7523		1.218	1.249
MM5-6	0.2099	0.2282		0.6109	0.6281		0.7662	0.8008
MM7-8	0.02217	0.02785		0.1782	0.1836		1.317	1.315
MM9-10	0.1379	0.1467		0.2447	0.2514		2.743	2.669
MM11-12	2.831e-05	3.677e-05		0.02169	0.02099		0.9562	0.9907
MM13-14	1.731	1.748		1.934	1.947		3.243	3.19
MM15-16	3.165	3.114		2.975	3.016		2.988	2.931
MM17-18	0.7208	0.7266		1.259	1.293		2.923	2.93
MM19-20	0.6674	0.6559		1.005	1.037		2.505	2.558
MM21	2.939	2.889		2.835	2.953		3.664	3.741
Figure 6c
	DNA targets
16s rRNA fragments	Ec		Kp		Sa		Ef		Lm
Ec	1843	2063	-5	-1.33333	-4.66667	-1.66667	-4	-10.6667	-6.33333	1.33333
Kp	-11.3333	4.33333	1468	1443.67	-10.6667	-1	-8.33333	-1	-7.33333	-0.666667
Sa	-6.66667	-2	-0.333333	-3.66667	892	1232.33	-4.33333	-12.3333	38.3333	41.6667
Ef	-5.66667	-0.666667	-10	-7.33333	-10.3333	-4.33333	2159	1994.67	-2	-10.6667
Lm	-4.66667	-7.33333	-12.3333	-10	300.667	341.667	-6	-0.666667	1187	1364
